# Supplementary material for: Friends and foes: symbiotic and algicidal bacterial influence on Karenia brevis blooms
Source: ISME Commun. 2024 Dec 18;5(1):ycae164. doi: 10.1093/ismeco/ycae164 (PMC11740886; doi:10.1093/ismeco/ycae164)
Supplement: supplementary_Table_ycae164 [file supplementary_table_ycae164.xlsx]

## Sheet: Table S1
Supplementary Table 1. Metadata for samples from CH1 and CH2 experiments.
Sample name	Sequencing		Bacterial isolates	K. brevis strain	Bloom water condition
	16s rRNA amplicon	Metagenome			Size Fraction	Location	Tempurature (°C)	PH	Salinity (PSU)	Collection date
CH1_VF1	Yes	Yes	Yes	CCMP2229	< 0.22 µm	27.3689°N -82.5825°W	20.9	9	36	2021-11-03
CH1_VF2	Yes	Yes	Yes	CCMP2229	< 0.22 µm	27.3689°N -82.5825°W	20.9	9	36	2021-11-03
CH1_BF1	Yes	Yes	Yes	CCMP2229	<1 µm	27.3689°N -82.5825°W	20.9	9	36	2021-11-03
CH1_BF2	Yes	Yes	Yes	CCMP2229	<1 µm	27.3689°N -82.5825°W	20.9	9	36	2021-11-03
CH1_Control1	Yes	Yes	Yes	CCMP2229	NA	27.3689°N -82.5825°W	20.9	9	36	2021-11-03
CH1_Control2	Yes	No	Yes	CCMP2229	NA	27.3689°N -82.5825°W	20.9	9	36	2021-11-03
CH1_seawater control1	NA	NA	NA	CCMP2229	< 0.02 µm	27.3689°N -82.5825°W	20.9	9	36	2021-11-03
CH1_seawater control2	NA	NA	NA	CCMP2229	< 0.02 µm	27.3689°N -82.5825°W	20.9	9	36	2021-11-03
CH2_VF1	Yes	Yes	No	CCMP2228	< 0.22 µm	27.3689°N -82.5825°W	26.7	8.8	27	2021-12-08
CH2_VF2	Yes	Yes	No	CCMP2228	< 0.22 µm	27.3689°N -82.5825°W	26.7	8.8	27	2021-12-08
CH2_VF3	Yes	No	No	CCMP2228	< 0.22 µm	27.3689°N -82.5825°W	26.7	8.8	27	2021-12-08
CH2_BF1	Yes	Yes	No	CCMP2228	< 0.8 µm	27.3689°N -82.5825°W	26.7	8.8	27	2021-12-08
CH2_BF2	Yes	Yes	No	CCMP2228	< 0.8 µm	27.3689°N -82.5825°W	26.7	8.8	27	2021-12-08
CH2_BF3	Yes	No	No	CCMP2228	< 0.8 µm	27.3689°N -82.5825°W	26.7	8.8	27	2021-12-08
CH2_Control_T0	Yes	Yes	No	CCMP2228	NA	27.3689°N -82.5825°W	26.7	8.8	27	2021-12-08
CH2_T15_Control1	Yes	Yes	No	CCMP2228	NA	27.3689°N -82.5825°W	26.7	8.8	27	2021-12-08
CH2_T15_Control2	Yes	No	No	CCMP2228	NA	27.3689°N -82.5825°W	26.7	8.8	27	2021-12-08
CH2_T15_Control3	Yes	No	No	CCMP2228	NA	27.3689°N -82.5825°W	26.7	8.8	27	2021-12-08
CH2_seawater control1	NA	NA	NA	CCMP2228	< 0.02 µm	27.3689°N -82.5825°W	26.7	8.8	27	2021-12-08
CH2_seawater control2	NA	NA	NA	CCMP2228	< 0.02 µm	27.3689°N -82.5825°W	26.7	8.8	27	2021-12-08
CH2_seawater control3	NA	NA	NA	CCMP2228	< 0.02 µm	27.3689°N -82.5825°W	26.7	8.8	27	2021-12-08

## Sheet: Table S2
Supplementary Table 2. Monthly water sampling metadata at station EH25 showing K. brevis cell counts.
Cruise	Station	Level	Sample Code	CTD #	Date	Start Time	End Time	LAT	LONG	Max Depth	Salinity (PSU)	Tempurature (°C)	PH	K. brevis (cells/L)	K. miki (cells/L)	Total Dinos (with Karenia) (cells/L)	Total Diatoms (cells/L)	Total Other (cells/L)	Total Cyano (cells/L)	Total (cells/L)
ECO1220	EH25	Surface	1220AEH25S	6	2020-12-04	10:56:00	11:09:00	26.7106	-82.3345	11.1	34.3181	20.9235	8.20409	0	0	0	0	13333	0	13333
ECO0121	EH25	Surface	0121EH25S	4	2021-01-07	09:15:00	09:29:00	26.7106	-82.3345	11.3	34.0542	18.208	8.16625	0	0	0	6667	6667	0	13333
ECO0221	EH25	Surface	0221EH25S	4	2021-02-10	11:32:00	11:43:00	26.7106	-82.3345	11.4	34.2333	17.947	8.11226	0	0	0	6667	20000	0	26667
ECO0321	EH25	Surface	0321EH25S	4	2021-03-15	10:21:00	10:32:00	26.7106	-82.3345	11.2	35.239	20.8567	7.99775	66667	0	66667	206667	6667	0	280000
ECO0421	EH25	Surface	0421EH25S	4	2021-04-06	10:07:00	10:18:00	26.7106	-82.3345	11.3	35.2866	22.5898	8.21816	0	0	0	40000	6667	0	46667
ECO0521	EH25	Surface	0521EH25S	4	2021-05-27	08:48:00	08:59:00	26.7106	-82.3345	11.3	34.7752	21.4208	8.17119	6667	0	6667	253333	0	0	260000
ECO0621	EH25	Surface	0621EH25S	4	2021-06-23	08:50:00	09:02:00	26.7106	-82.3345	11.4	36.5125	29.7961	8.15551	20000	0	20000	500000	13333	0	533333
ECO0721	EH25	Surface	0721EH25S	4	2021-07-23	09:19:00	09:34:00	26.7106	-82.3345	11.4	35.071	30.3104	8.1541	13333	0	13333	293333	0	166667	473333
ECO0821	EH25	Surface	0821EH25S	4	2021-08-20	08:54:00	09:07:00	26.7106	-82.3345	11.5	34.7568	29.9285	8.16906	1293333	0	1300000	13333	0	0	1313333

## Sheet: Table S3
Supplementary Table 3. Overview of read counts obtained from CH1 and CH2 experiments and field metagenomics samples.
sample ID	Raw data	Clean data after QC	GC% of clean reads	Putative Microbial reads based on Kraken2 (M)	Putative Bacterial reads based on Kraken2 (M)
	(reads in M)	(reads in M)
0121	54.9	54.9	0.53	28.18	28.13
0221	47.2	47.2	0.46	31.05	31.01
0321	42.2	42.1	0.49	16.64	16.6
0421	32.6	32.5	0.5	6.67	6.6
0521	56.6	56.5	0.41	11.12	10.74
0621	42.2	42	0.47	8.83	8.38
0721	39.1	39	0.46	7.56	7.13
0821	49.3	49.2	0.5	18.04	17.96
1220	42.7	42.7	0.55	23.42	23.38
CH1_BF1	513.4	15.5	0.56	6.03	5.94
CH1_BF2	545.5	20.5	0.55	6.55	6.5
CH1_Control	521.8	30.4	0.49	3.57	3.47
CH1_VF1	605.1	15.5	0.57	6.25	6.18
CH1_VF2	520.1	22	0.52	4.02	3.15
CH2_BF1	51.8	51.8	0.55	23.49	23.43
CH2_BF2	55	55	0.53	23.11	23.06
CH2_Control_T15	53.2	53.2	0.56	25.8	25.7
CH2_Control_T0	33.9	33.5	0.58	18.75	18.71
CH2_VF1	55.6	55.4	0.54	32.2	32.12
CH2_VF2	55	54.9	0.55	31.34	31.26
Raw data and Clean data present the counts of fragment R1
M = Million; QC = quality control

## Sheet: Table S4
Supplementary Table 4. Raw counts of the amplicon sequence variants (ASVs) acquired from CH1 and CH2.
#ASV ID	CH1_VF1	CH1_VF2	CH1_BF1	CH1_BF2	CH1_Control1	CH1_Control2	CH2_VF1	CH2_VF2	CH2_VF3	CH2_BF1	CH2_BF2	CH2_BF3	CH2_Control_T0	CH2_T15_Control1	CH2_T15_Control2	CH2_T15_Control3	Taxon	Confidence
ASV1	28686	16272	43468	62451	3988	3363	12392	14172	21656	11923	5205	7257	11080	6310	10378	10166	d__Bacteria; p__Proteobacteria; c__Alphaproteobacteria; o__Rhodobacterales; f__Rhodobacteraceae	1
ASV2	3499	786	755	121	47030	25600	5073	2948	1589	2984	4458	6587	36116	26013	35046	42069	d__Bacteria; p__Proteobacteria; c__Alphaproteobacteria; o__Rhodobacterales; f__Rhodobacteraceae; g__Marivita	0.866984
ASV3	25336	3783	3087	5495	6177	6198	4353	961	958	666	587	734	3797	2093	3660	4641	d__Bacteria; p__Proteobacteria; c__Alphaproteobacteria; o__Rhodobacterales; f__Rhodobacteraceae	1
ASV4	482	960	15547	291	7253	769	2534	6035	7368	1715	7493	210	9085	1077	1773	4174	d__Bacteria; p__Planctomycetota; c__Planctomycetes; o__Planctomycetales; f__Gimesiaceae; g__Gimesia	0.999994
ASV5	868	114	746	709	1467	3091	16865	6562	5058	2698	562	779	2075	5774	6686	6696	d__Bacteria; p__Bacteroidota; c__Rhodothermia; o__Balneolales; f__Balneolaceae; g__Balneola	0.999998
ASV6	2024	2009	8881	9186	377	263	1659	6540	5939	4404	3025	4017	814	793	692	777	d__Bacteria; p__Proteobacteria; c__Alphaproteobacteria; o__Parvibaculales; f__uncultured; g__uncultured	0.999997
ASV7	517	645	4980	665	1447	483	2252	11207	14677	3086	2213	3029	2002	953	778	854	d__Bacteria; p__Proteobacteria; c__Alphaproteobacteria; o__Caulobacterales; f__Hyphomonadaceae; g__Henriciella	0.998955
ASV8	887	10821	452	206	607	9462	2288	870	570	1043	706	775	810	1005	1477	1399	d__Bacteria; p__Proteobacteria; c__Alphaproteobacteria; o__Rhodobacterales; f__Rhodobacteraceae	0.999999
ASV9	31	251	3842	1336	111	113	4094	1383	878	2096	6592	4285	1497	2425	1952	2334	d__Bacteria; p__Bacteroidota; c__Bacteroidia; o__Flavobacteriales; f__Flavobacteriaceae; g__Marixanthomonas; s__uncultured_bacterium	0.979755
ASV10	416	3723	6844	2808	171	80	1792	2883	2960	535	1599	793	202	833	918	2632	d__Bacteria; p__Verrucomicrobiota; c__Verrucomicrobiae; o__Verrucomicrobiales; f__DEV007; g__DEV007	0.999999
ASV11	304	5805	796	761	254	2576	1647	4052	4218	1152	430	412	209	503	568	100	d__Bacteria; p__Proteobacteria; c__Gammaproteobacteria; o__Cellvibrionales; f__Halieaceae	0.99996
ASV12	1147	188	284	110	4538	3565	1559	1143	1153	2682	1081	1614	210	964	902	1380	d__Bacteria; p__Proteobacteria; c__Gammaproteobacteria; o__Nitrosococcales; f__Methylophagaceae; g__Methylophaga; s__Methylophaga_sp.	0.828094
ASV13	193	107	4596	13104	38	62	136	348	106	324	56	131	120	172	167	82	d__Bacteria; p__Verrucomicrobiota; c__Verrucomicrobiae; o__Verrucomicrobiales; f__Rubritaleaceae; g__Roseibacillus; s__uncultured_Verrucomicrobium	0.832753
ASV14	0	0	0	0	0	0	3197	4326	4134	2130	1064	1199	578	836	1246	869	d__Bacteria; p__Proteobacteria; c__Alphaproteobacteria; o__Caulobacterales; f__Hyphomonadaceae; g__Maricaulis	0.999999
ASV15	5503	4755	493	35	1158	1330	642	828	495	276	157	245	757	1498	985	218	d__Bacteria; p__Cyanobacteria; c__Cyanobacteriia; o__Synechococcales; f__Cyanobiaceae; g__Synechococcus_CC9902	0.976816
ASV16	2255	470	4224	1873	5116	3914	67	102	107	117	50	60	62	56	85	6	d__Bacteria; p__Proteobacteria; c__Gammaproteobacteria; o__Salinisphaerales; f__Algiphilaceae; g__Algiphilus; s__uncultured_bacterium	0.998908
ASV17	430	502	85	53	530	2426	3181	1699	2475	1560	737	932	560	1750	921	709	d__Bacteria; p__Proteobacteria; c__Alphaproteobacteria; o__Rhodobacterales; f__Rhodobacteraceae	0.999999
ASV18	215	166	90	24	232	14464	258	306	157	243	344	58	73	220	168	71	d__Bacteria; p__Bacteroidota; c__Bacteroidia; o__Cytophagales; f__Amoebophilaceae; g__uncultured; s__uncultured_organism	0.984837
ASV19	498	5394	659	182	299	175	646	3053	1916	1451	320	529	249	311	334	261	d__Bacteria; p__Proteobacteria; c__Alphaproteobacteria; o__Rhodobacterales; f__Rhodobacteraceae	1
ASV20	0	0	0	0	0	0	523	889	523	7258	2860	2573	289	420	383	350	d__Bacteria; p__Proteobacteria; c__Alphaproteobacteria; o__Rhodobacterales; f__Rhodobacteraceae; g__Cognatishimia	0.730099
ASV21	0	0	0	0	0	0	4615	291	234	167	159	315	1148	2338	2661	2309	d__Bacteria; p__Bacteroidota; c__Rhodothermia; o__Rhodothermales; f__Rhodothermaceae; g__uncultured; s__uncultured_marine	0.990669
ASV22	210	9575	806	3386	97	127	7	0	0	0	7	9	0	11	0	0	d__Bacteria; p__Cyanobacteria; c__Cyanobacteriia; o__Chloroplast; f__Chloroplast; g__Chloroplast; s__Minutocellus_sp.	0.964119
ASV23	0	0	0	0	0	0	155	296	229	5796	481	6073	93	178	104	89	d__Bacteria; p__Proteobacteria; c__Gammaproteobacteria; o__Vibrionales; f__Vibrionaceae; g__Vibrio; s__Vibrio_fortis	0.773321
ASV24	30	0	832	16	10	0	70	112	87	1371	5859	2881	253	343	269	277	d__Bacteria; p__Proteobacteria; c__Alphaproteobacteria; o__Rhodobacterales; f__Rhodobacteraceae; g__Nautella	0.976869
ASV25	134	11755	54	0	46	62	0	0	0	0	0	0	0	0	0	0	d__Bacteria; p__Verrucomicrobiota; c__Verrucomicrobiae; o__Verrucomicrobiales; f__Rubritaleaceae; g__Roseibacillus	1
ASV26	3998	798	338	114	4356	1967	31	0	0	0	0	0	0	0	0	0	d__Bacteria; p__Proteobacteria; c__Alphaproteobacteria; o__Sphingomonadales; f__Sphingomonadaceae; g__Erythrobacter	0.764722
ASV27	98	9982	185	399	54	82	0	0	0	0	0	0	0	0	0	0	d__Bacteria; p__Cyanobacteria; c__Cyanobacteriia; o__Chloroplast; f__Chloroplast; g__Chloroplast; s__Cylindrotheca_closterium	0.95355
ASV28	3706	767	293	85	3534	1827	0	0	47	0	20	36	17	27	26	19	d__Bacteria; p__Proteobacteria; c__Alphaproteobacteria; o__Sphingomonadales; f__Sphingomonadaceae; g__Erythrobacter	0.791453
ASV29	34	56	1881	5651	37	44	0	6	3	40	1716	578	47	98	64	59	d__Bacteria; p__Proteobacteria; c__Gammaproteobacteria; o__Vibrionales; f__Vibrionaceae; g__Vibrio	0.967854
ASV30	0	0	0	0	0	0	44	61	39	758	3871	2076	718	733	693	873	d__Bacteria; p__Proteobacteria; c__Alphaproteobacteria; o__Rhodobacterales; f__Rhodobacteraceae; g__Marivita	0.912675
ASV31	0	0	0	0	0	0	146	152	59	377	1144	697	1378	1549	1864	2242	d__Bacteria; p__Proteobacteria; c__Alphaproteobacteria; o__Rhodobacterales; f__Rhodobacteraceae; g__Marivita	0.912313
ASV32	233	167	231	116	1511	5073	134	285	287	306	166	199	33	38	51	61	d__Bacteria; p__Proteobacteria; c__Gammaproteobacteria; o__Alteromonadales; f__Marinobacteraceae; g__Marinobacter	0.999999
ASV33	21	0	38	0	5	0	661	2020	715	65	395	540	1028	938	1774	274	d__Bacteria; p__Proteobacteria; c__Alphaproteobacteria; o__Rhodobacterales; f__Rhodobacteraceae; g__Shimia	0.881011
ASV34	0	0	0	0	0	0	75	912	246	3768	171	3105	44	58	31	39	d__Bacteria; p__Verrucomicrobiota; c__Verrucomicrobiae; o__Verrucomicrobiales; f__Rubritaleaceae; g__Persicirhabdus; s__uncultured_bacterium	0.895333
ASV35	506	63	198	380	360	1378	904	573	536	813	471	471	304	506	520	434	d__Bacteria; p__Proteobacteria; c__Alphaproteobacteria; o__Thalassobaculales; f__Thalassobaculaceae; g__Thalassobaculum	0.999999
ASV36	1530	2171	953	771	1828	291	9	5	10	0	56	154	28	7	9	88	d__Bacteria; p__Actinobacteriota; c__Acidimicrobiia; o__Microtrichales; f__Ilumatobacteraceae; g__Ilumatobacter; s__uncultured_bacterium	0.720817
ASV37	0	0	0	0	0	0	132	312	854	586	2253	249	2980	66	124	90	d__Bacteria; p__Patescibacteria; c__Parcubacteria; o__Candidatus_Kaiserbacteria; f__Candidatus_Kaiserbacteria; g__Candidatus_Kaiserbacteria; s__uncultured_bacterium	0.933235
ASV38	239	180	189	0	267	5751	40	49	47	180	38	34	0	40	17	15	d__Bacteria; p__Proteobacteria; c__Alphaproteobacteria; o__Rhodospirillales; f__Thalassospiraceae; g__Thalassospira	1
ASV39	744	300	1179	1432	2357	580	0	9	0	6	6	0	4	0	5	8	d__Bacteria; p__Proteobacteria; c__Alphaproteobacteria; o__Rhodobacterales; f__Rhodobacteraceae; g__Paracoccus	0.996841
ASV40	94	53	126	192	1907	1530	375	188	287	70	265	496	206	156	250	411	d__Bacteria; p__Proteobacteria; c__Alphaproteobacteria; o__Rhodobacterales; f__Rhodobacteraceae; g__Roseovarius	0.81874
ASV41	0	0	0	0	0	0	248	1676	0	28	775	926	579	774	684	577	d__Bacteria; p__Proteobacteria; c__Alphaproteobacteria; o__Rhodobacterales; f__Rhodobacteraceae	0.999999
ASV42	20	27	191	45	79	482	1064	180	113	61	129	215	880	574	1162	780	d__Bacteria; p__Bacteroidota; c__Bacteroidia; o__Flavobacteriales; f__Cryomorphaceae; g__Vicingus; s__uncultured_bacterium	0.745048
ASV43	0	0	0	0	0	0	949	823	755	701	170	238	465	241	1342	170	d__Bacteria; p__Proteobacteria; c__Alphaproteobacteria; o__Caulobacterales; f__Hyphomonadaceae; g__Hyphobacterium; s__mucus_bacterium	0.99798
ASV44	439	2754	347	84	137	1499	61	104	79	80	61	25	12	45	12	8	d__Bacteria; p__Proteobacteria; c__Alphaproteobacteria; o__Rhizobiales; f__Stappiaceae; g__Labrenzia	0.971039
ASV45	6	68	503	19	4	15	106	400	520	1016	2611	215	31	28	23	6	d__Bacteria; p__Planctomycetota; c__Phycisphaerae; o__Phycisphaerales; f__Phycisphaeraceae; g__SM1A02; s__marine_metagenome	0.999928
ASV46	0	0	0	0	0	0	873	140	116	64	107	108	672	1062	1040	1305	d__Bacteria; p__Proteobacteria; c__Alphaproteobacteria; o__Rhodobacterales; f__Rhodobacteraceae; g__Roseicyclus; s__Roseobacter_sp.	0.943546
ASV47	0	0	0	0	0	0	720	946	968	9	22	66	642	551	1319	55	d__Bacteria; p__Bdellovibrionota; c__Bdellovibrionia; o__Bdellovibrionales; f__Bdellovibrionaceae; g__OM27_clade	0.999102
ASV48	0	0	0	0	0	0	66	1553	18	42	1715	1540	52	111	66	104	d__Bacteria; p__Bacteroidota; c__Bacteroidia; o__ML602M-17; f__ML602M-17; g__ML602M-17; s__marine_metagenome	0.999816
ASV49	0	0	0	0	0	0	388	2613	1212	1	21	20	254	416	286	36	d__Bacteria; p__Proteobacteria; c__Gammaproteobacteria; o__Alteromonadales; f__Idiomarinaceae; g__Idiomarina	0.999999
ASV50	144	0	1223	3494	43	86	8	15	0	0	0	0	0	0	0	5	d__Bacteria; p__Verrucomicrobiota; c__Verrucomicrobiae; o__Verrucomicrobiales; f__Rubritaleaceae; g__Roseibacillus; s__uncultured_Verrucomicrobiae	0.971605
ASV51	0	0	0	0	0	0	0	0	0	0	3996	304	114	286	161	142	d__Bacteria; p__Proteobacteria; c__Gammaproteobacteria; o__Coxiellales; f__Coxiellaceae; g__Coxiella	0.95472
ASV52	0	0	0	0	0	0	468	698	907	1657	470	327	20	132	99	5	d__Bacteria; p__Proteobacteria; c__Gammaproteobacteria; o__Burkholderiales; f__Burkholderiaceae; g__Limnobacter	0.999883
ASV53	60	71	49	30	155	2714	571	141	115	96	78	138	39	139	140	182	d__Bacteria; p__Bacteroidota; c__Bacteroidia; o__Cytophagales; f__Cyclobacteriaceae; g__Marinoscillum; s__bacterium_DG873	0.999964
ASV54	65	433	332	353	44	0	244	749	626	317	395	379	208	132	127	171	d__Bacteria; p__Proteobacteria; c__Alphaproteobacteria; o__Rhodobacterales; f__Rhodobacteraceae	1
ASV55	116	0	101	60	769	2533	84	140	114	147	76	92	0	21	25	25	d__Bacteria; p__Proteobacteria; c__Gammaproteobacteria; o__Alteromonadales; f__Marinobacteraceae; g__Marinobacter	0.999999
ASV56	0	0	0	0	0	0	1	3	0	17	112	131	107	1210	1152	1520	d__Bacteria; p__Myxococcota; c__Polyangia; o__Polyangiales; f__Sandaracinaceae; g__uncultured; s__marine_metagenome	0.997192
ASV57	0	0	0	0	0	0	354	674	702	469	384	432	228	258	242	281	d__Bacteria; p__Proteobacteria; c__Alphaproteobacteria; o__Rhizobiales; f__Devosiaceae; g__Devosia	0.998478
ASV58	0	0	0	0	0	0	690	109	97	69	171	219	114	1554	251	485	d__Bacteria; p__Proteobacteria; c__Alphaproteobacteria; o__Rhodospirillales; f__Thalassospiraceae; g__Thalassospira	1
ASV59	0	0	0	0	0	0	0	0	0	85	996	2165	64	88	78	81	d__Bacteria; p__Proteobacteria; c__Alphaproteobacteria; o__Rhodobacterales; f__Rhodobacteraceae	0.999999
ASV60	0	0	0	47	0	0	5	9	3	0	0	13	0	3463	4	12	d__Bacteria; p__Firmicutes; c__Clostridia; o__Peptostreptococcales-Tissierellales; f__Peptostreptococcaceae; g__Romboutsia	0.919934
ASV61	0	0	0	0	0	0	0	73	195	1716	108	1446	0	0	0	0	d__Bacteria; p__Verrucomicrobiota; c__Verrucomicrobiae; o__Verrucomicrobiales; f__Rubritaleaceae; g__Persicirhabdus; s__uncultured_bacterium	0.878639
ASV62	0	0	0	0	0	0	399	653	712	442	0	0	0	1312	0	0	d__Bacteria; p__Proteobacteria; c__Gammaproteobacteria	0.999874
ASV63	0	0	0	0	0	0	0	213	0	2266	64	816	0	0	0	0	d__Bacteria; p__Verrucomicrobiota; c__Verrucomicrobiae; o__Verrucomicrobiales; f__Rubritaleaceae; g__Persicirhabdus; s__uncultured_bacterium	0.86941
ASV64	0	122	19	0	23	0	782	496	1083	57	26	20	47	182	169	260	d__Bacteria; p__Proteobacteria; c__Gammaproteobacteria; o__Alteromonadales; f__Alteromonadaceae; g__Alteromonas	0.936727
ASV65	0	0	0	0	0	0	616	672	776	0	34	112	210	200	442	66	d__Bacteria; p__Proteobacteria; c__Alphaproteobacteria; o__Rhodobacterales; f__Rhodobacteraceae	0.999998
ASV66	1209	163	35	73	1231	352	0	0	0	4	0	0	0	5	0	0	d__Bacteria; p__Bacteroidota; c__Bacteroidia; o__Chitinophagales; f__Saprospiraceae; g__uncultured	0.920362
ASV67	171	45	32	0	70	83	285	448	55	6	249	376	219	405	227	256	d__Bacteria; p__Actinobacteriota; c__Actinobacteria; o__PeM15; f__PeM15; g__PeM15; s__uncultured_Actinomycetales	0.702309
ASV68	0	0	20	41	0	0	168	308	329	408	607	577	69	159	143	81	d__Bacteria; p__Proteobacteria; c__Alphaproteobacteria; o__Caulobacterales; f__Hyphomonadaceae; g__Hyphomonas	0.995973
ASV69	116	191	361	22	166	71	218	182	221	187	163	166	237	191	188	196	d__Bacteria; p__Proteobacteria; c__Alphaproteobacteria; o__Rhodobacterales; f__Rhodobacteraceae	0.999999
ASV70	56	136	1108	1408	43	56	0	10	16	6	0	10	18	0	0	0	d__Bacteria; p__Firmicutes; c__Bacilli; o__Bacillales; f__Bacillaceae; g__Bacillus	0.99429
ASV71	0	0	0	0	0	0	2	2	1322	0	216	312	193	337	202	215	d__Bacteria; p__Firmicutes; c__Bacilli; o__Exiguobacterales; f__Exiguobacteraceae; g__Exiguobacterium	0.999999
ASV72	185	385	169	69	494	321	114	180	40	51	119	148	160	114	132	84	d__Bacteria; p__Proteobacteria; c__Alphaproteobacteria; o__Rhodobacterales; f__Rhodobacteraceae; g__HIMB11	0.866628
ASV73	0	0	0	0	0	0	6	10	0	65	311	1919	64	106	48	61	d__Bacteria; p__Proteobacteria; c__Gammaproteobacteria; o__Alteromonadales; f__Marinobacteraceae; g__Marinobacter; s__Marinobacter_hydrocarbonoclasticus	0.856762
ASV74	0	0	0	0	0	0	61	75	57	1370	580	295	36	31	40	27	d__Bacteria; p__Proteobacteria; c__Alphaproteobacteria; o__Rhodobacterales; f__Rhodobacteraceae	0.999998
ASV75	20	12	482	1926	18	8	0	0	0	0	0	0	0	0	0	0	d__Bacteria; p__Bdellovibrionota; c__Bdellovibrionia; o__Bacteriovoracales; f__Bacteriovoracaceae; g__Peredibacter; s__uncultured_Bacteriovorax	0.879156
ASV76	0	0	0	0	0	0	0	3	1059	0	238	354	133	338	161	148	d__Bacteria; p__Proteobacteria; c__Gammaproteobacteria; o__Pseudomonadales; f__Moraxellaceae; g__Psychrobacter	1
ASV77	24	20	0	0	33	18	420	204	41	0	269	357	180	405	205	238	d__Bacteria; p__Actinobacteriota; c__Actinobacteria; o__Micrococcales; f__Microbacteriaceae	0.999969
ASV78	0	0	0	0	0	0	322	401	395	252	122	87	64	492	166	28	d__Bacteria; p__Proteobacteria; c__Gammaproteobacteria; o__Salinisphaerales; f__Solimonadaceae; g__Oceanococcus	0.999999
ASV79	0	0	0	0	0	0	0	2	0	0	0	2116	12	0	0	0	d__Bacteria; p__Proteobacteria; c__Alphaproteobacteria; o__Sphingomonadales; f__Sphingomonadaceae; g__Sphingopyxis	0.871311
ASV80	20	444	46	88	17	22	25	19	3	103	684	528	27	47	27	13	d__Bacteria; p__Proteobacteria; c__Gammaproteobacteria; o__Vibrionales; f__Vibrionaceae; g__Vibrio	0.952175
ASV81	0	0	0	0	0	0	1720	143	98	45	10	18	7	14	7	13	d__Bacteria; p__Bacteroidota; c__Bacteroidia; o__Chitinophagales	0.832681
ASV82	0	0	0	0	0	0	57	0	16	136	1145	274	75	89	67	68	d__Bacteria; p__Proteobacteria; c__Alphaproteobacteria; o__Rhodobacterales; f__Rhodobacteraceae	1
ASV83	14	39	0	0	47	1809	0	3	0	4	2	0	0	0	0	0	d__Bacteria; p__Bacteroidota; c__Bacteroidia; o__Cytophagales; f__Cyclobacteriaceae	0.986768
ASV84	129	93	71	0	152	113	238	220	11	0	128	184	115	165	140	155	d__Bacteria; p__Actinobacteriota; c__Acidimicrobiia; o__Microtrichales; f__Ilumatobacteraceae	0.999998
ASV85	10	4	373	1172	6	7	0	4	8	104	41	148	0	0	0	3	d__Bacteria; p__Proteobacteria; c__Gammaproteobacteria; o__Vibrionales; f__Vibrionaceae; g__Vibrio	0.987467
ASV86	0	0	0	0	0	0	181	254	477	117	123	83	147	147	233	29	d__Bacteria; p__Proteobacteria; c__Alphaproteobacteria; o__Rhodobacterales; f__Rhodobacteraceae	0.999997
ASV87	160	68	31	0	77	26	189	113	153	70	75	116	126	205	193	169	d__Bacteria; p__Proteobacteria; c__Alphaproteobacteria; o__Sphingomonadales; f__Sphingomonadaceae; g__Sphingorhabdus	0.944695
ASV88	0	0	0	0	0	0	37	57	45	0	282	726	9	14	48	489	d__Bacteria; p__Proteobacteria; c__Alphaproteobacteria; o__Caulobacterales; f__Hyphomonadaceae; g__uncultured	0.986046
ASV89	0	0	0	0	0	0	873	367	169	94	11	14	10	62	23	15	d__Bacteria; p__Proteobacteria; c__Gammaproteobacteria; o__Pseudomonadales; f__Pseudomonadaceae; g__Pseudomonas	0.999643
ASV90	1224	0	0	0	44	71	38	33	0	0	38	33	21	46	33	28	d__Bacteria; p__Proteobacteria; c__Alphaproteobacteria; o__Rhodobacterales; f__Rhodobacteraceae	0.999999
ASV91	136	58	31	0	60	121	190	7	44	0	93	168	119	298	132	123	d__Bacteria; p__Cyanobacteria; c__Cyanobacteriia; o__Chloroplast; f__Chloroplast; g__Chloroplast	0.999981
ASV92	11	27	1377	0	13	11	6	0	0	0	23	77	4	0	5	18	d__Bacteria; p__Bacteroidota; c__Bacteroidia; o__Flavobacteriales; f__Flavobacteriaceae; g__Croceibacter; s__Croceibacter_atlanticus	0.992995
ASV93	0	0	0	0	0	0	182	194	473	82	28	96	154	128	136	82	d__Bacteria; p__Actinobacteriota; c__Acidimicrobiia; o__Microtrichales; f__Ilumatobacteraceae; g__Ilumatobacter; s__Ilumatobacter_fluminis	0.865393
ASV94	0	109	0	0	33	13	22	516	0	0	183	199	89	117	103	157	d__Bacteria; p__Bacteroidota; c__Bacteroidia; o__Flavobacteriales; f__Flavobacteriaceae; g__Formosa	0.996148
ASV95	0	0	0	0	0	0	489	42	78	24	0	20	43	242	254	339	d__Bacteria; p__Bacteroidota; c__Rhodothermia; o__Balneolales; f__Balneolaceae; g__Balneola	0.999998
ASV96	16	28	1449	0	15	0	0	0	0	0	0	0	0	0	0	0	d__Bacteria; p__Bacteroidota; c__Bacteroidia; o__Flavobacteriales; f__Flavobacteriaceae; g__Muricauda	0.974946
ASV97	57	68	63	0	114	97	229	96	0	6	95	177	90	149	107	121	d__Bacteria; p__Actinobacteriota; c__Acidimicrobiia; o__Microtrichales; f__Microtrichaceae; g__Sva0996_marine_group; s__uncultured_Verrucomicrobiales	0.999171
ASV98	0	1400	0	15	0	0	5	17	0	0	4	0	0	2	12	2	d__Bacteria; p__Verrucomicrobiota; c__Verrucomicrobiae; o__Verrucomicrobiales; f__Rubritaleaceae; g__Roseibacillus	1
ASV99	0	0	0	0	0	0	25	71	44	1022	67	174	8	11	12	1	d__Bacteria; p__Proteobacteria; c__Gammaproteobacteria; o__Vibrionales; f__Vibrionaceae; g__Vibrio	0.99812
ASV100	190	234	76	0	236	183	52	63	59	14	25	38	40	117	68	34	d__Bacteria; p__Cyanobacteria; c__Cyanobacteriia; o__Synechococcales; f__Cyanobiaceae; g__Cyanobium_PCC-6307	0.943371
ASV101	0	0	0	0	0	0	83	46	94	2	268	432	10	8	28	410	d__Bacteria; p__Bacteroidota; c__Bacteroidia; o__Chitinophagales; f__Saprospiraceae; g__Phaeodactylibacter; s__uncultured_bacterium	0.925477
ASV102	127	0	0	0	50	63	103	276	0	0	77	175	97	177	110	115	d__Bacteria; p__Actinobacteriota; c__Actinobacteria; o__PeM15; f__PeM15; g__PeM15; s__uncultured_Actinomycetales	0.740309
ASV103	0	0	0	0	0	0	146	248	172	152	193	165	48	76	69	75	d__Bacteria; p__Proteobacteria; c__Alphaproteobacteria; o__Rhizobiales; f__Rhizobiaceae; g__Pseudohoeflea	0.891254
ASV104	23	15	14	0	95	878	63	19	12	24	10	24	15	33	55	50	d__Bacteria; p__Proteobacteria; c__Gammaproteobacteria; o__OM182_clade; f__OM182_clade; g__OM182_clade	0.999892
ASV105	0	0	0	0	0	0	11	14	23	161	124	873	14	35	22	26	d__Bacteria; p__Proteobacteria; c__Gammaproteobacteria; o__Alteromonadales; f__Shewanellaceae; g__Ferrimonas	0.991567
ASV106	20	58	18	0	67	49	107	85	0	0	157	216	83	137	78	154	d__Bacteria; p__Bacteroidota; c__Bacteroidia; o__Flavobacteriales; f__Flavobacteriaceae; g__NS4_marine_group	0.999275
ASV107	0	0	0	0	0	0	136	205	234	183	102	67	59	109	124	3	d__Bacteria; p__Proteobacteria; c__Gammaproteobacteria; o__Cellvibrionales; f__Spongiibacteraceae; g__Spongiibacter	0.999997
ASV108	16	10	315	42	25	100	105	74	119	110	36	64	56	44	71	29	d__Bacteria; p__Proteobacteria; c__Alphaproteobacteria; o__Caulobacterales; f__Hyphomonadaceae; g__Oceanicaulis	0.998108
ASV109	195	9	30	7	0	20	22	38	31	574	150	111	0	16	0	0	d__Bacteria; p__Proteobacteria; c__Gammaproteobacteria; o__Vibrionales; f__Vibrionaceae; g__Vibrio	0.998947
ASV110	0	0	0	0	0	0	217	33	32	29	51	67	43	483	85	152	d__Bacteria; p__Proteobacteria; c__Alphaproteobacteria; o__Rhodospirillales; f__Thalassospiraceae; g__Thalassospira	1
ASV111	112	138	41	0	83	107	125	59	19	0	30	67	64	213	70	41	d__Bacteria; p__Cyanobacteria; c__Cyanobacteriia; o__Synechococcales; f__Cyanobiaceae; g__Cyanobium_PCC-6307	0.994482
ASV112	0	132	16	0	39	16	188	73	0	0	130	140	63	108	84	105	d__Bacteria; p__Bacteroidota; c__Bacteroidia; o__Flavobacteriales; f__Flavobacteriaceae; g__Formosa	0.997295
ASV113	0	0	0	0	0	0	0	0	409	0	77	120	89	166	105	125	d__Bacteria; p__Firmicutes; c__Bacilli; o__Bacillales; f__Bacillaceae; g__Bacillus	0.999799
ASV114	0	1020	0	50	0	13	0	0	0	0	0	0	0	0	0	0	d__Bacteria; p__Cyanobacteria; c__Cyanobacteriia; o__Chloroplast; f__Chloroplast; g__Chloroplast	1
ASV115	0	0	0	0	0	0	0	0	0	735	61	267	0	0	0	0	d__Bacteria; p__Proteobacteria; c__Gammaproteobacteria; o__Vibrionales; f__Vibrionaceae; g__Vibrio	0.997549
ASV116	0	0	0	0	0	0	119	223	179	31	27	34	126	100	178	36	d__Bacteria; p__Bdellovibrionota; c__Bdellovibrionia; o__Bdellovibrionales; f__Bdellovibrionaceae; g__OM27_clade; s__uncultured_bacterium	0.764889
ASV117	11	5	8	11	20	103	141	120	88	123	64	81	52	61	81	46	d__Bacteria; p__Proteobacteria; c__Alphaproteobacteria; o__Rhodospirillales; f__Magnetospiraceae; g__uncultured	0.995423
ASV118	0	0	0	0	0	0	0	2	320	5	78	99	49	352	60	50	d__Bacteria; p__Proteobacteria; c__Gammaproteobacteria; o__Burkholderiales; f__Burkholderiaceae; g__Ralstonia	0.999992
ASV119	0	0	0	0	0	0	26	39	0	446	169	248	0	27	0	0	d__Bacteria; p__Proteobacteria; c__Alphaproteobacteria; o__Rhodobacterales; f__Rhodobacteraceae; g__Cognatishimia	0.819861
ASV120	0	0	41	24	5	0	54	6	283	24	93	112	67	106	72	66	d__Bacteria; p__Proteobacteria; c__Gammaproteobacteria; o__Oceanospirillales; f__Alcanivoracaceae1; g__Alcanivorax	1
ASV121	36	44	155	104	7	0	0	0	0	417	22	165	0	0	0	0	d__Bacteria; p__Verrucomicrobiota; c__Verrucomicrobiae; o__Verrucomicrobiales; f__Rubritaleaceae; g__Persicirhabdus; s__uncultured_bacterium	0.954868
ASV122	0	0	0	0	0	0	0	0	398	0	88	140	55	141	60	66	d__Bacteria; p__Proteobacteria; c__Gammaproteobacteria; o__Pseudomonadales; f__Moraxellaceae; g__Psychrobacter; s__Psychrobacter_cibarius	0.769864
ASV123	46	27	36	0	134	46	41	223	4	0	72	91	33	75	50	50	d__Bacteria; p__Proteobacteria; c__Alphaproteobacteria; o__Rhodospirillales; f__AEGEAN-169_marine_group; g__AEGEAN-169_marine_group	1
ASV124	0	0	0	0	0	0	123	173	121	129	0	18	5	330	0	4	d__Bacteria; p__Proteobacteria; c__Alphaproteobacteria; o__Micavibrionales; f__Micavibrionaceae; g__uncultured	0.924109
ASV125	0	886	0	0	0	0	0	0	0	0	0	0	0	0	0	0	d__Bacteria; p__Cyanobacteria; c__Cyanobacteriia; o__Chloroplast; f__Chloroplast; g__Chloroplast	1
ASV126	0	0	0	0	0	0	8	10	0	87	419	258	20	23	21	28	d__Bacteria; p__Bacteroidota; c__Bacteroidia; o__Chitinophagales; f__Saprospiraceae; g__Phaeodactylibacter	0.999187
ASV127	0	0	120	438	0	0	8	135	6	20	29	112	0	0	3	0	d__Bacteria; p__Bacteroidota; c__Kapabacteria; o__Kapabacteriales; f__Kapabacteriales; g__Kapabacteriales; s__uncultured_bacterium	0.778747
ASV128	0	0	0	0	0	0	114	167	140	97	0	0	265	0	53	0	d__Bacteria; p__Proteobacteria; c__Alphaproteobacteria; o__Rickettsiales; f__Rickettsiaceae; g__uncultured; s__uncultured_bacterium	0.996056
ASV129	0	0	0	0	0	0	81	161	133	89	0	0	0	365	0	0	d__Bacteria; p__Cyanobacteria; c__Cyanobacteriia; o__Synechococcales; f__Cyanobiaceae; g__Synechococcus_CC9902	0.733272
ASV130	0	0	0	0	0	0	142	140	0	14	71	106	77	109	78	84	d__Bacteria; p__Actinobacteriota; c__Acidimicrobiia; o__Microtrichales; f__Ilumatobacteraceae; g__uncultured; s__unidentified_marine	0.805286
ASV131	0	0	0	0	0	0	114	118	63	69	9	19	38	186	195	0	d__Bacteria; p__Bacteroidota; c__Bacteroidia; o__Flavobacteriales; f__Cryomorphaceae; g__Luteibaculum; s__Flavobacteriales_bacterium	1
ASV132	0	0	0	0	0	0	0	0	0	0	694	42	16	20	15	21	d__Bacteria; p__Bacteroidota; c__Bacteroidia; o__Flavobacteriales; f__Flavobacteriaceae; g__Flavobacterium; s__Flavobacterium_suaedae	0.991268
ASV133	0	0	0	0	69	134	0	0	0	0	11	22	47	145	190	188	d__Bacteria; p__Proteobacteria; c__Alphaproteobacteria; o__Rhodobacterales; f__Rhodobacteraceae	1
ASV134	43	45	28	0	29	46	35	187	0	0	42	89	30	92	49	58	d__Bacteria; p__Actinobacteriota; c__Acidimicrobiia; o__Microtrichales; f__Ilumatobacteraceae; g__Ilumatobacter	0.978458
ASV135	0	0	214	558	0	0	0	0	0	0	0	0	0	0	0	0	d__Bacteria; p__Proteobacteria; c__Gammaproteobacteria; o__Vibrionales; f__Vibrionaceae; g__Vibrio	0.961497
ASV136	0	0	0	0	0	0	15	14	10	147	194	307	17	31	21	12	d__Bacteria; p__Proteobacteria; c__Gammaproteobacteria; o__Vibrionales; f__Vibrionaceae; g__Vibrio; s__Vibrio_mediterranei	0.816074
ASV137	17	568	17	1	19	25	0	1	0	15	10	90	0	0	0	4	d__Bacteria; p__Proteobacteria; c__Gammaproteobacteria; o__Vibrionales; f__Vibrionaceae; g__Vibrio	0.98242
ASV138	275	8	36	33	19	0	11	16	10	205	87	66	0	0	0	0	d__Bacteria; p__Proteobacteria; c__Gammaproteobacteria; o__Vibrionales; f__Vibrionaceae; g__Vibrio	0.99774
ASV139	6	12	0	0	0	13	116	133	51	55	17	29	234	18	63	14	d__Bacteria; p__Bacteroidota; c__Bacteroidia; o__Sphingobacteriales; f__NS11-12_marine_group; g__NS11-12_marine_group; s__uncultured_marine	0.864037
ASV140	0	32	48	0	100	55	70	71	27	12	54	83	40	76	50	39	d__Bacteria; p__Proteobacteria; c__Gammaproteobacteria; o__Cellvibrionales; f__Halieaceae; g__OM60(NOR5)_clade	0.974157
ASV141	0	0	0	0	0	0	0	0	355	0	67	95	37	87	56	57	d__Bacteria; p__Proteobacteria; c__Gammaproteobacteria; o__Pseudomonadales; f__Moraxellaceae; g__Psychrobacter	0.999974
ASV142	19	17	47	7	22	380	34	43	37	43	10	7	15	12	35	3	d__Bacteria; p__Proteobacteria; c__Alphaproteobacteria; o__Ferrovibrionales; f__Ferrovibrionales; g__Marinibaculum; s__Marinibaculum_pumilum	0.999988
ASV143	0	0	0	0	0	0	0	0	266	0	76	139	45	65	61	64	d__Bacteria; p__Bacteroidota; c__Bacteroidia; o__Flavobacteriales; f__Flavobacteriaceae; g__Salinimicrobium; s__Salinimicrobium_marinum	0.936055
ASV144	87	37	217	314	18	29	0	9	0	0	0	0	0	0	0	0	d__Bacteria; p__Verrucomicrobiota; c__Verrucomicrobiae; o__Verrucomicrobiales; f__DEV007; g__DEV007	0.999938
ASV145	0	0	0	0	0	0	0	0	312	0	77	83	46	94	46	49	d__Bacteria; p__Proteobacteria; c__Gammaproteobacteria; o__Pseudomonadales; f__Moraxellaceae; g__Psychrobacter	0.999941
ASV146	0	0	0	0	0	0	0	21	0	16	205	338	22	38	30	31	d__Bacteria; p__Proteobacteria; c__Gammaproteobacteria; o__Oceanospirillales; f__Saccharospirillaceae; g__Litoribrevibacter; s__Litoribrevibacter_euphylliae	0.98097
ASV147	0	0	163	437	0	0	0	0	0	0	0	75	0	0	0	0	d__Bacteria; p__Proteobacteria; c__Gammaproteobacteria; o__Vibrionales; f__Vibrionaceae; g__Vibrio	0.976263
ASV148	67	38	0	0	31	67	47	96	0	0	51	72	29	81	53	32	d__Bacteria; p__Proteobacteria; c__Gammaproteobacteria; o__Cellvibrionales; f__Halieaceae; g__OM60(NOR5)_clade	0.970608
ASV149	0	0	137	526	0	0	0	0	0	0	0	0	0	0	0	0	d__Bacteria; p__Proteobacteria; c__Alphaproteobacteria; o__Rhodobacterales; f__Rhodobacteraceae	1
ASV150	0	0	0	0	0	0	0	0	0	0	540	123	0	0	0	0	d__Bacteria; p__Bacteroidota; c__Bacteroidia; o__ML602M-17; f__ML602M-17; g__ML602M-17; s__marine_metagenome	0.999679
ASV151	0	0	0	0	0	0	0	0	0	0	0	657	0	0	0	0	d__Bacteria; p__Bacteroidota; c__Bacteroidia; o__Chitinophagales; f__Chitinophagaceae; g__Sediminibacterium; s__Chitinophagaceae_bacterium	0.747029
ASV152	0	0	0	0	0	0	0	266	0	0	56	92	37	85	59	61	d__Bacteria; p__Proteobacteria; c__Gammaproteobacteria; o__Cellvibrionales; f__Halieaceae	0.999133
ASV153	0	36	0	36	0	16	0	8	6	509	5	26	0	0	0	11	d__Bacteria; p__Proteobacteria; c__Gammaproteobacteria; o__Enterobacterales; f__Enterobacteriaceae; g__Escherichia-Shigella	0.957996
ASV154	0	619	0	33	0	0	0	0	0	0	0	0	0	0	0	0	d__Bacteria; p__Cyanobacteria; c__Cyanobacteriia; o__Chloroplast; f__Chloroplast; g__Chloroplast	1
ASV155	49	101	59	0	102	77	0	49	0	0	39	50	30	50	43	0	d__Bacteria; p__Proteobacteria; c__Gammaproteobacteria; o__Cellvibrionales; f__Halieaceae; g__OM60(NOR5)_clade	0.973081
ASV156	0	0	0	0	10	0	42	107	0	0	82	114	33	77	76	99	d__Bacteria; p__Bacteroidota; c__Bacteroidia; o__Flavobacteriales; f__Flavobacteriaceae; g__uncultured	0.960315
ASV157	0	0	0	0	0	0	125	121	61	82	43	67	40	27	24	31	d__Bacteria; p__Spirochaetota; c__Leptospirae; o__Leptospirales; f__Leptospiraceae; g__uncultured; s__uncultured_spirochete	0.999347
ASV158	0	0	0	0	0	0	20	26	0	415	109	51	0	0	0	0	d__Bacteria; p__Proteobacteria; c__Alphaproteobacteria; o__Rhodobacterales; f__Rhodobacteraceae; g__Cognatishimia	0.889075
ASV159	0	0	0	0	0	0	3	9	9	86	53	419	5	18	7	8	d__Bacteria; p__Proteobacteria; c__Gammaproteobacteria; o__Alteromonadales; f__Shewanellaceae; g__Ferrimonas	0.988822
ASV160	0	0	0	0	0	0	150	66	48	0	27	56	21	44	50	144	d__Bacteria; p__Bacteroidota; c__Rhodothermia; o__Balneolales; f__Balneolaceae; g__Balneola	0.999996
ASV161	11	10	201	375	0	0	0	0	0	0	0	0	0	0	0	0	d__Bacteria; p__Proteobacteria; c__Gammaproteobacteria; o__Oceanospirillales; f__Nitrincolaceae; g__Neptuniibacter; s__Neptuniibacter_caesariensis	0.778239
ASV162	0	0	0	0	0	0	0	0	222	0	61	86	40	73	53	46	d__Bacteria; p__Proteobacteria; c__Gammaproteobacteria; o__Oceanospirillales; f__Halomonadaceae; g__Halomonas	0.999888
ASV163	23	21	20	0	23	27	75	26	25	0	32	39	59	96	72	37	d__Bacteria; p__Cyanobacteria; c__Cyanobacteriia; o__Synechococcales; f__Cyanobiaceae; g__Synechococcus_CC9902	0.962517
ASV164	0	11	8	0	32	23	34	129	22	19	43	56	0	24	141	32	d__Bacteria; p__Bacteroidota; c__Bacteroidia; o__Sphingobacteriales; f__NS11-12_marine_group; g__NS11-12_marine_group; s__unidentified_marine	0.997304
ASV165	0	0	0	0	0	0	35	23	65	77	118	133	34	28	30	29	d__Bacteria; p__Proteobacteria; c__Alphaproteobacteria; o__Rhodobacterales; f__Rhodobacteraceae; g__Pseudooceanicola	0.772261
ASV166	0	0	0	0	0	0	21	15	11	113	18	282	18	43	21	24	d__Bacteria; p__Patescibacteria; c__Gracilibacteria; o__JGI_0000069-P22; f__JGI_0000069-P22; g__JGI_0000069-P22	1
ASV167	11	13	23	15	13	466	5	8	0	0	0	0	7	0	0	0	d__Bacteria; p__Proteobacteria; c__Alphaproteobacteria; o__Rhodospirillales; f__Magnetospiraceae; g__Magnetospira; s__alpha_proteobacterium	0.701396
ASV168	17	11	0	26	102	127	75	0	0	0	7	7	41	30	61	55	d__Bacteria; p__Proteobacteria; c__Alphaproteobacteria; o__Rhodobacterales; f__Rhodobacteraceae	0.999997
ASV169	24	0	15	0	0	18	33	0	12	0	82	116	45	70	70	72	d__Bacteria; p__Bacteroidota; c__Bacteroidia; o__Flavobacteriales; f__Flavobacteriaceae; g__NS5_marine_group	0.999937
ASV170	0	0	0	0	0	0	54	167	0	0	41	75	41	77	50	47	d__Bacteria; p__Proteobacteria; c__Gammaproteobacteria; o__Cellvibrionales; f__Halieaceae; g__OM60(NOR5)_clade	0.973686
ASV171	33	157	29	0	55	103	0	46	0	0	25	34	14	29	0	15	d__Bacteria; p__Bacteroidota; c__Bacteroidia; o__Flavobacteriales; f__Flavobacteriaceae; g__Winogradskyella; s__Coccinimonas_marina	0.928737
ASV172	515	0	0	0	0	16	0	0	0	0	0	0	0	0	0	0	d__Bacteria; p__Proteobacteria; c__Gammaproteobacteria; o__Alteromonadales; f__Alteromonadaceae; g__Alteromonas	0.782109
ASV173	0	0	0	0	0	0	141	23	33	9	8	14	8	46	154	95	d__Bacteria; p__Bacteroidota; c__Bacteroidia	0.999186
ASV174	0	0	0	0	0	0	0	0	0	0	307	163	10	19	19	13	d__Bacteria; p__Proteobacteria; c__Gammaproteobacteria; o__Vibrionales; f__Vibrionaceae; g__Vibrio	0.994356
ASV175	64	30	12	0	34	47	31	84	0	0	16	25	42	73	45	17	d__Bacteria; p__Cyanobacteria; c__Cyanobacteriia; o__Synechococcales; f__Cyanobiaceae; g__Synechococcus_CC9902	0.961695
ASV176	0	0	0	0	0	0	17	21	23	212	80	114	7	15	11	9	d__Bacteria; p__Proteobacteria; c__Gammaproteobacteria; o__Alteromonadales; f__Pseudoalteromonadaceae	0.999192
ASV177	107	32	26	0	50	99	37	40	0	0	17	11	20	34	21	11	d__Bacteria; p__Cyanobacteria; c__Cyanobacteriia; o__Synechococcales; f__Cyanobiaceae	0.999853
ASV178	0	0	91	411	0	0	0	0	0	0	0	0	0	0	0	0	d__Bacteria; p__Cyanobacteria; c__Cyanobacteriia; o__Chloroplast; f__Chloroplast; g__Chloroplast	1
ASV179	0	38	0	0	97	0	30	68	0	0	29	62	40	63	37	35	d__Bacteria; p__Proteobacteria; c__Gammaproteobacteria; o__Cellvibrionales; f__Halieaceae; g__Luminiphilus; s__uncultured_gamma	0.895229
ASV180	0	0	8	0	0	0	66	96	19	43	0	8	40	0	216	0	d__Bacteria; p__Bacteroidota; c__Bacteroidia; o__Sphingobacteriales; f__NS11-12_marine_group; g__NS11-12_marine_group; s__uncultured_Bacteroidetes	0.758238
ASV181	0	0	0	0	0	0	69	75	78	54	0	0	112	0	107	0	d__Bacteria; p__Proteobacteria; c__Gammaproteobacteria; o__KI89A_clade; f__KI89A_clade; g__KI89A_clade	1
ASV182	0	0	0	0	0	0	56	124	109	46	23	17	37	34	32	13	d__Bacteria; p__Proteobacteria; c__Alphaproteobacteria; o__Rhizobiales; f__Stappiaceae; g__Labrenzia	0.876122
ASV183	0	0	0	0	0	0	0	0	0	0	0	487	0	0	0	0	d__Bacteria; p__Bacteroidota; c__Bacteroidia; o__Flavobacteriales; f__NS9_marine_group; g__NS9_marine_group; s__uncultured_bacterium	0.745063
ASV184	0	0	0	0	0	0	14	37	0	0	72	82	48	78	83	72	d__Bacteria; p__Proteobacteria; c__Alphaproteobacteria; o__Rhodobacterales; f__Rhodobacteraceae	1
ASV185	40	26	30	0	73	42	18	71	4	0	21	49	18	32	27	27	d__Bacteria; p__Proteobacteria; c__Gammaproteobacteria; o__SAR86_clade; f__SAR86_clade; g__SAR86_clade; s__unidentified_marine	0.876522
ASV186	0	0	6	0	0	0	107	25	0	0	51	73	50	41	56	68	d__Bacteria; p__Bacteroidota; c__Bacteroidia; o__Flavobacteriales; f__Flavobacteriaceae; g__uncultured; s__uncultured_Flavobacteriia	0.931761
ASV187	0	0	0	0	0	0	19	53	63	48	205	29	13	14	9	19	d__Bacteria; p__Planctomycetota; c__Planctomycetes; o__Pirellulales; f__Pirellulaceae; g__Blastopirellula	0.999995
ASV188	85	0	35	0	25	33	72	0	10	0	34	57	38	45	36	0	d__Bacteria; p__Verrucomicrobiota; c__Verrucomicrobiae; o__Verrucomicrobiales; f__DEV007; g__DEV007	0.999995
ASV189	0	6	0	0	0	10	36	0	0	0	91	99	37	69	57	63	d__Bacteria; p__Bacteroidota; c__Bacteroidia; o__Flavobacteriales; f__Flavobacteriaceae; g__NS5_marine_group; s__uncultured_Flavobacterium	0.969018
ASV190	65	44	24	0	49	52	32	61	0	0	29	40	16	42	0	13	d__Bacteria; p__Actinobacteriota; c__Acidimicrobiia; o__Microtrichales; f__Ilumatobacteraceae; g__uncultured	0.753507
ASV191	33	11	43	165	73	138	0	0	0	0	0	0	0	0	0	0	d__Bacteria; p__Proteobacteria; c__Gammaproteobacteria; o__Salinisphaerales; f__Salinisphaeraceae; g__Salinisphaera; s__uncultured_bacterium	0.999994
ASV192	0	0	364	0	99	0	0	0	0	0	0	0	0	0	0	0	d__Bacteria; p__Proteobacteria; c__Alphaproteobacteria; o__Acetobacterales; f__Acetobacteraceae; g__Acetobacter; s__Acetobacter_aceti	0.70162
ASV193	260	29	46	38	49	37	0	0	0	0	0	0	0	0	0	0	d__Bacteria; p__Proteobacteria; c__Alphaproteobacteria; o__Sphingomonadales; f__Sphingomonadaceae; g__Erythrobacter	0.886385
ASV194	0	25	0	0	16	11	12	0	0	0	67	106	45	59	51	58	d__Bacteria; p__Bacteroidota; c__Bacteroidia; o__Flavobacteriales; f__Flavobacteriaceae; g__NS5_marine_group; s__uncultured_Flavobacterium	0.910056
ASV195	0	0	0	0	0	0	92	93	257	0	0	0	0	0	0	0	d__Bacteria; p__Proteobacteria; c__Gammaproteobacteria; o__Alteromonadales; f__Alteromonadaceae; g__Alteromonas	0.929039
ASV196	74	310	44	0	0	0	0	0	0	6	0	0	0	0	0	0	d__Bacteria; p__Proteobacteria; c__Alphaproteobacteria; o__Rhodobacterales; f__Rhodobacteraceae	0.999999
ASV197	0	0	0	0	0	0	19	18	0	223	47	102	8	0	0	17	d__Bacteria; p__Bacteroidota; c__Bacteroidia; o__Flavobacteriales; f__Cryomorphaceae; g__Owenweeksia; s__Cryomorphaceae_bacterium	0.911814
ASV198	115	0	97	0	0	194	0	0	0	4	0	5	9	0	0	0	d__Bacteria; p__Firmicutes; c__Bacilli; o__Lactobacillales; f__Lactobacillaceae; g__Lactobacillus	1
ASV199	0	0	0	420	0	0	0	0	0	0	0	0	0	0	0	0	d__Bacteria; p__Bacteroidota; c__Bacteroidia; o__Bacteroidales; f__Bacteroidaceae; g__Bacteroides; s__Bacteroides_coprocola	0.999581
ASV200	0	0	0	0	0	0	0	0	0	0	0	420	0	0	0	0	d__Bacteria; p__Proteobacteria; c__Gammaproteobacteria; o__Vibrionales; f__Vibrionaceae; g__Vibrio; s__Vibrio_fortis	0.731087
ASV201	0	0	0	37	0	0	0	0	0	114	130	132	0	0	0	0	d__Bacteria; p__Proteobacteria; c__Gammaproteobacteria; o__Vibrionales; f__Vibrionaceae; g__Vibrio; s__Vibrio_mediterranei	0.827093
ASV202	0	0	0	0	0	0	44	27	58	34	0	151	0	0	0	99	d__Bacteria; p__Bacteroidota; c__Bacteroidia; o__Bacteroidales; f__Prevotellaceae; g__Prevotella	0.999999
ASV203	0	0	0	0	0	0	0	0	135	0	43	68	28	52	24	55	d__Bacteria; p__Bacteroidota; c__Bacteroidia; o__Flavobacteriales; f__Flavobacteriaceae; g__Salegentibacter	0.999889
ASV204	0	0	0	0	0	0	0	0	185	0	29	37	28	61	30	27	d__Bacteria; p__Firmicutes; c__Bacilli; o__Bacillales; f__Bacillaceae; g__Bacillus	0.998381
ASV205	0	0	0	0	0	0	65	33	157	25	9	0	54	14	10	29	d__Bacteria; p__Actinobacteriota; c__Acidimicrobiia; o__Microtrichales; f__Ilumatobacteraceae; g__Ilumatobacter; s__Ilumatobacter_nonamiensis	0.735027
ASV206	15	4	0	0	27	83	62	12	8	7	6	20	6	42	29	72	d__Bacteria; p__Bacteroidota; c__Bacteroidia; o__Cytophagales; f__Microscillaceae; g__Chryseolinea; s__uncultured_Flammeovirgaceae	0.988734
ASV207	0	0	0	0	0	0	0	0	192	0	35	40	22	46	30	28	d__Bacteria; p__Proteobacteria; c__Gammaproteobacteria; o__Pseudomonadales; f__Pseudomonadaceae; g__Pseudomonas	0.994081
ASV208	0	0	0	0	0	0	0	46	0	0	94	109	19	48	34	40	d__Bacteria; p__Proteobacteria; c__Alphaproteobacteria; o__Rhodobacterales; f__Rhodobacteraceae	0.999999
ASV209	0	0	123	260	0	0	0	0	0	0	0	0	0	0	0	0	d__Bacteria; p__Proteobacteria; c__Gammaproteobacteria; o__Vibrionales; f__Vibrionaceae; g__Vibrio; s__Vibrio_ponticus	0.890409
ASV210	0	0	0	0	0	0	26	45	28	29	0	174	0	0	0	80	d__Bacteria; p__Firmicutes; c__Clostridia; o__Oscillospirales; f__Ruminococcaceae; g__Faecalibacterium	0.999955
ASV211	0	0	0	0	0	0	8	0	0	155	155	64	0	0	0	0	d__Bacteria; p__Proteobacteria; c__Gammaproteobacteria; o__Vibrionales; f__Vibrionaceae; g__Vibrio; s__Vibrio_nereis	0.75174
ASV212	0	0	0	0	0	0	42	40	23	44	0	172	0	0	0	59	d__Bacteria; p__Firmicutes; c__Clostridia; o__Lachnospirales; f__Lachnospiraceae; g__Agathobacter	0.947944
ASV213	0	0	379	0	0	0	0	0	0	0	0	0	0	0	0	0	d__Bacteria; p__Proteobacteria; c__Alphaproteobacteria; o__Acetobacterales; f__Acetobacteraceae; g__Gluconacetobacter	0.966981
ASV214	0	0	0	0	0	0	35	20	41	23	0	179	0	8	0	73	d__Bacteria; p__Proteobacteria; c__Gammaproteobacteria; o__Enterobacterales; f__Enterobacteriaceae	0.940875
ASV215	0	12	7	0	17	8	6	70	0	0	36	69	21	41	39	44	d__Bacteria; p__Bacteroidota; c__Bacteroidia; o__Flavobacteriales; f__Crocinitomicaceae; g__Fluviicola; s__uncultured_marine	0.812116
ASV216	0	0	75	286	0	0	0	0	0	0	0	0	0	0	0	0	d__Bacteria; p__Cyanobacteria; c__Cyanobacteriia; o__Chloroplast; f__Chloroplast; g__Chloroplast	1
ASV217	0	0	0	0	0	16	30	33	0	0	49	66	34	42	31	59	d__Bacteria; p__Bacteroidota; c__Bacteroidia; o__Flavobacteriales; f__Flavobacteriaceae; g__NS5_marine_group	0.999973
ASV218	140	13	0	0	0	86	0	53	0	0	0	19	7	21	20	0	d__Bacteria; p__Cyanobacteria; c__Cyanobacteriia; o__Synechococcales; f__Cyanobiaceae	0.999488
ASV219	303	0	0	0	0	50	0	0	0	0	0	0	0	5	0	0	d__Bacteria; p__Proteobacteria; c__Alphaproteobacteria; o__Rhizobiales; f__Hyphomicrobiaceae; g__Filomicrobium	0.998801
ASV220	0	0	0	0	0	0	39	60	0	27	0	157	0	0	0	73	d__Bacteria; p__Bacteroidota; c__Bacteroidia; o__Bacteroidales; f__Prevotellaceae; g__Prevotella	0.999999
ASV221	293	17	15	0	19	10	0	0	0	0	0	0	0	0	0	0	d__Bacteria; p__Proteobacteria; c__Gammaproteobacteria; o__Alteromonadales; f__Alteromonadaceae	1
ASV222	0	39	0	0	38	0	1	105	0	0	24	36	17	41	26	26	d__Bacteria; p__Proteobacteria; c__Gammaproteobacteria; o__Cellvibrionales; f__Halieaceae; g__OM60(NOR5)_clade	0.969069
ASV223	0	0	0	0	0	0	7	36	10	0	21	47	4	49	122	55	d__Bacteria; p__Proteobacteria; c__Gammaproteobacteria; o__Alteromonadales; f__Marinobacteraceae; g__Marinobacter	0.999996
ASV224	36	0	84	0	0	0	80	9	0	0	31	30	12	26	20	14	d__Bacteria; p__Proteobacteria; c__Alphaproteobacteria; o__Rhizobiales; f__Rhizobiaceae; g__Lentilitoribacter; s__uncultured_bacterium	0.707035
ASV225	0	0	24	0	0	0	9	12	19	106	59	71	7	16	8	6	d__Bacteria; p__Bdellovibrionota; c__Bdellovibrionia; o__Bacteriovoracales; f__Bacteriovoracaceae; g__Peredibacter	0.999423
ASV226	0	0	0	0	0	0	4	23	0	295	0	15	0	0	0	0	d__Bacteria; p__Firmicutes; c__Clostridia; o__Lachnospirales; f__Lachnospiraceae; g__Blautia	0.994231
ASV227	15	22	0	0	20	21	19	34	0	0	29	49	35	33	27	31	d__Bacteria; p__Bacteroidota; c__Bacteroidia; o__Flavobacteriales; f__Flavobacteriaceae; g__Aquibacter; s__uncultured_bacterium	0.707155
ASV228	0	0	335	0	0	0	0	0	0	0	0	0	0	0	0	0	d__Bacteria; p__Firmicutes; c__Bacilli; o__Bacillales; f__Sporolactobacillaceae; g__Sporolactobacillus	0.999984
ASV229	0	0	74	253	0	0	0	0	0	0	0	0	0	0	0	0	d__Bacteria; p__Desulfobacterota; c__Desulfuromonadia; o__Bradymonadales; f__Bradymonadales; g__Bradymonadales; s__uncultured_delta	0.753725
ASV230	0	0	135	190	0	0	0	0	0	0	0	0	0	0	0	0	d__Bacteria; p__Firmicutes; c__Bacilli; o__Bacillales; f__Bacillaceae; g__Bacillus	0.989542
ASV231	0	0	0	0	0	0	0	0	118	0	41	47	22	43	30	23	d__Bacteria; p__Proteobacteria; c__Gammaproteobacteria; o__Oceanospirillales; f__Halomonadaceae; g__Salinicola	0.997578
ASV232	0	0	0	0	0	0	0	0	0	0	321	0	0	0	0	0	d__Bacteria; p__Proteobacteria; c__Gammaproteobacteria; o__Vibrionales; f__Vibrionaceae; g__Vibrio	0.972385
ASV233	0	0	0	0	0	0	33	0	29	54	0	144	0	0	0	58	d__Bacteria; p__Proteobacteria; c__Gammaproteobacteria; o__Enterobacterales; f__Enterobacteriaceae	0.976938
ASV234	0	0	0	0	72	45	41	33	0	0	0	31	0	41	27	26	d__Bacteria; p__Actinobacteriota; c__Acidimicrobiia; o__Microtrichales; f__Microtrichaceae; g__Sva0996_marine_group; s__uncultured_Verrucomicrobiales	0.999699
ASV235	0	0	0	0	0	0	0	0	0	316	0	0	0	0	0	0	d__Bacteria; p__Firmicutes; c__Clostridia; o__Lachnospirales; f__Lachnospiraceae; g__Blautia	0.98941
ASV236	0	0	0	0	0	0	0	0	150	0	44	84	0	36	0	0	d__Bacteria; p__Proteobacteria; c__Gammaproteobacteria; o__Oceanospirillales; f__Halomonadaceae; g__Halomonas	0.999951
ASV237	240	0	0	0	35	23	0	0	0	0	0	5	0	0	0	0	d__Bacteria; p__Verrucomicrobiota; c__Verrucomicrobiae; o__Verrucomicrobiales; f__DEV007; g__DEV007	1
ASV238	0	0	0	0	0	0	0	0	112	0	31	0	48	51	60	0	d__Bacteria; p__Proteobacteria; c__Gammaproteobacteria; o__Oceanospirillales; f__Halomonadaceae; g__Halomonas	0.999953
ASV239	0	45	0	0	0	0	0	22	0	0	38	85	29	37	0	39	d__Bacteria; p__Bacteroidota; c__Bacteroidia; o__Flavobacteriales; f__Cryomorphaceae; g__uncultured	0.999996
ASV240	0	0	0	0	0	0	102	22	16	29	29	27	12	17	32	9	d__Bacteria; p__Bacteroidota; c__Bacteroidia; o__Cytophagales; f__Cyclobacteriaceae; g__Reichenbachiella	0.999984
ASV241	0	0	0	0	0	0	20	47	52	35	0	0	68	48	24	0	d__Bacteria; p__Proteobacteria; c__Gammaproteobacteria; o__Salinisphaerales; f__Salinisphaeraceae; g__Salinisphaera; s__uncultured_bacterium	0.924455
ASV242	82	28	0	0	19	29	51	0	0	0	0	0	0	16	26	41	d__Bacteria; p__Verrucomicrobiota; c__Verrucomicrobiae; o__Verrucomicrobiales; f__DEV007; g__DEV007	0.999996
ASV243	0	0	0	0	0	0	37	54	25	0	24	0	63	40	35	13	d__Bacteria; p__Proteobacteria; c__Alphaproteobacteria; o__Rhodobacterales; f__Rhodobacteraceae; g__HIMB11; s__uncultured_bacterium	0.75297
ASV244	30	15	230	0	15	0	0	0	0	0	0	0	0	0	0	0	d__Bacteria; p__Proteobacteria; c__Gammaproteobacteria; o__Oceanospirillales; f__Nitrincolaceae; g__Neptuniibacter	0.999937
ASV245	0	0	0	0	0	0	62	59	16	22	0	0	0	131	0	0	d__Bacteria; p__Bacteroidota; c__Bacteroidia	0.999992
ASV246	0	0	81	207	0	0	0	0	0	0	0	0	0	0	0	0	d__Bacteria; p__Cyanobacteria; c__Cyanobacteriia; o__Chloroplast; f__Chloroplast; g__Chloroplast; s__Cylindrotheca_closterium	0.902448
ASV247	0	0	0	0	0	0	0	55	0	35	77	31	14	66	7	0	d__Bacteria; p__Proteobacteria; c__Alphaproteobacteria; o__Rhodobacterales; f__Rhodobacteraceae; g__Cognatishimia; s__uncultured_bacterium	0.900731
ASV248	0	0	0	0	36	68	28	50	0	0	11	23	0	26	23	18	d__Bacteria; p__Proteobacteria; c__Alphaproteobacteria; o__Rhizobiales; f__Stappiaceae; g__Stappiaceae; s__uncultured_bacterium	0.999571
ASV249	10	5	0	0	0	108	16	21	24	38	22	10	12	0	16	0	d__Bacteria; p__Proteobacteria; c__Alphaproteobacteria; o__Rhodospirillales; f__Terasakiellaceae; g__uncultured; s__alpha_proteobacterium	0.998016
ASV250	34	25	0	0	54	36	0	0	51	0	0	0	0	34	23	22	d__Bacteria; p__Cyanobacteria; c__Cyanobacteriia; o__Synechococcales; f__Cyanobiaceae	0.999466
ASV251	0	7	0	0	97	11	8	71	10	9	8	14	10	18	8	8	d__Bacteria; p__Proteobacteria; c__Alphaproteobacteria; o__Rhodobacterales; f__Rhodobacteraceae	1
ASV252	0	0	0	0	0	0	0	0	0	268	0	0	0	0	0	9	d__Bacteria; p__Firmicutes; c__Clostridia; o__Lachnospirales; f__Lachnospiraceae; g__Dorea	0.970029
ASV253	15	0	0	0	21	65	28	28	27	38	0	0	0	54	0	0	d__Bacteria; p__Proteobacteria; c__Alphaproteobacteria; o__Rhizobiales; f__Stappiaceae; g__Stappiaceae; s__uncultured_bacterium	0.984639
ASV254	0	0	0	0	0	0	70	13	4	6	5	11	3	66	44	51	d__Bacteria	0.999987
ASV255	0	0	0	0	0	0	18	17	22	0	30	76	9	10	9	82	d__Bacteria; p__Bacteroidota; c__Rhodothermia; o__Balneolales; f__Balneolaceae; g__Balneola; s__uncultured_bacterium	0.993932
ASV256	0	0	0	0	0	0	0	5	0	110	42	110	4	0	0	0	d__Bacteria; p__Proteobacteria; c__Alphaproteobacteria; o__Rhodobacterales; f__Rhodobacteraceae	0.999996
ASV257	0	0	0	0	0	0	26	54	36	47	0	0	0	107	0	0	d__Bacteria; p__Proteobacteria; c__Alphaproteobacteria; o__Rhodobacterales; f__Rhodobacteraceae; g__Cognatishimia; s__uncultured_bacterium	0.813052
ASV258	0	0	0	0	12	0	12	43	0	0	30	61	0	26	41	44	d__Bacteria; p__Bacteroidota; c__Bacteroidia; o__Flavobacteriales; f__Cryomorphaceae; g__uncultured	0.999992
ASV259	0	0	0	0	0	0	34	44	23	20	0	0	63	0	85	0	d__Bacteria; p__Bacteroidota; c__Bacteroidia; o__Sphingobacteriales; f__NS11-12_marine_group; g__NS11-12_marine_group; s__uncultured_Bacteroidetes	0.719245
ASV260	0	0	0	0	0	0	0	34	0	21	89	72	0	0	32	20	d__Bacteria; p__Proteobacteria; c__Alphaproteobacteria; o__Rhodobacterales; f__Rhodobacteraceae	0.999999
ASV261	26	21	14	0	67	26	10	37	0	0	14	12	8	18	6	8	d__Bacteria; p__Proteobacteria; c__Alphaproteobacteria; o__Puniceispirillales; f__SAR116_clade; g__SAR116_clade; s__alpha_proteobacterium	0.903716
ASV262	42	0	0	0	0	0	51	0	0	0	26	40	19	27	29	32	d__Bacteria; p__Actinobacteriota; c__Acidimicrobiia; o__Microtrichales; f__Ilumatobacteraceae; g__Ilumatobacter; s__uncultured_actinobacterium	0.712329
ASV263	0	0	0	0	0	0	0	0	0	0	0	0	0	265	0	0	d__Bacteria; p__Firmicutes; c__Clostridia; o__Peptostreptococcales-Tissierellales; f__Peptostreptococcaceae; g__Romboutsia	0.926244
ASV264	0	0	0	0	0	0	0	0	0	264	0	0	0	0	0	0	d__Bacteria; p__Proteobacteria; c__Gammaproteobacteria; o__Vibrionales; f__Vibrionaceae; g__Vibrio	0.996835
ASV265	0	10	0	0	28	11	24	26	0	0	24	44	16	31	24	25	d__Bacteria; p__Bacteroidota; c__Bacteroidia; o__Flavobacteriales; f__Flavobacteriaceae; g__NS4_marine_group; s__uncultured_Flavobacteriaceae	0.965665
ASV266	0	0	0	0	0	216	4	3	31	0	0	0	7	0	2	0	d__Bacteria; p__Cyanobacteria; c__Cyanobacteriia; o__Chloroplast; f__Chloroplast; g__Chloroplast; s__Karenia_brevis	1
ASV267	0	0	0	0	0	0	0	0	0	20	132	66	13	14	8	7	d__Bacteria; p__Proteobacteria; c__Gammaproteobacteria; o__Oceanospirillales; f__Saccharospirillaceae; g__Thalassolituus	0.999112
ASV268	0	0	259	0	0	0	0	0	0	0	0	0	0	0	0	0	d__Bacteria; p__Planctomycetota; c__Planctomycetes; o__Pirellulales; f__Pirellulaceae; g__Rhodopirellula; s__Rhodopirellula_baltica	0.905368
ASV269	0	0	0	0	0	0	0	6	0	0	18	51	31	84	40	27	d__Bacteria; p__Cyanobacteria; c__Cyanobacteriia; o__Chloroplast; f__Chloroplast; g__Chloroplast; s__Picochlorum_sp.	0.98979
ASV270	146	43	0	0	0	67	0	0	0	0	0	0	0	0	0	0	d__Bacteria; p__Cyanobacteria; c__Cyanobacteriia; o__Chloroplast; f__Chloroplast; g__Chloroplast	0.999978
ASV271	0	0	0	0	0	0	0	0	0	250	0	0	0	3	3	0	d__Bacteria; p__Actinobacteriota; c__Actinobacteria; o__Bifidobacteriales; f__Bifidobacteriaceae; g__Bifidobacterium	0.999939
ASV272	0	0	8	0	0	53	33	8	13	6	9	13	7	13	37	55	d__Bacteria; p__Proteobacteria; c__Gammaproteobacteria; o__Cellvibrionales; f__Halieaceae; g__Halioglobus; s__uncultured_marine	0.732243
ASV273	12	31	0	0	38	16	0	0	0	0	26	45	10	29	14	32	d__Bacteria; p__Bacteroidota; c__Bacteroidia; o__Flavobacteriales; f__Flavobacteriaceae; g__NS4_marine_group	0.999949
ASV274	190	14	18	0	11	19	0	0	0	0	0	0	0	0	0	0	d__Bacteria; p__Proteobacteria; c__Gammaproteobacteria; o__Alteromonadales; f__Idiomarinaceae; g__Idiomarina; s__Idiomarina_seosinensis	0.84576
ASV275	0	0	0	0	0	0	64	0	0	0	32	35	24	24	41	31	d__Bacteria; p__Proteobacteria; c__Alphaproteobacteria; o__Rhodobacterales; f__Rhodobacteraceae; g__Tropicibacter; s__Tropicibacter_phthalicicus	0.734914
ASV276	0	25	25	0	52	0	21	0	0	0	20	34	31	0	24	18	d__Bacteria; p__Proteobacteria; c__Alphaproteobacteria; o__SAR11_clade; f__Clade_I; g__Clade_Ia	0.95387
ASV277	0	0	0	0	0	0	0	0	0	0	0	223	27	0	0	0	d__Bacteria; p__Cyanobacteria; c__Cyanobacteriia; o__Cyanobacteriales; f__Microcystaceae; g__SU2_symbiont_group; s__Aphanothece_sacrum	0.998865
ASV278	0	0	0	0	0	0	0	0	120	0	23	33	22	23	28	0	d__Bacteria; p__Proteobacteria; c__Alphaproteobacteria; o__Sphingomonadales; f__Sphingomonadaceae; g__Erythrobacter	0.893846
ASV279	7	25	0	0	41	20	45	0	0	0	37	0	27	0	21	25	d__Bacteria; p__Bacteroidota; c__Bacteroidia; o__Flavobacteriales; f__Flavobacteriaceae; g__NS5_marine_group	0.999993
ASV280	0	0	0	0	0	0	0	0	0	246	0	0	0	0	0	0	d__Bacteria; p__Firmicutes; c__Clostridia; o__Monoglobales; f__Monoglobaceae; g__Monoglobus	0.999999
ASV281	0	0	0	0	0	0	13	30	12	64	36	45	5	16	12	12	d__Bacteria; p__Proteobacteria; c__Gammaproteobacteria; o__Burkholderiales; f__Methylophilaceae; g__Methylotenera	0.997076
ASV282	108	0	0	0	76	17	8	9	0	0	6	0	7	5	8	0	d__Bacteria; p__Verrucomicrobiota; c__Verrucomicrobiae; o__Verrucomicrobiales; f__Rubritaleaceae; g__Luteolibacter; s__unidentified_marine	0.999998
ASV283	0	0	0	0	0	0	56	0	0	0	25	57	15	38	21	32	d__Bacteria; p__Bacteroidota; c__Bacteroidia; o__Flavobacteriales; f__Flavobacteriaceae; g__NS5_marine_group	0.999289
ASV284	0	0	0	0	0	0	0	0	0	112	79	49	0	0	0	0	d__Bacteria; p__Proteobacteria; c__Alphaproteobacteria; o__Rhodobacterales; f__Rhodobacteraceae	0.999988
ASV285	0	0	151	0	0	88	0	0	0	0	0	0	0	0	0	0	d__Bacteria; p__Campilobacterota; c__Campylobacteria; o__Campylobacterales; f__Helicobacteraceae; g__Helicobacter	1
ASV286	0	0	0	0	0	0	0	9	11	213	0	0	0	0	0	0	d__Bacteria; p__Proteobacteria; c__Gammaproteobacteria; o__Vibrionales; f__Vibrionaceae; g__Vibrio	0.998051
ASV287	232	0	0	0	0	0	0	0	0	0	0	0	0	0	0	0	d__Bacteria; p__Proteobacteria; c__Gammaproteobacteria; o__Alteromonadales; f__Alteromonadaceae	1
ASV288	56	38	0	0	27	62	0	0	0	0	0	16	0	33	0	0	d__Bacteria; p__Cyanobacteria; c__Cyanobacteriia; o__Synechococcales; f__Cyanobiaceae; g__Synechococcus_CC9902	0.837711
ASV289	0	0	0	0	0	0	0	0	0	0	189	30	0	13	0	0	d__Bacteria; p__Proteobacteria; c__Gammaproteobacteria; o__Vibrionales; f__Vibrionaceae; g__Vibrio	0.964784
ASV290	6	22	3	0	14	46	9	19	0	0	0	43	21	33	0	15	d__Bacteria; p__Bacteroidota; c__Bacteroidia; o__Flavobacteriales; f__Flavobacteriaceae; g__uncultured	0.937981
ASV291	24	16	23	61	0	16	0	20	21	16	0	0	0	33	0	0	d__Bacteria; p__Proteobacteria; c__Gammaproteobacteria; o__KI89A_clade; f__KI89A_clade; g__KI89A_clade	1
ASV292	0	0	0	0	0	0	43	31	25	49	0	31	0	27	0	24	d__Bacteria; p__Bacteroidota; c__Bacteroidia; o__Cytophagales; f__Cyclobacteriaceae; g__Reichenbachiella	0.999238
ASV293	0	0	0	0	10	50	27	17	22	8	4	24	5	12	14	36	d__Bacteria; p__Bacteroidota; c__Bacteroidia; o__Cytophagales; f__Cyclobacteriaceae; g__Imperialibacter; s__Imperialibacter_roseus	0.716256
ASV294	0	0	0	0	0	0	42	40	16	31	34	47	8	0	6	0	d__Bacteria; p__Bacteroidota; c__Bacteroidia; o__Flavobacteriales	0.894059
ASV295	0	0	0	0	0	0	33	0	0	53	14	29	15	31	26	23	d__Bacteria; p__Bacteroidota; c__Bacteroidia; o__Cytophagales; f__Cyclobacteriaceae; g__Reichenbachiella	0.999264
ASV296	0	0	0	0	0	0	0	84	0	0	37	53	0	0	23	27	d__Bacteria; p__Bacteroidota; c__Bacteroidia; o__Flavobacteriales; f__Flavobacteriaceae; g__NS4_marine_group; s__unidentified_marine	0.909752
ASV297	0	0	0	0	0	0	0	0	92	0	15	21	0	48	21	24	d__Bacteria; p__Firmicutes; c__Bacilli; o__Bacillales; f__Bacillaceae; g__Bacillus	0.999638
ASV298	0	90	0	0	7	0	0	24	0	0	19	27	4	13	20	15	d__Bacteria; p__Bacteroidota; c__Bacteroidia; o__Flavobacteriales; f__Crocinitomicaceae; g__Fluviicola; s__uncultured_Bacteroidetes	0.77352
ASV299	0	0	0	0	16	0	0	0	23	24	0	93	0	0	0	58	d__Bacteria; p__Proteobacteria; c__Gammaproteobacteria; o__Enterobacterales; f__Enterobacteriaceae; g__Enterobacter	0.828769
ASV300	0	0	0	0	0	0	18	34	54	23	21	18	6	6	19	12	d__Bacteria; p__Proteobacteria; c__Alphaproteobacteria; o__Rhizobiales; f__Rhizobiaceae	0.998055
ASV301	8	13	3	0	20	21	28	0	0	0	19	26	7	17	18	30	d__Bacteria; p__Bacteroidota; c__Bacteroidia; o__Chitinophagales; f__Saprospiraceae; g__uncultured; s__uncultured_marine	0.768419
ASV302	0	0	0	0	0	0	22	21	0	0	0	97	0	0	0	67	d__Bacteria; p__Bacteroidota; c__Bacteroidia; o__Bacteroidales; f__Prevotellaceae; g__Prevotella	0.999998
ASV303	0	0	0	0	0	0	0	0	0	0	0	200	6	0	0	0	d__Bacteria; p__Proteobacteria; c__Alphaproteobacteria; o__Acetobacterales; f__Acetobacteraceae; g__Roseomonas	0.990993
ASV304	0	0	0	0	0	0	7	23	5	108	8	38	5	0	11	0	d__Bacteria; p__Bacteroidota; c__Bacteroidia; o__Flavobacteriales; f__Cryomorphaceae; g__uncultured; s__uncultured_bacterium	0.838261
ASV305	0	16	12	0	66	30	12	17	10	9	0	0	8	22	0	0	d__Bacteria; p__Proteobacteria; c__Alphaproteobacteria; o__Rhodobacterales; f__Rhodobacteraceae; g__Ascidiaceihabitans	0.939923
ASV306	47	0	0	0	33	93	8	6	0	0	0	12	0	0	0	0	d__Bacteria; p__Proteobacteria; c__Gammaproteobacteria; o__Cellvibrionales; f__Halieaceae; g__Luminiphilus; s__uncultured_gamma	0.934295
ASV307	0	0	45	153	0	0	0	0	0	0	0	0	0	0	0	0	d__Bacteria; p__Proteobacteria; c__Alphaproteobacteria; o__Rhodobacterales; f__Rhodobacteraceae	1
ASV308	0	0	0	0	0	0	6	12	130	22	13	11	0	0	0	4	d__Bacteria; p__Bdellovibrionota; c__Bdellovibrionia; o__Bacteriovoracales; f__Bacteriovoracaceae; g__Peredibacter	0.999715
ASV309	0	0	0	0	0	0	30	0	0	0	53	29	0	22	30	32	d__Bacteria; p__Actinobacteriota; c__Actinobacteria; o__Micrococcales; f__Microbacteriaceae; g__DS001; s__marine_metagenome	0.907875
ASV310	0	0	0	0	0	0	0	0	0	0	0	0	0	194	0	0	d__Bacteria; p__Firmicutes; c__Clostridia; o__Peptostreptococcales-Tissierellales; f__Peptostreptococcaceae; g__Romboutsia	0.931864
ASV311	0	36	0	0	0	0	12	0	0	0	33	32	18	19	18	24	d__Bacteria; p__Bacteroidota; c__Bacteroidia; o__Flavobacteriales; f__Flavobacteriaceae; g__uncultured	0.951154
ASV312	0	0	0	0	0	0	64	0	0	0	17	30	17	27	20	17	d__Bacteria; p__Proteobacteria; c__Alphaproteobacteria; o__Rhizobiales; f__Devosiaceae; g__Maritalea; s__uncultured_bacterium	0.808287
ASV313	0	0	0	0	0	0	18	24	0	10	0	90	0	0	0	50	d__Bacteria; p__Bacteroidota; c__Bacteroidia; o__Bacteroidales; f__Prevotellaceae; g__Prevotella	0.999998
ASV314	0	0	0	0	0	0	0	0	0	41	77	72	0	0	0	0	d__Bacteria; p__Proteobacteria; c__Alphaproteobacteria; o__Rhodobacterales; f__Rhodobacteraceae	0.999999
ASV315	0	0	0	0	0	0	0	0	0	0	190	0	0	0	0	0	d__Bacteria; p__Proteobacteria; c__Gammaproteobacteria; o__Vibrionales; f__Vibrionaceae; g__Vibrio	0.964558
ASV316	0	0	0	0	0	0	31	28	31	31	0	0	13	0	55	0	d__Bacteria; p__Proteobacteria; c__Gammaproteobacteria; o__Cellvibrionales; f__Spongiibacteraceae; g__Spongiibacter	0.999993
ASV317	0	0	47	141	0	0	0	0	0	0	0	0	0	0	0	0	d__Bacteria; p__Bacteroidota; c__Bacteroidia; o__Flavobacteriales	0.994175
ASV318	0	0	45	138	4	0	0	0	0	0	0	0	0	0	0	0	d__Bacteria; p__Desulfobacterota; c__Desulfuromonadia; o__PB19; f__PB19; g__PB19	0.997013
ASV319	0	0	0	0	0	0	0	0	0	0	0	0	0	0	81	106	d__Bacteria; p__Proteobacteria; c__Alphaproteobacteria; o__Rhodobacterales; f__Rhodobacteraceae; g__Marivita	0.86202
ASV320	39	33	24	0	37	53	0	0	0	0	0	0	0	0	0	0	d__Bacteria; p__Proteobacteria; c__Alphaproteobacteria; o__Rhizobiales; f__Xanthobacteraceae	0.999998
ASV321	26	0	0	0	71	20	0	15	0	0	11	21	0	10	0	11	d__Bacteria; p__Actinobacteriota; c__Acidimicrobiia; o__Actinomarinales; f__Actinomarinaceae; g__Candidatus_Actinomarina	1
ASV322	0	20	74	0	0	91	0	0	0	0	0	0	0	0	0	0	d__Bacteria; p__Proteobacteria; c__Alphaproteobacteria; o__Sphingomonadales; f__Sphingomonadaceae; g__Novosphingobium; s__Novosphingobium_capsulatum	0.712947
ASV323	35	18	0	0	97	33	0	0	0	0	0	0	0	0	0	0	d__Bacteria; p__Campilobacterota; c__Campylobacteria; o__Campylobacterales; f__Helicobacteraceae; g__Helicobacter	1
ASV324	0	0	0	0	0	0	0	0	104	0	20	30	0	29	0	0	d__Bacteria; p__Firmicutes; c__Bacilli; o__Bacillales; f__Bacillaceae; g__Bacillus	0.999794
ASV325	0	0	0	0	0	0	11	39	0	0	68	48	0	6	2	7	d__Bacteria; p__Verrucomicrobiota; c__Verrucomicrobiae; o__Opitutales; f__Puniceicoccaceae; g__Pelagicoccus; s__uncultured_bacterium	0.850603
ASV326	31	0	0	0	38	38	0	43	0	0	0	0	0	30	0	0	d__Bacteria; p__Proteobacteria; c__Alphaproteobacteria; o__SAR11_clade; f__Clade_I; g__Clade_Ia	0.937634
ASV327	0	0	0	0	0	0	29	0	10	13	0	73	0	0	0	50	d__Bacteria; p__Bacteroidota; c__Bacteroidia; o__Bacteroidales; f__Prevotellaceae; g__Prevotella; s__Prevotella_stercorea	0.989655
ASV328	0	0	0	0	0	0	22	21	0	14	0	79	0	0	0	39	d__Bacteria; p__Bacteroidota; c__Bacteroidia; o__Bacteroidales; f__Prevotellaceae; g__Prevotella	0.999993
ASV329	0	0	0	0	0	0	0	27	0	0	0	89	0	0	0	58	d__Bacteria; p__Bacteroidota; c__Bacteroidia; o__Bacteroidales; f__Prevotellaceae; g__Prevotella; s__Prevotella_stercorea	0.98644
ASV330	0	0	0	0	23	9	13	28	7	6	11	17	12	19	17	8	d__Bacteria; p__Proteobacteria; c__Gammaproteobacteria; o__Oceanospirillales; f__Litoricolaceae; g__Litoricola	1
ASV331	0	0	0	0	0	0	20	28	29	18	0	0	75	0	0	0	d__Bacteria; p__Proteobacteria; c__Gammaproteobacteria; o__Coxiellales; f__Coxiellaceae; g__Coxiella; s__uncultured_Legionellales	0.95692
ASV332	0	0	0	0	0	0	0	0	0	0	148	7	0	8	0	3	d__Bacteria; p__Proteobacteria; c__Gammaproteobacteria; o__Vibrionales; f__Vibrionaceae; g__Vibrio	0.991859
ASV333	154	0	0	0	4	6	0	0	0	0	0	0	0	0	0	0	d__Bacteria; p__Cyanobacteria; c__Cyanobacteriia; o__Chloroplast; f__Chloroplast; g__Chloroplast; s__Chloropicon_primus	0.999888
ASV334	0	0	0	0	0	0	16	33	28	16	0	0	71	0	0	0	d__Bacteria; p__Proteobacteria; c__Gammaproteobacteria; o__Alteromonadales; f__Pseudoalteromonadaceae; g__uncultured; s__uncultured_bacterium	0.900526
ASV335	0	0	0	0	0	0	11	32	15	68	0	0	0	0	38	0	d__Bacteria; p__Proteobacteria; c__Gammaproteobacteria; o__Alteromonadales; f__Pseudoalteromonadaceae; g__Algicola; s__Algicola_bacteriolytica	0.995031
ASV336	0	0	0	0	0	0	35	40	9	14	0	0	0	64	0	0	d__Bacteria; p__Bacteroidota; c__Bacteroidia; o__Flavobacteriales; f__Flavobacteriaceae; g__Tenacibaculum	0.88226
ASV337	0	0	0	0	0	0	23	44	16	19	0	0	60	0	0	0	d__Bacteria; p__Proteobacteria; c__Gammaproteobacteria; o__Alteromonadales; f__Alteromonadaceae	0.998148
ASV338	0	0	0	0	0	0	9	10	19	55	33	18	0	18	0	0	d__Bacteria; p__Proteobacteria; c__Gammaproteobacteria; o__Oceanospirillales; f__Oceanospirillaceae; g__Oceanospirillum; s__uncultured_Oceanospirillum	0.864354
ASV339	0	0	0	37	0	0	17	13	18	7	29	20	0	0	0	20	d__Bacteria; p__Proteobacteria; c__Gammaproteobacteria; o__Pseudomonadales; f__Pseudomonadaceae; g__Pseudomonas	0.999536
ASV340	0	0	0	0	0	0	28	31	11	12	0	0	0	79	0	0	d__Bacteria; p__Bacteroidota; c__Bacteroidia; o__Flavobacteriales; f__Cryomorphaceae; g__Owenweeksia; s__uncultured_marine	0.901927
ASV341	0	62	98	0	0	0	0	0	0	0	0	0	0	0	0	0	d__Bacteria; p__Firmicutes; c__Bacilli; o__Lactobacillales; f__Streptococcaceae; g__Lactococcus	0.998627
ASV342	0	0	0	0	0	0	0	57	0	0	20	26	16	17	10	14	d__Bacteria; p__Proteobacteria; c__Alphaproteobacteria; o__Rhizobiales; f__Stappiaceae; g__Labrenzia	0.982353
ASV343	0	0	119	40	0	0	0	0	0	0	0	0	0	0	0	0	d__Bacteria; p__Proteobacteria; c__Alphaproteobacteria; o__Rhizobiales; f__Methyloligellaceae; g__uncultured; s__uncultured_Rhizobiales	0.821316
ASV344	5	0	0	0	0	6	8	29	0	19	26	31	7	12	6	9	d__Bacteria; p__Bacteroidota; c__Bacteroidia; o__Chitinophagales; f__Saprospiraceae; g__uncultured	0.9265
ASV345	157	0	0	0	0	0	0	0	0	0	0	0	0	0	0	0	d__Bacteria; p__Cyanobacteria; c__Cyanobacteriia; o__Synechococcales; f__Cyanobiaceae; g__Synechococcus_CC9902	0.969331
ASV346	0	17	140	0	0	0	0	0	0	0	0	0	0	0	0	0	d__Bacteria; p__Firmicutes; c__Bacilli; o__Lactobacillales; f__Streptococcaceae; g__Lactococcus; s__Lactococcus_fujiensis	0.971789
ASV347	0	0	0	157	0	0	0	0	0	0	0	0	0	0	0	0	d__Bacteria; p__Bacteroidota; c__Bacteroidia; o__Bacteroidales; f__Bacteroidaceae; g__Bacteroides; s__Bacteroides_plebeius	0.999821
ASV348	0	45	83	0	0	28	0	0	0	0	0	0	0	0	0	0	d__Bacteria; p__Proteobacteria; c__Alphaproteobacteria; o__Acetobacterales; f__Acetobacteraceae; g__Gluconacetobacter	0.984349
ASV349	0	0	7	0	0	0	39	0	0	0	20	30	14	21	0	25	d__Bacteria; p__Actinobacteriota; c__Actinobacteria; o__Micrococcales; f__Microbacteriaceae; g__Candidatus_Aquiluna	0.978408
ASV350	0	23	0	0	15	12	16	3	0	0	15	19	10	11	14	17	d__Bacteria; p__Bacteroidota; c__Bacteroidia; o__Flavobacteriales; f__Flavobacteriaceae; g__NS2b_marine_group	0.999488
ASV351	0	14	0	0	0	13	18	0	0	0	21	26	0	27	17	19	d__Bacteria; p__Bacteroidota; c__Bacteroidia; o__Flavobacteriales; f__NS9_marine_group; g__NS9_marine_group	0.998441
ASV352	0	0	0	0	0	0	0	53	0	0	28	33	0	0	20	21	d__Bacteria; p__Bacteroidota; c__Bacteroidia; o__Flavobacteriales; f__Flavobacteriaceae; g__uncultured	0.94871
ASV353	0	0	0	0	0	0	0	46	0	0	0	68	0	41	0	0	d__Bacteria; p__Bacteroidota; c__Bacteroidia; o__Flavobacteriales; f__Flavobacteriaceae; g__NS5_marine_group	0.999992
ASV354	0	0	0	0	0	0	12	19	0	26	20	21	13	21	11	11	d__Bacteria; p__Proteobacteria; c__Alphaproteobacteria; o__Defluviicoccales; f__uncultured; g__uncultured	0.787927
ASV355	0	0	0	0	0	0	0	17	19	16	13	17	18	27	27	0	d__Bacteria; p__Proteobacteria; c__Gammaproteobacteria; o__Cellvibrionales; f__Spongiibacteraceae; g__Spongiibacter; s__Spongiibacter_marinus	0.835359
ASV356	55	0	0	0	0	75	0	3	0	3	0	0	14	3	0	0	d__Bacteria; p__Cyanobacteria; c__Cyanobacteriia; o__Chloroplast; f__Chloroplast; g__Chloroplast	0.999991
ASV357	16	0	25	0	41	37	0	20	0	0	14	0	0	0	0	0	d__Bacteria; p__Proteobacteria; c__Gammaproteobacteria; o__Cellvibrionales; f__Halieaceae; g__Luminiphilus; s__uncultured_gamma	0.8639
ASV358	0	0	0	0	153	0	0	0	0	0	0	0	0	0	0	0	d__Bacteria; p__Firmicutes; c__Bacilli; o__Erysipelotrichales; f__Erysipelotrichaceae; g__Solobacterium; s__uncultured_bacterium	0.996864
ASV359	0	0	0	0	0	0	0	15	0	32	0	65	0	0	0	40	d__Bacteria; p__Proteobacteria; c__Gammaproteobacteria; o__Enterobacterales; f__Enterobacteriaceae; g__Klebsiella	0.710837
ASV360	0	0	0	151	0	0	0	0	0	0	0	0	0	0	0	0	d__Bacteria; p__Proteobacteria; c__Gammaproteobacteria; o__Pseudomonadales; f__Moraxellaceae; g__Alkanindiges; s__uncultured_Moraxellaceae	0.743014
ASV361	111	13	4	0	8	14	0	0	0	0	0	0	0	0	0	0	d__Bacteria; p__Planctomycetota; c__Planctomycetes; o__Pirellulales; f__Pirellulaceae; g__Blastopirellula	0.999992
ASV362	0	0	0	0	0	0	13	25	17	19	0	0	0	0	75	0	d__Bacteria; p__Proteobacteria; c__Alphaproteobacteria; o__Rhodobacterales; f__Rhodobacteraceae	0.999099
ASV363	7	8	133	0	0	0	0	0	0	0	0	0	0	0	0	0	d__Bacteria; p__Proteobacteria; c__Gammaproteobacteria; o__Nitrosococcales; f__Methylophagaceae; g__Marine_Methylotrophic_Group_3; s__uncultured_bacterium	0.705957
ASV364	0	0	0	0	0	0	6	15	13	54	0	36	0	0	0	24	d__Bacteria; p__Firmicutes; c__Clostridia; o__Lachnospirales; f__Lachnospiraceae; g__Lachnospira; s__uncultured_bacterium	0.776004
ASV365	4	89	19	0	20	15	0	0	0	0	0	0	0	0	0	0	d__Bacteria; p__Bacteroidota; c__Bacteroidia; o__Bacteroidales; f__Bacteroidaceae; g__Bacteroides	1
ASV366	0	0	0	0	0	0	14	20	18	14	5	5	0	0	0	71	d__Bacteria; p__Proteobacteria; c__Alphaproteobacteria; o__Sphingomonadales; f__Sphingomonadaceae; g__Sphingomonas	0.999852
ASV367	0	0	0	0	0	0	0	7	26	14	0	41	0	0	0	59	d__Bacteria; p__Firmicutes; c__Clostridia; o__Oscillospirales; f__Ruminococcaceae; g__Subdoligranulum; s__uncultured_bacterium	0.745421
ASV368	0	0	0	0	0	0	0	55	0	0	0	27	0	25	20	19	d__Bacteria; p__Proteobacteria; c__Gammaproteobacteria; o__Cellvibrionales; f__Halieaceae; g__OM60(NOR5)_clade	0.981476
ASV369	0	14	0	0	0	0	0	43	0	0	23	22	9	0	21	13	d__Bacteria; p__Bacteroidota; c__Bacteroidia; o__Flavobacteriales; f__Flavobacteriaceae	1
ASV370	134	0	0	0	0	9	0	0	0	0	0	0	0	0	0	0	d__Bacteria; p__Verrucomicrobiota; c__Verrucomicrobiae; o__Verrucomicrobiales; f__DEV007; g__DEV007; s__uncultured_marine	0.700089
ASV371	0	131	0	0	8	0	0	0	0	0	0	0	0	4	0	0	d__Bacteria; p__Bacteroidota; c__Bacteroidia; o__Flavobacteriales; f__Flavobacteriaceae; g__Aurantivirga	0.862303
ASV372	26	0	22	0	51	20	0	16	0	0	0	0	0	7	0	0	d__Bacteria; p__Proteobacteria; c__Alphaproteobacteria; o__Rhodobacterales; f__Rhodobacteraceae; g__uncultured; s__unidentified_marine	0.869424
ASV373	0	49	0	0	0	0	9	17	26	0	0	0	0	6	0	35	d__Bacteria; p__Firmicutes; c__Bacilli; o__Lactobacillales; f__Lactobacillaceae; g__Lactobacillus	1
ASV374	0	0	0	0	7	0	3	37	6	6	9	14	22	12	17	9	d__Bacteria; p__Proteobacteria; c__Alphaproteobacteria; o__SAR11_clade; f__Clade_III; g__Clade_III	1
ASV375	0	0	0	0	0	0	51	0	0	0	0	0	15	17	25	34	d__Bacteria; p__Bacteroidota; c__Bacteroidia; o__Flavobacteriales; f__Cryomorphaceae; g__uncultured	0.999986
ASV376	0	0	0	0	0	0	0	0	0	0	18	27	12	38	30	17	d__Bacteria; p__Proteobacteria; c__Gammaproteobacteria; o__Cellvibrionales; f__Halieaceae; g__OM60(NOR5)_clade	0.967672
ASV377	0	0	38	0	0	0	14	19	21	0	5	12	0	3	12	15	d__Bacteria; p__Proteobacteria; c__Alphaproteobacteria; o__Parvibaculales; f__Parvibaculaceae; g__Pyruvatibacter; s__Pyruvatibacter_mobilis	0.910133
ASV378	0	0	0	0	0	0	0	68	0	0	10	19	9	18	0	13	d__Bacteria; p__Proteobacteria; c__Gammaproteobacteria; o__KI89A_clade; f__KI89A_clade; g__KI89A_clade	1
ASV379	0	0	0	0	0	0	23	27	23	12	7	15	0	14	15	0	d__Bacteria; p__Proteobacteria; c__Alphaproteobacteria; o__Rhizobiales; f__Rhizobiaceae; g__Mesorhizobium	0.82159
ASV380	0	0	0	0	0	0	0	0	55	81	0	0	0	0	0	0	d__Bacteria; p__Proteobacteria; c__Alphaproteobacteria; o__Rhodobacterales; f__Rhodobacteraceae; g__Aestuariicoccus	0.785766
ASV381	0	0	0	0	0	0	0	0	0	136	0	0	0	0	0	0	d__Bacteria; p__Proteobacteria; c__Gammaproteobacteria; o__Vibrionales; f__Vibrionaceae; g__Vibrio; s__Vibrio_fortis	0.762791
ASV382	0	0	0	4	0	0	0	0	0	0	0	0	0	130	0	0	d__Bacteria; p__Firmicutes; c__Bacilli; o__Erysipelotrichales; f__Erysipelotrichaceae; g__Turicibacter; s__uncultured_bacterium	0.756267
ASV383	0	0	0	0	0	0	10	14	20	35	0	0	0	7	48	0	d__Bacteria; p__Proteobacteria; c__Gammaproteobacteria; o__Oceanospirillales; f__Nitrincolaceae; g__Marinobacterium	0.932985
ASV384	0	35	0	0	52	0	0	0	0	0	0	46	0	0	0	0	d__Bacteria; p__Bacteroidota; c__Bacteroidia; o__Flavobacteriales; f__Flavobacteriaceae; g__NS5_marine_group; s__uncultured_Flavobacterium	0.732448
ASV385	0	0	0	0	0	0	22	32	17	22	0	0	23	17	0	0	d__Bacteria; p__Dependentiae; c__Babeliae; o__Babeliales	0.999953
ASV386	0	0	0	0	0	0	0	0	57	0	12	22	6	18	9	9	d__Bacteria; p__Proteobacteria; c__Gammaproteobacteria; o__Pseudomonadales; f__Moraxellaceae; g__Psychrobacter	0.999998
ASV387	0	0	0	0	0	0	0	0	0	0	55	61	0	15	0	0	d__Bacteria; p__Bacteroidota; c__Bacteroidia; o__Flavobacteriales; f__Cryomorphaceae; g__Owenweeksia; s__Cryomorphaceae_bacterium	0.8078
ASV388	0	0	57	73	0	0	0	0	0	0	0	0	0	0	0	0	d__Bacteria; p__Proteobacteria; c__Gammaproteobacteria; o__Alteromonadales; f__Marinobacteraceae; g__Marinobacter	0.999907
ASV389	0	0	0	0	0	0	17	0	0	0	0	68	0	0	0	45	d__Bacteria; p__Bacteroidota; c__Bacteroidia; o__Bacteroidales; f__Prevotellaceae; g__Prevotella; s__Prevotella_copri	0.809746
ASV390	0	0	0	0	0	0	0	65	0	0	10	12	6	15	11	11	d__Bacteria; p__Proteobacteria; c__Gammaproteobacteria; o__Cellvibrionales; f__Halieaceae	0.999861
ASV391	0	0	0	0	0	0	9	29	34	17	0	0	0	40	0	0	d__Bacteria; p__Proteobacteria; c__Gammaproteobacteria; o__Alteromonadales; f__Pseudoalteromonadaceae; g__uncultured; s__uncultured_bacterium	0.923511
ASV392	0	0	0	0	0	0	6	13	16	92	2	0	0	0	0	0	d__Bacteria; p__Proteobacteria; c__Gammaproteobacteria; o__Nitrosococcales; f__Methylophagaceae; g__uncultured	0.926725
ASV393	0	128	0	0	0	0	0	0	0	0	0	0	0	0	0	0	d__Bacteria; p__Proteobacteria; c__Gammaproteobacteria; o__Vibrionales; f__Vibrionaceae; g__Vibrio	0.950726
ASV394	0	128	0	0	0	0	0	0	0	0	0	0	0	0	0	0	d__Bacteria; p__Actinobacteriota; c__Actinobacteria; o__Corynebacteriales; f__Corynebacteriaceae; g__Corynebacterium; s__Corynebacterium_stationis	0.827741
ASV395	0	0	0	128	0	0	0	0	0	0	0	0	0	0	0	0	d__Bacteria; p__Bacteroidota; c__Bacteroidia; o__Bacteroidales; f__Bacteroidaceae; g__Bacteroides	1
ASV396	0	0	0	128	0	0	0	0	0	0	0	0	0	0	0	0	d__Bacteria; p__Bacteroidota; c__Bacteroidia; o__Bacteroidales; f__Rikenellaceae; g__Alistipes; s__gut_metagenome	0.818647
ASV397	0	0	0	33	0	0	13	5	0	56	0	21	0	0	0	0	d__Bacteria; p__Bacteroidota; c__Bacteroidia; o__Bacteroidales; f__Bacteroidaceae; g__Bacteroides; s__Bacteroides_vulgatus	0.843874
ASV398	0	0	0	0	0	0	0	0	0	7	90	24	7	0	0	0	d__Bacteria; p__Proteobacteria; c__Gammaproteobacteria; o__Vibrionales; f__Vibrionaceae; g__Vibrio	0.994693
ASV399	0	0	113	0	0	14	0	0	0	0	0	0	0	0	0	0	d__Bacteria; p__Proteobacteria; c__Alphaproteobacteria; o__Acetobacterales; f__Acetobacteraceae; g__Acetobacter	0.998161
ASV400	0	0	0	0	0	0	9	20	8	7	0	60	0	0	0	23	d__Bacteria; p__Firmicutes; c__Clostridia; o__Lachnospirales; f__Lachnospiraceae; g__[Eubacterium]_ruminantium_group; s__uncultured_bacterium	0.909662
ASV401	0	126	0	0	0	0	0	0	0	0	0	0	0	0	0	0	d__Bacteria; p__Bacteroidota; c__Bacteroidia; o__Flavobacteriales; f__Flavobacteriaceae; g__Aurantivirga	0.761337
ASV402	0	0	126	0	0	0	0	0	0	0	0	0	0	0	0	0	d__Bacteria; p__Proteobacteria; c__Alphaproteobacteria; o__Acetobacterales; f__Acetobacteraceae; g__Acetobacter	0.932878
ASV403	0	0	0	0	6	0	0	73	0	0	6	12	7	17	0	5	d__Bacteria; p__Proteobacteria; c__Gammaproteobacteria; o__Cellvibrionales; f__Porticoccaceae; g__SAR92_clade	0.999973
ASV404	18	9	10	0	39	12	0	11	0	0	0	0	9	11	6	0	d__Bacteria; p__Proteobacteria; c__Alphaproteobacteria; o__Rhodobacterales; f__Rhodobacteraceae; g__uncultured; s__Photobacterium_profundum	0.877346
ASV405	0	0	0	0	0	0	0	0	69	0	19	23	0	0	14	0	d__Bacteria; p__Proteobacteria; c__Gammaproteobacteria; o__Pseudomonadales; f__Pseudomonadaceae	0.999991
ASV406	55	19	22	0	28	0	0	0	0	0	0	0	0	0	0	0	d__Bacteria; p__Firmicutes; c__Bacilli; o__Lactobacillales; f__Lactobacillaceae; g__Lactobacillus	0.999999
ASV407	12	0	6	0	14	45	13	5	9	0	0	5	0	9	5	0	d__Bacteria; p__Proteobacteria; c__Alphaproteobacteria; o__Caulobacterales; f__Parvularculaceae	0.999985
ASV408	0	0	0	0	0	0	6	12	4	41	14	12	0	10	16	7	d__Bacteria; p__Proteobacteria; c__Alphaproteobacteria; o__Rhodobacterales; f__Rhodobacteraceae	0.999997
ASV409	0	0	0	0	0	0	0	0	69	0	5	16	9	11	11	0	d__Bacteria; p__Proteobacteria; c__Gammaproteobacteria; o__Oceanospirillales; f__Halomonadaceae; g__Chromohalobacter	0.999218
ASV410	0	0	0	0	0	0	24	25	10	40	10	11	0	0	0	0	d__Bacteria; p__Bacteroidota; c__Bacteroidia; o__Flavobacteriales; f__Flavobacteriaceae; g__Mesoflavibacter	0.903025
ASV411	112	0	0	0	0	7	0	0	0	0	0	0	0	0	0	0	d__Bacteria; p__Proteobacteria; c__Alphaproteobacteria; o__Rhodobacterales; f__Rhodobacteraceae	0.999994
ASV412	0	0	0	0	0	0	23	26	0	0	0	0	43	0	27	0	d__Bacteria; p__Bacteroidota; c__Bacteroidia; o__Sphingobacteriales; f__NS11-12_marine_group; g__NS11-12_marine_group; s__uncultured_marine	0.79017
ASV413	0	0	0	0	0	0	11	0	0	0	13	41	13	11	12	18	d__Bacteria; p__Bacteroidota; c__Bacteroidia; o__Flavobacteriales; f__Cryomorphaceae; g__uncultured; s__uncultured_bacterium	0.737278
ASV414	0	0	0	0	0	0	9	23	0	10	0	40	0	0	0	37	d__Bacteria; p__Firmicutes; c__Clostridia; o__Oscillospirales; f__Ruminococcaceae; g__Faecalibacterium	0.999797
ASV415	76	14	11	0	10	7	0	0	0	0	0	0	0	0	0	0	d__Bacteria; p__Planctomycetota; c__Planctomycetes; o__Pirellulales; f__Pirellulaceae; g__Blastopirellula; s__bacterium_SH1-10	0.977537
ASV416	5	0	0	0	12	17	0	0	0	0	27	32	0	25	0	0	d__Bacteria; p__Bacteroidota; c__Bacteroidia; o__Flavobacteriales; f__Flavobacteriaceae; g__uncultured; s__uncultured_Flavobacteriia	0.985807
ASV417	0	0	97	0	6	7	0	0	0	8	0	0	0	0	0	0	d__Bacteria; p__Proteobacteria; c__Gammaproteobacteria; o__Oceanospirillales; f__Oleiphilaceae; g__Oleiphilus	0.999059
ASV418	0	0	0	0	0	0	0	0	0	57	10	42	0	0	9	0	d__Bacteria; p__Proteobacteria; c__Alphaproteobacteria; o__Rhodobacterales; f__Rhodobacteraceae	0.999995
ASV419	8	0	0	0	0	0	0	0	0	0	0	0	0	107	0	0	d__Bacteria; p__Firmicutes; c__Clostridia; o__Peptostreptococcales-Tissierellales; f__Peptostreptococcaceae; g__Romboutsia	0.956486
ASV420	0	0	0	114	0	0	0	0	0	0	0	0	0	0	0	0	d__Bacteria; p__Firmicutes; c__Clostridia; o__Oscillospirales; f__Butyricicoccaceae; g__Butyricicoccus	0.99967
ASV421	0	0	0	0	113	0	0	0	0	0	0	0	0	0	0	0	d__Bacteria; p__Firmicutes; c__Clostridia; o__Clostridiales; f__Clostridiaceae; g__Clostridium_sensu_stricto_12	0.852211
ASV422	0	0	0	0	0	0	0	87	0	0	0	26	0	0	0	0	d__Bacteria; p__Bacteroidota; c__Kapabacteria; o__Kapabacteriales; f__Kapabacteriales; g__Kapabacteriales; s__uncultured_bacterium	0.870655
ASV423	0	0	0	0	0	0	0	58	0	0	0	0	17	20	18	0	d__Bacteria; p__Proteobacteria; c__Alphaproteobacteria; o__Rhodobacterales; f__Rhodobacteraceae	0.999997
ASV424	75	0	15	0	0	22	0	0	0	0	0	0	0	0	0	0	d__Bacteria; p__Actinobacteriota; c__Acidimicrobiia; o__Actinomarinales; f__uncultured; g__uncultured	1
ASV425	0	0	0	0	0	0	14	12	8	10	4	38	0	0	0	25	d__Bacteria; p__Firmicutes; c__Bacilli; o__Erysipelotrichales; f__Erysipelatoclostridiaceae; g__Asteroleplasma; s__uncultured_bacterium	1
ASV426	0	0	0	0	0	0	0	0	0	0	33	3	24	22	17	12	d__Bacteria; p__Bacteroidota; c__Bacteroidia; o__Flavobacteriales; f__Flavobacteriaceae; g__NS5_marine_group; s__uncultured_Flavobacterium	0.716422
ASV427	0	0	0	0	0	0	15	7	4	0	9	19	3	5	48	0	d__Bacteria; p__Bacteroidota; c__Bacteroidia; o__Chitinophagales; f__Saprospiraceae; g__uncultured	0.916771
ASV428	36	17	15	0	19	22	0	0	0	0	0	0	0	0	0	0	d__Bacteria; p__Proteobacteria; c__Alphaproteobacteria; o__Rhizobiales; f__Rhizobiaceae; g__Ahrensia; s__uncultured_bacterium	0.766138
ASV429	0	0	0	0	0	0	0	8	0	0	14	39	0	0	7	41	d__Bacteria; p__Proteobacteria; c__Alphaproteobacteria; o__Rhizobiales; f__Rhizobiaceae; g__Hoeflea	0.947122
ASV430	16	0	0	0	11	8	13	28	0	0	0	17	8	0	0	7	d__Bacteria; p__Proteobacteria; c__Alphaproteobacteria; o__Rhodobacterales; f__Rhodobacteraceae; g__Loktanella; s__uncultured_Rhodobacteraceae	0.834168
ASV431	0	108	0	0	0	0	0	0	0	0	0	0	0	0	0	0	d__Bacteria; p__Firmicutes; c__Clostridia; o__Oscillospirales; f__Ruminococcaceae; g__Faecalibacterium; s__uncultured_bacterium	0.944712
ASV432	22	11	0	0	27	28	0	18	0	0	0	0	0	0	0	0	d__Bacteria; p__Proteobacteria; c__Alphaproteobacteria; o__Rhizobiales; f__Stappiaceae; g__Stappiaceae; s__uncultured_bacterium	0.999982
ASV433	0	0	0	0	0	0	30	6	0	0	0	6	3	8	24	29	d__Bacteria; p__Proteobacteria; c__Gammaproteobacteria; o__Oceanospirillales; f__Pseudohongiellaceae; g__Pseudohongiella	0.996744
ASV434	105	0	0	0	0	0	0	0	0	0	0	0	0	0	0	0	d__Bacteria; p__Bdellovibrionota; c__Oligoflexia; o__Oligoflexales; f__uncultured; g__uncultured; s__uncultured_bacterium	0.840414
ASV435	0	0	105	0	0	0	0	0	0	0	0	0	0	0	0	0	d__Bacteria; p__Proteobacteria; c__Alphaproteobacteria; o__Rhodobacterales; f__Rhodobacteraceae	1
ASV436	0	13	91	0	0	0	0	0	0	0	0	0	0	0	0	0	d__Bacteria; p__Firmicutes; c__Bacilli; o__Lactobacillales; f__Lactobacillaceae; g__Lactobacillus	0.999994
ASV437	0	0	0	0	0	0	0	0	0	0	0	104	0	0	0	0	d__Bacteria; p__Proteobacteria; c__Alphaproteobacteria; o__Rhizobiales; f__Beijerinckiaceae; g__FukuN57; s__uncultured_bacterium	0.999354
ASV438	0	0	0	103	0	0	0	0	0	0	0	0	0	0	0	0	d__Bacteria; p__Cyanobacteria; c__Cyanobacteriia; o__Chloroplast; f__Chloroplast; g__Chloroplast	1
ASV439	0	0	0	0	0	0	10	15	0	9	0	43	0	0	0	26	d__Bacteria; p__Proteobacteria; c__Gammaproteobacteria; o__Burkholderiales; f__Sutterellaceae; g__Sutterella; s__gut_metagenome	0.858642
ASV440	0	0	0	0	0	0	35	27	0	0	0	25	0	0	0	15	d__Bacteria; p__Bacteroidota; c__Bacteroidia; o__Bacteroidales; f__Prevotellaceae; g__Prevotella	0.907117
ASV441	0	0	0	0	0	0	5	46	0	0	7	7	3	20	8	6	d__Bacteria; p__Proteobacteria; c__Gammaproteobacteria; o__Coxiellales; f__Coxiellaceae; g__Coxiella	0.995561
ASV442	69	5	10	0	0	17	0	0	0	0	0	0	0	0	0	0	d__Bacteria; p__Planctomycetota; c__Planctomycetes; o__Pirellulales; f__Pirellulaceae; g__Rubripirellula	0.999711
ASV443	8	13	0	0	0	0	9	13	4	0	6	15	11	9	13	0	d__Bacteria; p__Bacteroidota; c__Bacteroidia; o__Flavobacteriales; f__Crocinitomicaceae; g__Fluviicola	0.803044
ASV444	0	0	0	0	0	0	25	16	16	0	0	29	0	0	0	15	d__Bacteria; p__Bacteroidota; c__Bacteroidia; o__Bacteroidales; f__Prevotellaceae; g__Prevotella	0.999994
ASV445	0	0	0	0	0	0	18	10	0	0	11	29	7	11	14	0	d__Bacteria; p__Bacteroidota; c__Bacteroidia; o__Flavobacteriales; f__NS9_marine_group; g__NS9_marine_group	0.998969
ASV446	0	0	0	0	0	0	17	18	18	7	0	0	0	40	0	0	d__Bacteria; p__Proteobacteria; c__Alphaproteobacteria; o__Rickettsiales; f__Rickettsiaceae; g__Candidatus_Megaira; s__metagenome	0.747468
ASV447	0	0	31	68	0	0	0	0	0	0	0	0	0	0	0	0	d__Bacteria; p__Proteobacteria; c__Gammaproteobacteria; o__Alteromonadales; f__Pseudoalteromonadaceae; g__Algicola; s__uncultured_bacterium	0.985921
ASV448	0	0	0	0	0	0	18	14	17	16	0	0	0	0	34	0	d__Bacteria; p__Proteobacteria; c__Alphaproteobacteria; o__Rhodobacterales; f__Rhodobacteraceae	0.999995
ASV449	0	0	0	0	0	0	13	22	9	15	0	0	22	0	18	0	d__Bacteria; p__Desulfobacterota; c__Desulfuromonadia; o__Bradymonadales; f__Bradymonadales; g__Bradymonadales; s__uncultured_delta	0.774122
ASV450	77	0	0	0	0	21	0	0	0	0	0	0	0	0	0	0	d__Bacteria; p__Bdellovibrionota; c__Oligoflexia; o__Oligoflexales; f__uncultured; g__uncultured; s__uncultured_bacterium	0.994831
ASV451	34	0	0	0	0	0	0	0	0	0	0	64	0	0	0	0	d__Bacteria; p__Verrucomicrobiota; c__Verrucomicrobiae; o__Verrucomicrobiales; f__Rubritaleaceae; g__Persicirhabdus; s__uncultured_bacterium	0.975999
ASV452	0	0	0	0	0	0	13	23	45	7	0	0	0	0	5	5	d__Bacteria; p__Actinobacteriota; c__Actinobacteria	0.999999
ASV453	0	0	0	0	0	0	0	37	0	0	0	60	0	0	0	0	d__Bacteria; p__Proteobacteria; c__Gammaproteobacteria; o__Enterobacterales; f__Enterobacteriaceae; g__Enterobacter	0.715062
ASV454	0	0	0	0	0	0	0	16	0	81	0	0	0	0	0	0	d__Bacteria; p__Desulfobacterota; c__Desulfuromonadia; o__PB19; f__PB19; g__PB19	0.987506
ASV455	0	0	0	0	0	0	0	0	97	0	0	0	0	0	0	0	d__Bacteria; p__Proteobacteria; c__Gammaproteobacteria; o__Oceanospirillales; f__Halomonadaceae; g__Halomonas	0.999951
ASV456	0	0	0	0	0	0	0	0	53	0	12	8	9	10	5	0	d__Bacteria; p__Firmicutes; c__Bacilli; o__Bacillales; f__Bacillaceae; g__Fictibacillus	0.999921
ASV457	66	10	0	0	0	20	0	0	0	0	0	0	0	0	0	0	d__Bacteria; p__Proteobacteria; c__Alphaproteobacteria; o__Parvibaculales; f__PS1_clade; g__PS1_clade	0.880156
ASV458	0	0	0	0	0	0	17	0	0	0	16	24	9	20	0	10	d__Bacteria; p__Bacteroidota; c__Bacteroidia; o__Flavobacteriales; f__Flavobacteriaceae; g__NS5_marine_group	0.999606
ASV459	0	0	0	0	0	0	10	13	0	72	0	0	0	0	0	0	d__Bacteria; p__Bacteroidota; c__Bacteroidia; o__Flavobacteriales; f__Cryomorphaceae; g__NS10_marine_group; s__uncultured_bacterium	0.892869
ASV460	0	0	0	0	0	0	0	0	63	0	0	18	14	0	0	0	d__Bacteria; p__Firmicutes; c__Bacilli; o__Bacillales; f__Bacillaceae; g__Bacillus	0.999264
ASV461	0	0	0	0	0	0	0	0	0	0	0	18	37	21	0	18	d__Bacteria; p__Actinobacteriota; c__Actinobacteria; o__Micrococcales; f__Microbacteriaceae; g__DS001; s__marine_metagenome	0.781557
ASV462	0	0	0	0	0	0	0	0	0	0	0	0	0	94	0	0	d__Bacteria; p__Firmicutes; c__Clostridia; o__Peptostreptococcales-Tissierellales; f__Peptostreptococcaceae; g__Romboutsia	0.908948
ASV463	0	0	0	0	0	0	19	17	11	0	0	0	0	0	0	46	d__Bacteria; p__Actinobacteriota; c__Actinobacteria; o__Bifidobacteriales; f__Bifidobacteriaceae; g__Bifidobacterium	0.999994
ASV464	0	0	0	0	0	0	0	0	0	0	0	0	0	93	0	0	d__Bacteria; p__Firmicutes; c__Bacilli; o__Erysipelotrichales; f__Erysipelotrichaceae; g__Turicibacter; s__uncultured_bacterium	0.72198
ASV465	0	0	92	0	0	0	0	0	0	0	0	0	0	0	0	0	d__Bacteria; p__Firmicutes; c__Bacilli; o__Erysipelotrichales; f__Erysipelotrichaceae; g__uncultured; s__unidentified	0.866167
ASV466	0	0	92	0	0	0	0	0	0	0	0	0	0	0	0	0	d__Bacteria; p__Proteobacteria; c__Gammaproteobacteria; o__Oceanospirillales; f__Nitrincolaceae; g__Neptuniibacter; s__Neptuniibacter_caesariensis	0.767102
ASV467	0	0	21	71	0	0	0	0	0	0	0	0	0	0	0	0	d__Bacteria; p__Proteobacteria; c__Alphaproteobacteria; o__Rickettsiales; f__Rickettsiaceae; g__uncultured; s__uncultured_bacterium	0.817837
ASV468	0	0	0	0	0	0	10	0	8	59	0	15	0	0	0	0	d__Bacteria; p__Desulfobacterota; c__Desulfuromonadia; o__PB19; f__PB19; g__PB19	0.988786
ASV469	0	0	0	0	0	0	0	32	0	0	0	0	0	60	0	0	d__Bacteria; p__Proteobacteria; c__Alphaproteobacteria; o__Rhodobacterales; f__Rhodobacteraceae; g__Cognatishimia; s__uncultured_bacterium	0.894774
ASV470	0	0	91	0	0	0	0	0	0	0	0	0	0	0	0	0	d__Bacteria; p__Bacteroidota; c__Bacteroidia; o__Flavobacteriales; f__Flavobacteriaceae; g__Lutimonas	0.823468
ASV471	0	0	0	15	2	3	13	19	0	11	4	6	5	6	4	3	d__Bacteria; p__Proteobacteria; c__Alphaproteobacteria; o__Rhodobacterales; f__Rhodobacteraceae	1
ASV472	0	0	0	0	0	0	21	7	0	6	4	10	6	12	21	4	d__Bacteria; p__Verrucomicrobiota; c__Verrucomicrobiae; o__Verrucomicrobiales; f__Rubritaleaceae; g__Roseibacillus; s__uncultured_Verrucomicrobium	0.939532
ASV473	0	0	0	0	0	0	15	13	38	0	0	0	9	0	16	0	d__Bacteria; p__Proteobacteria; c__Alphaproteobacteria; o__Caulobacterales; f__Hyphomonadaceae; g__Maricaulis	0.999988
ASV474	0	0	0	0	0	0	15	16	0	0	0	60	0	0	0	0	d__Bacteria; p__Firmicutes; c__Negativicutes; o__Veillonellales-Selenomonadales; f__Veillonellaceae; g__Megasphaera	1
ASV475	0	0	0	0	0	0	0	0	0	91	0	0	0	0	0	0	d__Bacteria; p__Proteobacteria; c__Gammaproteobacteria; o__Vibrionales; f__Vibrionaceae; g__Vibrio	0.996857
ASV476	0	0	0	0	0	0	0	0	0	0	12	27	8	13	8	23	d__Bacteria; p__Bacteroidota; c__Bacteroidia; o__Flavobacteriales; f__Crocinitomicaceae; g__Fluviicola; s__uncultured_marine	0.719239
ASV477	0	0	0	0	40	0	0	0	0	0	0	19	12	19	0	0	d__Bacteria; p__Proteobacteria; c__Alphaproteobacteria; o__Puniceispirillales; f__SAR116_clade; g__Candidatus_Puniceispirillum	0.925147
ASV478	0	89	0	0	0	0	0	0	0	0	0	0	0	0	0	0	d__Bacteria; p__Firmicutes; c__Desulfitobacteriia; o__Desulfitobacteriales; f__Desulfitobacteriaceae; g__Desulfosporosinus	0.99994
ASV479	0	0	0	89	0	0	0	0	0	0	0	0	0	0	0	0	d__Bacteria; p__Bacteroidota; c__Bacteroidia; o__Bacteroidales; f__Barnesiellaceae; g__Barnesiella; s__Barnesiella_viscericola	0.998636
ASV480	0	0	0	0	0	0	0	0	0	42	25	22	0	0	0	0	d__Bacteria; p__Proteobacteria; c__Gammaproteobacteria; o__Vibrionales; f__Vibrionaceae; g__Vibrio	0.983388
ASV481	0	0	0	0	0	0	0	0	0	0	0	89	0	0	0	0	d__Bacteria; p__Bacteroidota; c__Bacteroidia; o__Chitinophagales; f__Chitinophagaceae; g__Rurimicrobium; s__uncultured_bacterium	0.997879
ASV482	59	0	16	0	13	0	0	0	0	0	0	0	0	0	0	0	d__Bacteria; p__Proteobacteria; c__Alphaproteobacteria; o__Rhizobiales; f__Methyloligellaceae; g__Methyloceanibacter; s__uncultured_bacterium	0.9043
ASV483	0	0	0	0	0	0	0	30	0	0	15	20	9	0	0	14	d__Bacteria; p__Bacteroidota; c__Bacteroidia; o__Flavobacteriales; f__Cryomorphaceae; g__uncultured; s__uncultured_organism	0.938602
ASV484	0	0	0	0	0	0	0	0	54	0	8	12	0	0	0	14	d__Bacteria; p__Proteobacteria; c__Gammaproteobacteria; o__Oceanospirillales; f__Halomonadaceae; g__Halomonas	0.999961
ASV485	11	4	10	0	9	11	12	0	0	0	8	9	0	6	5	2	d__Bacteria; p__Proteobacteria; c__Alphaproteobacteria; o__Puniceispirillales; f__uncultured; g__uncultured; s__uncultured_Alphaproteobacteria	0.765645
ASV486	0	66	0	21	0	0	0	0	0	0	0	0	0	0	0	0	d__Bacteria; p__Firmicutes; c__Clostridia; o__Lachnospirales; f__Lachnospiraceae; g__[Ruminococcus]_torques_group; s__uncultured_Clostridiales	0.773938
ASV487	0	0	17	70	0	0	0	0	0	0	0	0	0	0	0	0	d__Bacteria; p__Bacteroidota; c__Bacteroidia; o__Sphingobacteriales; f__NS11-12_marine_group; g__NS11-12_marine_group; s__uncultured_Bacteroidetes	0.905041
ASV488	0	0	0	0	0	0	7	13	37	6	0	0	0	7	10	7	d__Bacteria; p__Myxococcota; c__Polyangia; o__Nannocystales; f__Nannocystaceae; g__uncultured; s__uncultured_delta	0.951579
ASV489	0	0	0	0	0	0	6	17	10	15	0	0	0	39	0	0	d__Bacteria; p__Proteobacteria; c__Gammaproteobacteria; o__Cellvibrionales; f__Spongiibacteraceae; g__Zhongshania; s__uncultured_bacterium	0.941347
ASV490	0	0	0	0	0	0	0	15	0	6	0	35	0	0	0	31	d__Bacteria; p__Bacteroidota; c__Bacteroidia; o__Bacteroidales; f__Prevotellaceae; g__Alloprevotella	0.999998
ASV491	82	0	0	0	0	4	0	0	0	0	0	0	0	0	0	0	d__Bacteria; p__Proteobacteria; c__Alphaproteobacteria; o__Rickettsiales; f__Rickettsiaceae; g__Candidatus_Megaira	0.995705
ASV492	0	31	0	0	10	11	0	0	0	0	13	12	0	9	0	0	d__Bacteria; p__Bacteroidota; c__Bacteroidia; o__Flavobacteriales; f__Cryomorphaceae; g__uncultured; s__uncultured_marine	0.744264
ASV493	0	26	0	0	34	14	0	0	0	0	0	0	0	11	0	0	d__Bacteria; p__Actinobacteriota; c__Acidimicrobiia; o__Actinomarinales; f__Actinomarinaceae; g__Candidatus_Actinomarina	1
ASV494	0	0	85	0	0	0	0	0	0	0	0	0	0	0	0	0	d__Bacteria; p__Bacteroidota; c__Bacteroidia; o__Flavobacteriales; f__Flavobacteriaceae	1
ASV495	0	0	0	0	0	0	0	38	0	0	18	29	0	0	0	0	d__Bacteria; p__Bacteroidota; c__Bacteroidia; o__Flavobacteriales; f__Crocinitomicaceae; g__Fluviicola	0.999933
ASV496	0	0	72	0	0	12	0	0	0	0	0	0	0	0	0	0	d__Bacteria; p__Desulfobacterota; c__Desulfovibrionia; o__Desulfovibrionales; f__Desulfovibrionaceae; g__Desulfovibrio	0.998796
ASV497	0	0	0	84	0	0	0	0	0	0	0	0	0	0	0	0	d__Bacteria; p__Bacteroidota; c__Bacteroidia; o__Bacteroidales; f__Rikenellaceae; g__Rikenellaceae; s__Rikenella_sp.	0.805944
ASV498	0	0	0	0	0	0	9	0	0	0	11	24	0	15	12	13	d__Bacteria; p__Actinobacteriota; c__Actinobacteria; o__Micrococcales; f__Microbacteriaceae	0.999915
ASV499	0	0	0	0	0	0	0	0	0	77	0	7	0	0	0	0	d__Bacteria; p__Firmicutes; c__Clostridia; o__Lachnospirales; f__Lachnospiraceae; g__Fusicatenibacter	0.996807
ASV500	0	0	0	0	0	0	14	10	0	0	5	13	12	11	9	9	d__Bacteria; p__Actinobacteriota; c__Actinobacteria; o__Nitriliruptorales; f__Nitriliruptoraceae; g__Nitriliruptoraceae; s__soda_lake	0.999976
ASV501	14	8	49	0	6	5	0	0	0	0	0	0	0	0	0	0	d__Bacteria; p__Firmicutes; c__Clostridia; o__Oscillospirales; f__Oscillospiraceae	0.998884
ASV502	10	4	0	0	37	12	0	6	0	0	4	0	0	3	0	6	d__Bacteria; p__SAR324_clade(Marine_group_B); c__SAR324_clade(Marine_group_B); o__SAR324_clade(Marine_group_B); f__SAR324_clade(Marine_group_B); g__SAR324_clade(Marine_group_B); s__uncultured_marine	0.912669
ASV503	0	0	82	0	0	0	0	0	0	0	0	0	0	0	0	0	d__Bacteria; p__Proteobacteria; c__Alphaproteobacteria; o__Acetobacterales; f__Acetobacteraceae; g__Acetobacter	0.997363
ASV504	0	0	0	0	0	0	0	69	0	0	0	13	0	0	0	0	d__Bacteria; p__Actinobacteriota; c__Actinobacteria; o__Micrococcales; f__Microbacteriaceae; g__DS001; s__marine_metagenome	0.906187
ASV505	0	0	0	0	0	0	0	0	0	0	0	81	0	0	0	0	d__Bacteria; p__Proteobacteria; c__Alphaproteobacteria; o__Rhodobacterales; f__Rhodobacteraceae; g__Rhodobacter	0.835901
ASV506	0	0	0	0	0	0	0	0	10	7	0	32	0	0	0	31	d__Bacteria; p__Firmicutes; c__Negativicutes; o__Veillonellales-Selenomonadales; f__Veillonellaceae; g__Dialister	0.999964
ASV507	16	15	0	0	48	0	0	0	0	0	0	0	0	0	0	0	d__Bacteria; p__Bacteroidota; c__Bacteroidia; o__Bacteroidales; f__Muribaculaceae; g__Muribaculaceae	0.999781
ASV508	0	61	0	18	0	0	0	0	0	0	0	0	0	0	0	0	d__Bacteria; p__Firmicutes; c__Clostridia; o__Oscillospirales; f__Ruminococcaceae; g__Faecalibacterium; s__uncultured_bacterium	0.942554
ASV509	0	0	79	0	0	0	0	0	0	0	0	0	0	0	0	0	d__Bacteria; p__Firmicutes; c__Clostridia; o__Oscillospirales; f__Ruminococcaceae; g__[Eubacterium]_siraeum_group; s__uncultured_bacterium	0.9191
ASV510	0	0	0	79	0	0	0	0	0	0	0	0	0	0	0	0	d__Bacteria; p__Cyanobacteria; c__Cyanobacteriia; o__Chloroplast; f__Chloroplast; g__Chloroplast; s__Cylindrotheca_closterium	0.953552
ASV511	0	0	0	0	0	0	0	0	0	64	0	15	0	0	0	0	d__Bacteria; p__Patescibacteria; c__Parcubacteria; o__Candidatus_Kaiserbacteria; f__Candidatus_Kaiserbacteria; g__Candidatus_Kaiserbacteria; s__uncultured_organism	0.996808
ASV512	0	0	0	0	0	0	0	0	0	33	9	35	0	0	2	0	d__Bacteria; p__Verrucomicrobiota; c__Verrucomicrobiae; o__Verrucomicrobiales; f__Rubritaleaceae; g__Persicirhabdus; s__uncultured_bacterium	0.941644
ASV513	0	0	0	0	0	0	0	0	0	0	0	0	0	0	0	79	d__Bacteria	0.703304
ASV514	67	0	0	0	0	11	0	0	0	0	0	0	0	0	0	0	d__Bacteria; p__Proteobacteria; c__Alphaproteobacteria; o__Rhizobiales; f__Rhizobiaceae	0.999884
ASV515	0	0	14	61	0	2	0	0	0	0	0	0	0	0	0	0	d__Bacteria; p__Proteobacteria; c__Gammaproteobacteria	0.999783
ASV516	0	0	0	77	0	0	0	0	0	0	0	0	0	0	0	0	d__Bacteria; p__Bacteroidota; c__Bacteroidia; o__Bacteroidales; f__Bacteroidaceae; g__Bacteroides	1
ASV517	0	0	0	77	0	0	0	0	0	0	0	0	0	0	0	0	d__Bacteria; p__Bacteroidota; c__Bacteroidia; o__Bacteroidales; f__Rikenellaceae; g__Alistipes; s__gut_metagenome	0.806214
ASV518	0	0	0	43	0	0	0	0	0	28	6	0	0	0	0	0	d__Bacteria; p__Firmicutes; c__Bacilli; o__Lactobacillales; f__Streptococcaceae; g__Streptococcus	1
ASV519	0	5	3	0	5	0	0	23	0	0	7	5	4	10	10	4	d__Bacteria; p__Bacteroidota; c__Rhodothermia; o__Rhodothermales; f__Rhodothermaceae; g__uncultured; s__uncultured_marine	0.994495
ASV520	29	16	0	0	0	30	0	0	0	0	0	0	0	0	0	0	d__Bacteria; p__Proteobacteria; c__Alphaproteobacteria; o__Puniceispirillales; f__SAR116_clade; g__Candidatus_Puniceispirillum; s__uncultured_bacterium	0.776462
ASV521	0	0	0	0	0	0	39	0	0	0	0	0	16	0	20	0	d__Bacteria; p__Actinobacteriota; c__Acidimicrobiia; o__Microtrichales; f__Ilumatobacteraceae; g__uncultured	0.904239
ASV522	0	0	0	0	0	0	0	0	0	26	0	20	0	0	0	29	d__Bacteria; p__Actinobacteriota; c__Actinobacteria; o__Bifidobacteriales; f__Bifidobacteriaceae; g__Bifidobacterium; s__Bifidobacterium_longum	0.71015
ASV523	0	0	0	0	0	0	0	0	0	0	0	75	0	0	0	0	d__Bacteria; p__Proteobacteria; c__Gammaproteobacteria; o__Vibrionales; f__Vibrionaceae; g__Vibrio	0.966999
ASV524	0	0	55	0	0	0	9	10	0	0	0	0	0	0	0	0	d__Bacteria; p__Proteobacteria; c__Alphaproteobacteria; o__Rhodobacterales; f__Rhodobacteraceae; g__Roseovarius	0.876717
ASV525	0	0	0	0	0	0	0	9	0	0	18	34	0	0	0	13	d__Bacteria; p__Proteobacteria; c__Alphaproteobacteria; o__Rhizobiales; f__Stappiaceae; g__Labrenzia	0.910319
ASV526	0	0	0	0	0	0	0	0	74	0	0	0	0	0	0	0	d__Bacteria; p__Firmicutes; c__Bacilli; o__Bacillales; f__Bacillaceae; g__Bacillus	0.999722
ASV527	0	0	0	0	0	0	16	0	11	11	0	0	7	13	7	8	d__Bacteria; p__Proteobacteria; c__Alphaproteobacteria; o__Defluviicoccales; f__uncultured; g__uncultured	0.856397
ASV528	0	0	0	0	0	0	11	21	7	0	0	0	26	0	8	0	d__Bacteria; p__Bacteroidota; c__Bacteroidia; o__Sphingobacteriales; f__NS11-12_marine_group; g__NS11-12_marine_group; s__uncultured_bacterium	0.797961
ASV529	72	0	0	0	0	0	0	0	0	0	0	0	0	0	0	0	d__Bacteria; p__Firmicutes; c__Bacilli; o__Erysipelotrichales; f__Erysipelotrichaceae; g__Allobaculum; s__uncultured_bacterium	0.996744
ASV530	0	0	0	72	0	0	0	0	0	0	0	0	0	0	0	0	d__Bacteria; p__Bacteroidota; c__Bacteroidia; o__Bacteroidales; f__Bacteroidaceae; g__Bacteroides; s__Bacteroides_fragilis	0.861215
ASV531	0	0	0	0	0	0	7	12	13	14	0	0	2	20	4	0	d__Bacteria; p__Proteobacteria; c__Alphaproteobacteria; o__uncultured; f__uncultured; g__uncultured; s__uncultured_Rhodobacteraceae	0.859259
ASV532	0	0	0	0	0	0	0	24	0	0	0	0	0	9	26	13	d__Bacteria; p__Proteobacteria; c__Alphaproteobacteria; o__Rhodobacterales; f__Rhodobacteraceae	0.999989
ASV533	0	0	0	0	0	0	0	0	0	72	0	0	0	0	0	0	d__Bacteria; p__Proteobacteria; c__Gammaproteobacteria; o__Vibrionales; f__Vibrionaceae; g__Vibrio	0.995818
ASV534	0	0	0	0	0	0	0	0	0	72	0	0	0	0	0	0	d__Bacteria; p__Proteobacteria; c__Gammaproteobacteria; o__Vibrionales; f__Vibrionaceae; g__Vibrio	0.996182
ASV535	20	32	0	0	0	18	0	0	0	0	0	0	0	0	0	0	d__Bacteria; p__Actinobacteriota; c__Actinobacteria; o__Micrococcales; f__Micrococcaceae; g__Pseudarthrobacter	0.724202
ASV536	0	0	0	0	10	0	0	26	0	0	0	14	0	20	0	0	d__Bacteria; p__Bacteroidota; c__Rhodothermia; o__Balneolales; f__Balneolaceae; g__Balneola; s__metagenome	0.905074
ASV537	0	0	0	0	0	0	0	0	18	0	14	24	0	0	0	14	d__Bacteria; p__Proteobacteria; c__Alphaproteobacteria; o__Caulobacterales; f__Hyphomonadaceae; g__uncultured	0.939
ASV538	0	0	0	0	0	0	0	0	0	0	0	70	0	0	0	0	d__Bacteria; p__Proteobacteria; c__Alphaproteobacteria; o__Rhizobiales; f__Rhizobiales_Incertae_Sedis; g__Phreatobacter; s__uncultured_bacterium	0.762369
ASV539	0	69	0	0	0	0	0	0	0	0	0	0	0	0	0	0	d__Bacteria; p__Firmicutes; c__Bacilli; o__Lactobacillales; f__Aerococcaceae; g__Aerococcus	1
ASV540	0	0	0	0	0	0	10	0	0	0	0	31	0	0	0	28	d__Bacteria; p__Firmicutes; c__Clostridia; o__Oscillospirales; f__Ruminococcaceae; g__Subdoligranulum	0.999834
ASV541	0	0	0	0	0	0	8	8	4	22	10	0	11	3	3	0	d__Bacteria; p__Proteobacteria; c__Gammaproteobacteria; o__Oceanospirillales; f__Pseudohongiellaceae; g__Pseudohongiella	0.999341
ASV542	52	0	0	0	16	0	0	0	0	0	0	0	0	0	0	0	d__Bacteria; p__Proteobacteria; c__Alphaproteobacteria; o__Rhizobiales; f__Hyphomicrobiaceae; g__Filomicrobium; s__uncultured_Alphaproteobacteria	0.859974
ASV543	35	0	33	0	0	0	0	0	0	0	0	0	0	0	0	0	d__Bacteria; p__Proteobacteria; c__Alphaproteobacteria; o__Rhizobiales; f__Xanthobacteraceae; g__Bradyrhizobium	0.72331
ASV544	0	14	0	0	20	34	0	0	0	0	0	0	0	0	0	0	d__Bacteria; p__Bacteroidota; c__Bacteroidia; o__Bacteroidales; f__Prevotellaceae; g__Alloprevotella	0.991148
ASV545	0	2	0	0	8	0	3	20	0	0	9	11	5	0	7	3	d__Bacteria; p__Bacteroidota; c__Bacteroidia; o__Flavobacteriales; f__Flavobacteriaceae	1
ASV546	0	0	12	56	0	0	0	0	0	0	0	0	0	0	0	0	d__Bacteria; p__Proteobacteria; c__Gammaproteobacteria; o__Tenderiales; f__Tenderiaceae; g__Candidatus_Tenderia; s__uncultured_gamma	0.952619
ASV547	0	0	0	0	68	0	0	0	0	0	0	0	0	0	0	0	d__Bacteria; p__Actinobacteriota; c__Coriobacteriia; o__OPB41; f__OPB41; g__OPB41; s__uncultured_bacterium	0.885595
ASV548	0	33	0	34	0	0	0	0	0	0	0	0	0	0	0	0	d__Bacteria; p__Firmicutes; c__Bacilli; o__Lactobacillales; f__Enterococcaceae; g__Enterococcus; s__Enterococcus_cecorum	0.913018
ASV549	0	0	0	0	0	0	0	4	0	63	0	0	0	0	0	0	d__Bacteria; p__Firmicutes; c__Clostridia; o__Lachnospirales; f__Lachnospiraceae; g__[Ruminococcus]_gnavus_group	0.994595
ASV550	0	0	0	0	0	0	0	0	0	0	0	67	0	0	0	0	d__Bacteria; p__Proteobacteria; c__Gammaproteobacteria; o__Burkholderiales; f__Comamonadaceae; g__Hydrogenophaga	0.882074
ASV551	0	0	0	0	0	18	21	0	12	5	0	0	0	8	0	2	d__Bacteria; p__Proteobacteria; c__Gammaproteobacteria; o__Tenderiales; f__Tenderiaceae; g__Candidatus_Tenderia; s__uncultured_gamma	0.868372
ASV552	0	0	65	0	0	0	0	0	0	0	0	0	0	0	0	0	d__Bacteria; p__Proteobacteria; c__Alphaproteobacteria; o__Acetobacterales; f__Acetobacteraceae; g__Gluconacetobacter	0.963479
ASV553	0	0	0	0	0	0	0	0	0	65	0	0	0	0	0	0	d__Bacteria; p__Proteobacteria; c__Gammaproteobacteria; o__Vibrionales; f__Vibrionaceae; g__Vibrio	0.999154
ASV554	0	0	0	0	0	0	0	0	0	0	21	5	5	9	9	16	Unassigned	0.947945
ASV555	0	0	0	0	0	0	0	0	0	0	8	24	0	0	0	33	d__Bacteria; p__Bacteroidota; c__Bacteroidia; o__Cytophagales; f__Cyclobacteriaceae; g__Marinoscillum; s__bacterium_DG873	0.999352
ASV556	0	0	0	0	0	0	0	0	0	0	7	9	0	0	0	49	d__Bacteria; p__Proteobacteria; c__Gammaproteobacteria; o__Oceanospirillales; f__Pseudohongiellaceae; g__Pseudohongiella; s__gamma_proteobacterium	0.891959
ASV557	0	64	0	0	0	0	0	0	0	0	0	0	0	0	0	0	d__Bacteria; p__Firmicutes; c__Bacilli; o__Lactobacillales; f__Lactobacillaceae; g__Lactobacillus	0.999984
ASV558	0	29	6	0	13	16	0	0	0	0	0	0	0	0	0	0	d__Bacteria; p__Bacteroidota; c__Bacteroidia; o__Flavobacteriales; f__Crocinitomicaceae; g__Crocinitomix	0.99996
ASV559	51	0	0	0	7	5	0	0	0	0	0	0	0	0	0	0	d__Bacteria; p__Desulfobacterota; c__Desulfobulbia; o__Desulfobulbales; f__Desulfocapsaceae; g__uncultured; s__uncultured_delta	0.709202
ASV560	0	0	0	63	0	0	0	0	0	0	0	0	0	0	0	0	d__Bacteria; p__Firmicutes; c__Clostridia; o__Lachnospirales; f__Lachnospiraceae	0.999998
ASV561	0	0	0	0	0	0	0	0	0	5	23	35	0	0	0	0	d__Bacteria; p__Proteobacteria; c__Gammaproteobacteria; o__Oceanospirillales; f__Nitrincolaceae; g__Neptuniibacter; s__Neptuniibacter_caesariensis	0.936925
ASV562	0	0	0	0	0	0	0	0	0	0	63	0	0	0	0	0	d__Bacteria; p__Proteobacteria; c__Gammaproteobacteria; o__Vibrionales; f__Vibrionaceae; g__Vibrio	0.983031
ASV563	62	0	0	0	0	0	0	0	0	0	0	0	0	0	0	0	d__Bacteria; p__Proteobacteria; c__Gammaproteobacteria; o__Alteromonadales; f__Idiomarinaceae; g__Idiomarina; s__Idiomarina_seosinensis	0.80187
ASV564	29	11	0	0	0	22	0	0	0	0	0	0	0	0	0	0	d__Bacteria; p__Cyanobacteria; c__Cyanobacteriia; o__Chloroplast; f__Chloroplast; g__Chloroplast; s__uncultured_bacterium	0.702511
ASV565	7	15	11	0	9	20	0	0	0	0	0	0	0	0	0	0	d__Bacteria; p__Bacteroidota; c__Bacteroidia; o__Chitinophagales; f__Saprospiraceae; g__Aureispira; s__uncultured_bacterium	0.999951
ASV566	0	16	46	0	0	0	0	0	0	0	0	0	0	0	0	0	d__Bacteria; p__Firmicutes; c__Bacilli	1
ASV567	0	0	0	0	0	0	16	0	0	0	23	0	0	0	12	11	d__Bacteria; p__Proteobacteria; c__Alphaproteobacteria; o__Puniceispirillales; f__SAR116_clade; g__Candidatus_Puniceispirillum; s__uncultured_bacterium	0.738318
ASV568	0	0	0	0	0	0	0	37	0	25	0	0	0	0	0	0	d__Bacteria; p__Verrucomicrobiota; c__Verrucomicrobiae; o__Opitutales; f__Puniceicoccaceae; g__Pelagicoccus; s__uncultured_bacterium	0.939987
ASV569	0	0	12	21	14	0	0	10	0	0	0	0	0	4	0	0	d__Bacteria; p__Proteobacteria; c__Gammaproteobacteria; o__Burkholderiales; f__Methylophilaceae; g__OM43_clade	0.998242
ASV570	0	0	0	0	0	0	26	0	0	0	0	16	0	13	6	0	d__Bacteria; p__Verrucomicrobiota; c__Verrucomicrobiae; o__Verrucomicrobiales; f__Rubritaleaceae; g__Roseibacillus; s__uncultured_Verrucomicrobiae	0.764789
ASV571	0	0	0	0	0	0	13	11	18	0	0	0	0	5	14	0	d__Bacteria; p__Proteobacteria; c__Alphaproteobacteria	0.999999
ASV572	0	0	0	0	0	0	11	5	12	4	0	0	0	0	29	0	d__Bacteria; p__Bdellovibrionota; c__Bdellovibrionia; o__Bdellovibrionales; f__Bdellovibrionaceae; g__OM27_clade; s__uncultured_delta	0.731811
ASV573	0	0	0	0	0	0	0	0	2	7	0	49	0	0	3	0	d__Bacteria; p__Bacteroidota; c__Bacteroidia; o__Flavobacteriales; f__Cryomorphaceae; g__uncultured; s__uncultured_Cryomorphaceae	0.761509
ASV574	0	0	0	0	0	0	0	0	0	8	0	26	0	0	0	27	d__Bacteria; p__Bacteroidota; c__Bacteroidia; o__Bacteroidales; f__Prevotellaceae; g__Prevotella; s__human_gut	0.760457
ASV575	0	0	0	0	0	0	0	0	0	0	29	28	2	2	0	0	Unassigned	0.696613
ASV576	9	20	8	0	0	23	0	0	0	0	0	0	0	0	0	0	d__Bacteria; p__Cyanobacteria; c__Cyanobacteriia; o__Chloroplast; f__Chloroplast; g__Chloroplast	0.999977
ASV577	0	43	0	0	0	0	5	12	0	0	0	0	0	0	0	0	d__Bacteria; p__Firmicutes; c__Bacilli; o__Lactobacillales; f__Lactobacillaceae; g__Lactobacillus	1
ASV578	0	0	0	0	21	0	0	21	0	0	7	0	0	11	0	0	d__Bacteria; p__Proteobacteria; c__Gammaproteobacteria; o__SAR86_clade; f__SAR86_clade; g__SAR86_clade	1
ASV579	0	0	0	0	0	0	0	4	0	25	17	14	0	0	0	0	d__Bacteria	0.999947
ASV580	0	0	0	0	0	0	0	0	0	60	0	0	0	0	0	0	d__Bacteria; p__Proteobacteria; c__Gammaproteobacteria; o__Vibrionales; f__Vibrionaceae; g__Vibrio	0.998589
ASV581	5	0	4	0	23	12	9	6	0	0	0	0	0	0	0	0	d__Bacteria; p__Proteobacteria; c__Gammaproteobacteria; o__Oceanospirillales; f__Pseudohongiellaceae; g__Pseudohongiella	0.999943
ASV582	0	0	27	0	0	0	5	4	7	16	0	0	0	0	0	0	d__Bacteria; p__Bacteroidota; c__Bacteroidia; o__Chitinophagales; f__Chitinophagaceae; g__Edaphobaculum	0.958019
ASV583	0	0	10	0	0	0	22	0	0	0	0	19	8	0	0	0	d__Bacteria; p__Bacteroidota; c__Bacteroidia; o__Flavobacteriales; f__Crocinitomicaceae; g__Crocinitomix; s__unidentified_marine	0.993476
ASV584	0	0	0	59	0	0	0	0	0	0	0	0	0	0	0	0	d__Bacteria; p__Proteobacteria; c__Gammaproteobacteria; o__Vibrionales; f__Vibrionaceae; g__Vibrio	0.970678
ASV585	0	0	0	37	0	0	4	2	6	0	0	2	0	0	0	8	d__Bacteria; p__Desulfobacterota; c__Desulfovibrionia; o__Desulfovibrionales; f__Desulfovibrionaceae; g__Bilophila	0.999995
ASV586	0	0	0	0	0	0	12	0	0	0	10	11	5	0	11	10	d__Bacteria; p__Bacteroidota; c__Bacteroidia; o__Flavobacteriales; f__Flavobacteriaceae; g__NS4_marine_group; s__uncultured_Flavobacteriaceae	0.902428
ASV587	58	0	0	0	0	0	0	0	0	0	0	0	0	0	0	0	d__Bacteria; p__Actinobacteriota; c__Acidimicrobiia; o__Microtrichales; f__Ilumatobacteraceae; g__Ilumatobacter	0.979427
ASV588	0	58	0	0	0	0	0	0	0	0	0	0	0	0	0	0	d__Bacteria; p__Proteobacteria; c__Gammaproteobacteria; o__Vibrionales; f__Vibrionaceae; g__Vibrio	0.986618
ASV589	0	58	0	0	0	0	0	0	0	0	0	0	0	0	0	0	d__Bacteria; p__Proteobacteria; c__Gammaproteobacteria; o__Pseudomonadales; f__Moraxellaceae; g__Acinetobacter	0.999998
ASV590	0	0	0	0	19	39	0	0	0	0	0	0	0	0	0	0	d__Bacteria; p__Proteobacteria; c__Alphaproteobacteria; o__Caulobacterales; f__Hyphomonadaceae; g__uncultured	0.891393
ASV591	0	0	0	0	0	14	0	0	0	0	0	0	14	30	0	0	d__Bacteria; p__Bacteroidota; c__Bacteroidia; o__Flavobacteriales; f__Flavobacteriaceae; g__NS4_marine_group; s__unidentified_marine	0.798504
ASV592	0	0	0	0	0	0	0	0	0	58	0	0	0	0	0	0	d__Bacteria; p__Firmicutes; c__Clostridia; o__Oscillospirales; f__Butyricicoccaceae; g__Butyricicoccus	0.999971
ASV593	22	9	4	0	8	14	0	0	0	0	0	0	0	0	0	0	d__Bacteria; p__Proteobacteria; c__Gammaproteobacteria; o__Alteromonadales; f__Alteromonadaceae; g__Alteromonas	0.931341
ASV594	12	12	5	0	16	7	0	0	0	0	5	0	0	0	0	0	d__Bacteria; p__Proteobacteria; c__Gammaproteobacteria; o__Burkholderiales; f__Methylophilaceae; g__OM43_clade	0.9997
ASV595	0	0	0	57	0	0	0	0	0	0	0	0	0	0	0	0	d__Bacteria; p__Proteobacteria; c__Alphaproteobacteria; o__Tistrellales; f__Geminicoccaceae; g__Geminicoccus; s__uncultured_bacterium	0.900437
ASV596	0	0	0	0	0	0	28	0	0	0	6	15	0	4	0	4	d__Bacteria; p__Proteobacteria; c__Gammaproteobacteria; o__Legionellales; f__Legionellaceae; g__uncultured; s__uncultured_gamma	0.959198
ASV597	0	0	0	0	0	0	0	13	10	8	0	0	26	0	0	0	d__Bacteria; p__Myxococcota; c__Polyangia; o__Blfdi19; f__Blfdi19; g__Blfdi19; s__uncultured_bacterium	0.978992
ASV598	0	0	0	56	0	0	0	0	0	0	0	0	0	0	0	0	d__Bacteria; p__Firmicutes; c__Bacilli; o__Lactobacillales; f__Lactobacillaceae; g__Lactobacillus	1
ASV599	0	0	0	0	0	0	0	0	0	32	24	0	0	0	0	0	d__Bacteria; p__Proteobacteria; c__Gammaproteobacteria; o__Alteromonadales; f__Shewanellaceae; g__Ferrimonas	0.992341
ASV600	0	0	0	0	0	0	0	0	0	0	0	0	0	56	0	0	d__Bacteria; p__Firmicutes; c__Clostridia; o__Peptostreptococcales-Tissierellales; f__Peptostreptococcaceae; g__Romboutsia	0.908829
ASV601	47	0	0	0	0	8	0	0	0	0	0	0	0	0	0	0	d__Bacteria; p__Proteobacteria; c__Alphaproteobacteria; o__Rhizobiales; f__Rhizobiaceae	0.993828
ASV602	0	0	0	0	0	0	11	0	0	0	13	18	0	13	0	0	d__Bacteria; p__Bacteroidota; c__Bacteroidia; o__Flavobacteriales; f__Flavobacteriaceae; g__NS5_marine_group	0.999926
ASV603	0	0	0	0	0	0	6	4	0	0	0	34	0	0	0	11	d__Bacteria; p__Firmicutes; c__Negativicutes; o__Veillonellales-Selenomonadales; f__Selenomonadaceae; g__Megamonas	0.999997
ASV604	0	0	0	0	0	0	0	40	0	0	15	0	0	0	0	0	d__Bacteria; p__Proteobacteria; c__Gammaproteobacteria; o__Cellvibrionales; f__Halieaceae; g__OM60(NOR5)_clade	0.966052
ASV605	12	0	0	0	27	15	0	0	0	0	0	0	0	0	0	0	d__Bacteria; p__Proteobacteria; c__Alphaproteobacteria; o__Rhizobiales; f__Rhizobiaceae	0.997473
ASV606	0	0	0	0	54	0	0	0	0	0	0	0	0	0	0	0	d__Bacteria; p__Bacteroidota; c__Bacteroidia; o__Bacteroidales; f__Tannerellaceae; g__Macellibacteroides	0.999999
ASV607	0	0	0	0	0	0	0	0	54	0	0	0	0	0	0	0	d__Bacteria; p__Proteobacteria; c__Gammaproteobacteria; o__Oceanospirillales; f__Halomonadaceae; g__Halomonas	0.999672
ASV608	21	13	11	0	8	0	0	0	0	0	0	0	0	0	0	0	d__Bacteria; p__Proteobacteria; c__Alphaproteobacteria; o__Caulobacterales; f__Caulobacteraceae; g__uncultured	0.981305
ASV609	0	53	0	0	0	0	0	0	0	0	0	0	0	0	0	0	d__Bacteria; p__Firmicutes; c__Bacilli; o__Lactobacillales; f__Lactobacillaceae; g__Lactobacillus	1
ASV610	0	28	12	0	0	13	0	0	0	0	0	0	0	0	0	0	d__Bacteria; p__Bacteroidota; c__Bacteroidia; o__Bacteroidales; f__Rikenellaceae; g__Rikenellaceae_RC9_gut_group; s__uncultured_organism	0.956158
ASV611	0	0	0	53	0	0	0	0	0	0	0	0	0	0	0	0	d__Bacteria; p__Cyanobacteria; c__Cyanobacteriia; o__Chloroplast; f__Chloroplast; g__Chloroplast	1
ASV612	0	0	0	0	0	0	24	0	0	0	11	11	7	0	0	0	d__Bacteria; p__Proteobacteria; c__Alphaproteobacteria; o__Rhodobacterales; f__Rhodobacteraceae	0.999994
ASV613	0	0	0	0	0	0	11	0	9	9	0	0	0	0	24	0	d__Bacteria; p__Verrucomicrobiota; c__Verrucomicrobiae; o__Pedosphaerales; f__Pedosphaeraceae; g__SCGC_AAA164-E04; s__uncultured_bacterium	0.744799
ASV614	0	0	0	0	0	0	0	18	0	0	0	0	0	35	0	0	d__Bacteria; p__Cyanobacteria; c__Cyanobacteriia; o__Synechococcales; f__Cyanobiaceae; g__Cyanobium_PCC-6307	0.914507
ASV615	0	0	0	7	0	0	0	0	0	35	0	0	0	0	10	0	d__Bacteria; p__Proteobacteria; c__Gammaproteobacteria; o__Oceanospirillales; f__Oceanospirillaceae; g__Oceanospirillum	0.996734
ASV616	0	0	0	0	0	0	7	13	10	0	0	0	0	0	22	0	d__Bacteria; p__Proteobacteria; c__Gammaproteobacteria; o__Oceanospirillales; f__Alcanivoracaceae1; g__Alcanivorax	0.999996
ASV617	34	0	17	0	0	0	0	0	0	0	0	0	0	0	0	0	d__Bacteria; p__Bacteroidota; c__Bacteroidia; o__Bacteroidales; f__Muribaculaceae; g__Muribaculaceae	0.995042
ASV618	10	0	11	0	20	10	0	0	0	0	0	0	0	0	0	0	d__Bacteria; p__Proteobacteria; c__Gammaproteobacteria; o__SAR86_clade; f__SAR86_clade; g__SAR86_clade; s__bacterium_WHC4-9	0.765439
ASV619	0	0	51	0	0	0	0	0	0	0	0	0	0	0	0	0	d__Bacteria; p__Proteobacteria; c__Alphaproteobacteria; o__Acetobacterales; f__Acetobacteraceae; g__Acetobacter	0.982533
ASV620	0	0	0	0	0	0	10	12	0	0	0	12	0	7	0	10	d__Bacteria; p__Proteobacteria; c__Gammaproteobacteria; o__SAR86_clade; f__SAR86_clade; g__SAR86_clade; s__uncultured_bacterium	0.733147
ASV621	0	0	0	0	0	0	8	0	0	0	16	0	0	17	0	10	d__Bacteria; p__Proteobacteria; c__Alphaproteobacteria; o__SAR11_clade; f__Clade_II; g__Clade_II; s__unidentified_marine	0.728287
ASV622	0	0	0	0	0	0	0	32	0	0	11	0	0	8	0	0	d__Bacteria; p__Proteobacteria; c__Gammaproteobacteria; o__Cellvibrionales; f__Halieaceae; g__OM60(NOR5)_clade; s__uncultured_Haliea	0.956422
ASV623	0	0	0	0	0	0	0	11	14	0	0	0	0	26	0	0	d__Bacteria; p__Proteobacteria; c__Gammaproteobacteria; o__Salinisphaerales; f__Salinisphaeraceae; g__Salinisphaera; s__uncultured_bacterium	0.917734
ASV624	0	0	0	0	0	0	0	0	0	0	51	0	0	0	0	0	d__Bacteria; p__Proteobacteria; c__Alphaproteobacteria; o__Rhodobacterales; f__Rhodobacteraceae	1
ASV625	50	0	0	0	0	0	0	0	0	0	0	0	0	0	0	0	d__Bacteria; p__Proteobacteria; c__Alphaproteobacteria; o__Rhodobacterales; f__Rhodobacteraceae	0.999967
ASV626	36	0	0	0	0	14	0	0	0	0	0	0	0	0	0	0	d__Bacteria; p__Proteobacteria; c__Alphaproteobacteria; o__Rhodobacterales; f__Rhodobacteraceae; g__Ruegeria	0.789016
ASV627	32	0	0	0	0	0	0	0	0	0	0	18	0	0	0	0	d__Bacteria; p__Proteobacteria; c__Gammaproteobacteria; o__Burkholderiales; f__Sutterellaceae; g__Parasutterella	1
ASV628	10	6	7	0	11	8	4	4	0	0	0	0	0	0	0	0	d__Bacteria; p__Proteobacteria; c__Alphaproteobacteria; o__Puniceispirillales; f__SAR116_clade; g__SAR116_clade; s__uncultured_Rhodospirillales	0.995372
ASV629	0	0	0	0	0	0	5	0	14	0	0	0	0	0	31	0	d__Bacteria; p__Proteobacteria; c__Gammaproteobacteria; o__Alteromonadales; f__Pseudoalteromonadaceae; g__Algicola	0.930885
ASV630	0	0	0	0	0	0	0	0	0	50	0	0	0	0	0	0	d__Bacteria; p__Firmicutes; c__Clostridia; o__Lachnospirales; f__Lachnospiraceae; g__Blautia	0.987338
ASV631	0	0	0	0	0	0	0	0	0	10	21	19	0	0	0	0	d__Bacteria; p__Bacteroidota; c__Bacteroidia; o__Flavobacteriales; f__Flavobacteriaceae; g__Winogradskyella; s__Winogradskyella_poriferorum	0.878247
ASV632	0	0	0	0	0	0	0	0	0	9	0	19	0	0	0	22	d__Bacteria; p__Bacteroidota; c__Bacteroidia; o__Bacteroidales; f__Prevotellaceae	0.999953
ASV633	23	0	0	0	0	26	0	0	0	0	0	0	0	0	0	0	d__Bacteria; p__Actinobacteriota; c__Acidimicrobiia; o__Microtrichales; f__Ilumatobacteraceae; g__Ilumatobacter; s__uncultured_bacterium	0.720767
ASV634	0	23	0	0	0	26	0	0	0	0	0	0	0	0	0	0	d__Bacteria; p__Proteobacteria; c__Alphaproteobacteria; o__Rhizobiales; f__Devosiaceae; g__Devosia	0.84861
ASV635	0	0	0	0	0	0	0	0	0	49	0	0	0	0	0	0	d__Bacteria; p__Firmicutes; c__Clostridia; o__Lachnospirales; f__Lachnospiraceae	0.999999
ASV636	0	0	0	0	0	0	0	0	0	0	32	10	0	0	7	0	d__Bacteria; p__Bacteroidota; c__Bacteroidia; o__Flavobacteriales; f__Cryomorphaceae; g__NS10_marine_group; s__uncultured_bacterium	0.978392
ASV637	0	0	0	0	0	0	0	0	0	0	9	16	0	0	0	24	d__Bacteria; p__Proteobacteria; c__Alphaproteobacteria; o__Rhodobacterales; f__Rhodobacteraceae; g__Marivita	0.78793
ASV638	0	0	0	0	0	0	0	0	0	0	0	49	0	0	0	0	d__Bacteria; p__Gemmatimonadota; c__Gemmatimonadetes; o__Gemmatimonadales; f__Gemmatimonadaceae; g__Gemmatimonas; s__Gemmatimonas_phototrophica	0.951782
ASV639	0	0	0	0	0	0	0	0	0	0	0	19	0	0	0	30	d__Bacteria; p__Bacteroidota; c__Bacteroidia; o__Bacteroidales; f__Bacteroidaceae; g__Bacteroides	1
ASV640	48	0	0	0	0	0	0	0	0	0	0	0	0	0	0	0	d__Bacteria; p__Actinobacteriota; c__Acidimicrobiia; o__Microtrichales; f__Ilumatobacteraceae; g__Ilumatobacter	0.995784
ASV641	0	48	0	0	0	0	0	0	0	0	0	0	0	0	0	0	d__Bacteria; p__Proteobacteria; c__Gammaproteobacteria; o__Burkholderiales; f__Comamonadaceae; g__Ideonella	0.880549
ASV642	0	28	0	0	0	0	0	13	0	0	0	7	0	0	0	0	d__Bacteria; p__Bacteroidota; c__Bacteroidia; o__Flavobacteriales; f__Flavobacteriaceae; g__NS5_marine_group; s__uncultured_Flavobacterium	0.713892
ASV643	0	0	0	48	0	0	0	0	0	0	0	0	0	0	0	0	d__Bacteria; p__Proteobacteria; c__Alphaproteobacteria; o__Sphingomonadales; f__Sphingomonadaceae; g__Sphingomonas	0.999814
ASV644	0	0	0	0	0	0	0	0	0	0	0	48	0	0	0	0	d__Bacteria; p__Proteobacteria; c__Gammaproteobacteria; o__Vibrionales; f__Vibrionaceae; g__Vibrio	0.997922
ASV645	0	47	0	0	0	0	0	0	0	0	0	0	0	0	0	0	d__Bacteria; p__Firmicutes; c__Bacilli; o__Staphylococcales; f__Staphylococcaceae; g__Staphylococcus; s__Staphylococcus_lentus	0.853239
ASV646	0	47	0	0	0	0	0	0	0	0	0	0	0	0	0	0	d__Bacteria; p__Bacteroidota; c__Bacteroidia; o__Flavobacteriales; f__Flavobacteriaceae; g__Polaribacter; s__Polaribacter_marinivivus	0.924091
ASV647	0	0	32	0	15	0	0	0	0	0	0	0	0	0	0	0	d__Bacteria; p__Deferribacterota; c__Deferribacteres; o__Deferribacterales; f__Deferribacteraceae; g__Mucispirillum; s__Mucispirillum_schaedleri	0.855566
ASV648	0	0	0	47	0	0	0	0	0	0	0	0	0	0	0	0	d__Bacteria; p__Proteobacteria; c__Gammaproteobacteria; o__Nitrosococcales; f__Methylophagaceae; g__Marine_Methylotrophic_Group_3; s__uncultured_bacterium	0.956757
ASV649	0	0	0	47	0	0	0	0	0	0	0	0	0	0	0	0	d__Bacteria; p__Desulfobacterota; c__Desulfuromonadia; o__Bradymonadales; f__Bradymonadales; g__Bradymonadales	0.978968
ASV650	0	0	0	0	0	0	7	7	9	7	0	0	17	0	0	0	d__Bacteria; p__SAR324_clade(Marine_group_B); c__SAR324_clade(Marine_group_B); o__SAR324_clade(Marine_group_B); f__SAR324_clade(Marine_group_B); g__SAR324_clade(Marine_group_B); s__metagenome	0.979291
ASV651	0	0	0	0	0	0	6	0	8	11	0	0	0	22	0	0	d__Bacteria; p__Proteobacteria; c__Gammaproteobacteria; o__Oceanospirillales; f__Pseudohongiellaceae; g__Pseudohongiella	0.99994
ASV652	0	0	0	0	0	0	0	0	0	0	19	0	3	0	25	0	Unassigned	0.31878
ASV653	46	0	0	0	0	0	0	0	0	0	0	0	0	0	0	0	d__Bacteria; p__Verrucomicrobiota; c__Verrucomicrobiae; o__Verrucomicrobiales; f__DEV007; g__DEV007; s__uncultured_bacterium	0.773362
ASV654	0	46	0	0	0	0	0	0	0	0	0	0	0	0	0	0	d__Bacteria; p__Actinobacteriota; c__Actinobacteria; o__Micrococcales; f__Dermabacteraceae; g__Brachybacterium	0.999877
ASV655	0	36	0	10	0	0	0	0	0	0	0	0	0	0	0	0	d__Bacteria; p__Firmicutes; c__Clostridia; o__Oscillospirales; f__Ruminococcaceae; g__Faecalibacterium; s__uncultured_bacterium	0.891286
ASV656	0	0	0	46	0	0	0	0	0	0	0	0	0	0	0	0	d__Bacteria; p__Firmicutes; c__Clostridia; o__Oscillospirales; f__[Eubacterium]_coprostanoligenes_group; g__[Eubacterium]_coprostanoligenes_group	0.99997
ASV657	0	0	0	0	31	15	0	0	0	0	0	0	0	0	0	0	d__Bacteria; p__Proteobacteria; c__Gammaproteobacteria; o__Cellvibrionales; f__Halieaceae; g__OM60(NOR5)_clade	0.999898
ASV658	0	0	0	0	0	0	0	0	46	0	0	0	0	0	0	0	d__Bacteria; p__Proteobacteria; c__Gammaproteobacteria; o__Oceanospirillales; f__Halomonadaceae; g__Salinicola	0.997462
ASV659	0	0	0	0	0	0	0	0	0	46	0	0	0	0	0	0	d__Bacteria; p__Firmicutes; c__Bacilli; o__Erysipelotrichales; f__Erysipelatoclostridiaceae; g__Erysipelotrichaceae_UCG-003	0.999999
ASV660	24	8	13	0	0	0	0	0	0	0	0	0	0	0	0	0	d__Bacteria; p__Bacteroidota; c__Bacteroidia; o__Bacteroidales; f__Rikenellaceae; g__Alistipes; s__uncultured_bacterium	0.878161
ASV661	0	12	33	0	0	0	0	0	0	0	0	0	0	0	0	0	d__Bacteria; p__Bacteroidota; c__Bacteroidia; o__Bacteroidales; f__Muribaculaceae; g__Muribaculaceae; s__uncultured_organism	0.939639
ASV662	0	0	0	0	18	0	0	14	0	0	0	0	13	0	0	0	d__Bacteria; p__Bacteroidota; c__Bacteroidia; o__Flavobacteriales; f__NS9_marine_group; g__NS9_marine_group	0.998273
ASV663	0	0	0	0	0	0	0	7	0	38	0	0	0	0	0	0	d__Bacteria; p__Bacteroidota; c__Bacteroidia; o__Cytophagales; f__Flammeovirgaceae; g__Flammeovirga	1
ASV664	0	0	0	0	0	0	0	6	5	8	0	0	0	20	6	0	d__Bacteria; p__Verrucomicrobiota; c__Verrucomicrobiae; o__Verrucomicrobiales; f__DEV007; g__DEV007	0.999999
ASV665	0	0	0	0	0	0	0	0	13	0	0	0	0	0	0	32	d__Bacteria; p__Firmicutes; c__Negativicutes; o__Veillonellales-Selenomonadales; f__Veillonellaceae; g__Megasphaera	1
ASV666	0	0	0	0	0	0	0	0	0	17	0	24	0	0	0	4	d__Bacteria; p__Actinobacteriota; c__Actinobacteria; o__Bifidobacteriales; f__Bifidobacteriaceae; g__Bifidobacterium	0.999975
ASV667	0	0	0	0	0	0	0	0	0	0	12	29	4	0	0	0	d__Bacteria; p__Bacteroidota; c__Bacteroidia; o__Flavobacteriales; f__Cryomorphaceae; g__uncultured	0.999975
ASV668	0	0	0	0	0	0	0	0	0	0	0	45	0	0	0	0	d__Bacteria; p__Proteobacteria; c__Alphaproteobacteria; o__Sphingomonadales; f__Sphingomonadaceae	0.999987
ASV669	44	0	0	0	0	0	0	0	0	0	0	0	0	0	0	0	d__Bacteria; p__Bacteroidota; c__Bacteroidia; o__Bacteroidales; f__Muribaculaceae; g__Muribaculaceae; s__uncultured_organism	0.805646
ASV670	0	0	44	0	0	0	0	0	0	0	0	0	0	0	0	0	d__Bacteria; p__Bacteroidota; c__Bacteroidia; o__Flavobacteriales; f__Flavobacteriaceae; g__Tenacibaculum	0.902034
ASV671	0	0	0	0	0	0	28	8	5	0	0	0	0	0	0	3	d__Bacteria; p__Bacteroidota; c__Bacteroidia; o__Flavobacteriales; f__Cryomorphaceae; g__Vicingus; s__uncultured_sediment	0.756144
ASV672	0	0	0	0	0	0	13	0	0	0	0	31	0	0	0	0	d__Bacteria; p__Bacteroidota; c__Bacteroidia; o__Bacteroidales; f__Prevotellaceae; g__Alloprevotella	0.999998
ASV673	0	0	0	0	0	0	0	0	5	0	11	9	7	12	0	0	d__Bacteria; p__Proteobacteria; c__Gammaproteobacteria; o__Pseudomonadales; f__Pseudomonadaceae; g__Pseudomonas; s__Pseudomonas_balearica	0.863271
ASV674	0	0	0	0	0	0	0	0	0	0	6	16	3	4	2	13	d__Bacteria; p__Bacteroidota; c__Bacteroidia; o__Chitinophagales; f__Saprospiraceae; g__uncultured	0.996562
ASV675	43	0	0	0	0	0	0	0	0	0	0	0	0	0	0	0	d__Bacteria; p__Cyanobacteria; c__Cyanobacteriia; o__Synechococcales; f__Cyanobiaceae; g__Cyanobium_PCC-6307	0.997655
ASV676	0	43	0	0	0	0	0	0	0	0	0	0	0	0	0	0	d__Bacteria; p__Proteobacteria; c__Alphaproteobacteria; o__Acetobacterales; f__Acetobacteraceae; g__Acetobacter	0.983949
ASV677	0	23	0	0	0	20	0	0	0	0	0	0	0	0	0	0	d__Bacteria; p__Bacteroidota; c__Bacteroidia; o__Chitinophagales; f__Chitinophagaceae; g__Niabella; s__Niabella_sp.	0.713089
ASV678	0	0	43	0	0	0	0	0	0	0	0	0	0	0	0	0	d__Bacteria; p__Actinobacteriota; c__Actinobacteria; o__Micrococcales; f__Microbacteriaceae	0.965021
ASV679	0	0	0	0	0	0	6	11	9	4	0	0	0	13	0	0	d__Bacteria; p__Bdellovibrionota; c__Oligoflexia; o__Oligoflexales; f__uncultured; g__uncultured; s__uncultured_bacterium	0.934579
ASV680	0	0	0	0	0	0	0	13	0	0	4	5	2	9	7	3	d__Bacteria; p__Bacteroidota; c__Bacteroidia; o__Flavobacteriales	0.975376
ASV681	0	0	0	0	0	0	0	0	5	12	0	23	0	0	0	3	d__Bacteria; p__Bacteroidota; c__Bacteroidia	0.999995
ASV682	0	0	0	0	0	0	0	0	0	0	0	23	0	0	0	20	d__Bacteria; p__Bacteroidota; c__Bacteroidia; o__Bacteroidales; f__Prevotellaceae; g__Prevotella; s__Prevotella_copri	0.79307
ASV683	42	0	0	0	0	0	0	0	0	0	0	0	0	0	0	0	d__Bacteria; p__Proteobacteria; c__Alphaproteobacteria; o__Rhodobacterales; f__Rhodobacteraceae; g__Ruegeria	0.95495
ASV684	42	0	0	0	0	0	0	0	0	0	0	0	0	0	0	0	d__Bacteria; p__Proteobacteria; c__Alphaproteobacteria; o__Sphingomonadales; f__Sphingomonadaceae; g__Sphingomonas	0.9968
ASV685	7	0	7	0	0	0	1	0	0	0	11	5	2	2	3	4	d__Bacteria; p__Bacteroidota; c__Bacteroidia; o__Flavobacteriales; f__Flavobacteriaceae; g__NS5_marine_group; s__uncultured_Flavobacterium	0.890078
ASV686	0	24	0	0	0	18	0	0	0	0	0	0	0	0	0	0	d__Bacteria; p__Firmicutes; c__Bacilli; o__Lactobacillales; f__Streptococcaceae; g__Lactovum; s__Lactovum_miscens	0.999325
ASV687	0	16	0	26	0	0	0	0	0	0	0	0	0	0	0	0	d__Bacteria; p__Firmicutes; c__Clostridia; o__Lachnospirales; f__Lachnospiraceae	0.999957
ASV688	0	0	0	42	0	0	0	0	0	0	0	0	0	0	0	0	d__Bacteria; p__Firmicutes; c__Clostridia; o__Oscillospirales; f__Butyricicoccaceae; g__Butyricicoccus	0.999304
ASV689	0	0	0	0	42	0	0	0	0	0	0	0	0	0	0	0	d__Bacteria; p__Firmicutes; c__Clostridia; o__Clostridiales; f__Clostridiaceae; g__Clostridium_sensu_stricto_12; s__uncultured_bacterium	0.828946
ASV690	0	0	0	0	7	0	0	25	0	0	0	0	0	0	10	0	d__Bacteria; p__Proteobacteria; c__Alphaproteobacteria; o__SAR11_clade; f__Clade_II; g__Clade_II; s__unidentified_marine	0.843845
ASV691	0	0	0	0	0	38	0	4	0	0	0	0	0	0	0	0	d__Bacteria; p__Bdellovibrionota; c__Bdellovibrionia; o__Bdellovibrionales; f__Bdellovibrionaceae; g__OM27_clade	0.999963
ASV692	0	0	0	0	0	0	15	0	4	0	15	4	4	0	0	0	d__Bacteria; p__Proteobacteria; c__Gammaproteobacteria; o__Pseudomonadales; f__Pseudomonadaceae; g__Pseudomonas	0.999976
ASV693	0	0	0	0	0	0	0	4	0	1	20	17	0	0	0	0	d__Bacteria; p__Proteobacteria; c__Gammaproteobacteria; o__Oceanospirillales; f__Oceanospirillaceae; g__Oceanospirillum	0.999388
ASV694	0	0	0	0	0	0	0	0	42	0	0	0	0	0	0	0	d__Bacteria; p__Proteobacteria; c__Gammaproteobacteria; o__Pseudomonadales; f__Pseudomonadaceae; g__Pseudomonas; s__Pseudomonas_balearica	0.917989
ASV695	41	0	0	0	0	0	0	0	0	0	0	0	0	0	0	0	d__Bacteria; p__Proteobacteria; c__Gammaproteobacteria; o__Vibrionales; f__Vibrionaceae; g__Vibrio	0.998128
ASV696	17	0	7	0	17	0	0	0	0	0	0	0	0	0	0	0	d__Bacteria; p__Proteobacteria; c__Gammaproteobacteria; o__Burkholderiales; f__Sutterellaceae; g__Parasutterella; s__uncultured_bacterium	0.999901
ASV697	0	41	0	0	0	0	0	0	0	0	0	0	0	0	0	0	d__Bacteria; p__Firmicutes; c__Bacilli; o__Lactobacillales; f__Aerococcaceae; g__Facklamia	0.999996
ASV698	0	35	0	6	0	0	0	0	0	0	0	0	0	0	0	0	d__Bacteria; p__Actinobacteriota; c__Actinobacteria; o__Bifidobacteriales; f__Bifidobacteriaceae; g__Bifidobacterium; s__Bifidobacterium_pullorum	0.993143
ASV699	0	15	13	0	13	0	0	0	0	0	0	0	0	0	0	0	d__Bacteria; p__Proteobacteria; c__Alphaproteobacteria; o__Rhizobiales; f__Xanthobacteraceae; g__Bradyrhizobium	0.976807
ASV700	0	12	0	0	0	29	0	0	0	0	0	0	0	0	0	0	d__Bacteria; p__Bacteroidota; c__Bacteroidia; o__Chitinophagales; f__uncultured; g__uncultured; s__uncultured_Sphingobacteriia	0.998665
ASV701	0	0	0	41	0	0	0	0	0	0	0	0	0	0	0	0	d__Bacteria; p__Bacteroidota; c__Bacteroidia; o__Bacteroidales; f__Bacteroidaceae; g__Bacteroides	1
ASV702	0	0	0	0	41	0	0	0	0	0	0	0	0	0	0	0	d__Bacteria; p__Proteobacteria; c__Gammaproteobacteria; o__Cellvibrionales; f__Halieaceae; g__OM60(NOR5)_clade	0.978013
ASV703	0	0	0	0	0	0	31	10	0	0	0	0	0	0	0	0	d__Bacteria; p__Bacteroidota; c__Bacteroidia; o__Flavobacteriales; f__Cryomorphaceae; g__Vicingus; s__uncultured_bacterium	0.84131
ASV704	0	0	0	0	0	0	4	7	0	0	0	22	0	0	0	8	d__Bacteria; p__Bacteroidota; c__Bacteroidia; o__Bacteroidales; f__Prevotellaceae; g__Prevotella	0.999947
ASV705	0	0	0	0	0	0	0	5	0	0	0	26	0	0	0	10	d__Bacteria; p__Firmicutes; c__Clostridia; o__Oscillospirales; f__Oscillospiraceae; g__UCG-002; s__uncultured_organism	0.884783
ASV706	12	0	0	0	11	0	0	5	3	0	0	0	5	4	0	0	d__Bacteria; p__Proteobacteria; c__Gammaproteobacteria; o__KI89A_clade; f__KI89A_clade; g__KI89A_clade	1
ASV707	0	40	0	0	0	0	0	0	0	0	0	0	0	0	0	0	d__Bacteria; p__Firmicutes; c__Bacilli; o__Staphylococcales; f__Staphylococcaceae; g__Staphylococcus	0.999342
ASV708	0	0	0	0	0	0	0	0	0	40	0	0	0	0	0	0	d__Bacteria; p__Proteobacteria; c__Gammaproteobacteria; o__Vibrionales; f__Vibrionaceae; g__Vibrio	0.998687
ASV709	0	0	0	0	0	0	0	0	0	0	0	27	0	0	0	13	d__Bacteria; p__Bacteroidota; c__Bacteroidia; o__Bacteroidales; f__Prevotellaceae; g__Prevotella	0.921191
ASV710	0	0	0	0	0	0	0	0	0	0	0	24	0	0	0	16	d__Bacteria; p__Bacteroidota; c__Bacteroidia; o__Bacteroidales; f__Prevotellaceae; g__Prevotella; s__Prevotella_copri	0.740749
ASV711	0	14	0	0	0	22	0	0	0	0	0	0	0	0	3	0	d__Bacteria; p__Proteobacteria; c__Alphaproteobacteria; o__Rhizobiales; f__Methyloligellaceae; g__Methyloceanibacter; s__uncultured_bacterium	0.943614
ASV712	0	0	11	0	28	0	0	0	0	0	0	0	0	0	0	0	d__Bacteria; p__Proteobacteria; c__Gammaproteobacteria; o__SAR86_clade; f__SAR86_clade; g__SAR86_clade	1
ASV713	0	0	0	39	0	0	0	0	0	0	0	0	0	0	0	0	d__Bacteria; p__Bacteroidota; c__Bacteroidia; o__Bacteroidales; f__Bacteroidaceae; g__Bacteroides; s__Bacteroides_stercoris	0.944554
ASV714	0	0	0	39	0	0	0	0	0	0	0	0	0	0	0	0	d__Bacteria; p__Bacteroidota; c__Bacteroidia; o__Bacteroidales; f__Bacteroidaceae; g__Bacteroides; s__Bacteroides_caecicola	0.999999
ASV715	0	0	0	39	0	0	0	0	0	0	0	0	0	0	0	0	d__Bacteria; p__Firmicutes; c__Clostridia; o__Oscillospirales; f__[Eubacterium]_coprostanoligenes_group; g__[Eubacterium]_coprostanoligenes_group	0.999981
ASV716	0	0	0	0	0	0	8	11	11	0	0	0	0	0	9	0	d__Bacteria; p__Proteobacteria; c__Gammaproteobacteria; o__Alteromonadales; f__Alteromonadaceae; g__Aestuariibacter; s__Aestuariibacter_aggregatus	0.968386
ASV717	0	0	0	0	0	0	5	8	8	0	0	0	9	0	9	0	d__Bacteria; p__WPS-2; c__WPS-2; o__WPS-2; f__WPS-2; g__WPS-2; s__marine_metagenome	0.999723
ASV718	0	0	0	0	0	0	0	10	0	0	5	4	3	7	9	1	d__Bacteria; p__Verrucomicrobiota; c__Verrucomicrobiae; o__Verrucomicrobiales; f__Rubritaleaceae; g__Roseibacillus	1
ASV719	0	0	0	0	0	0	0	7	10	6	0	0	14	0	0	2	d__Bacteria; p__Proteobacteria; c__Gammaproteobacteria; o__KI89A_clade; f__KI89A_clade; g__KI89A_clade	0.999999
ASV720	0	0	0	0	0	0	0	0	0	0	14	16	0	0	9	0	d__Bacteria; p__Bacteroidota; c__Bacteroidia; o__Flavobacteriales; f__Flavobacteriaceae; g__NS5_marine_group	0.998741
ASV721	0	0	0	0	0	0	0	0	0	0	0	39	0	0	0	0	d__Bacteria; p__Proteobacteria; c__Alphaproteobacteria; o__Rhodobacterales; f__Rhodobacteraceae	0.999365
ASV722	0	38	0	0	0	0	0	0	0	0	0	0	0	0	0	0	d__Bacteria; p__Verrucomicrobiota; c__Verrucomicrobiae; o__Verrucomicrobiales; f__Rubritaleaceae; g__Roseibacillus; s__uncultured_Verrucomicrobiae	0.885165
ASV723	0	9	3	0	0	0	0	0	3	13	3	6	0	0	0	1	d__Bacteria; p__Proteobacteria; c__Gammaproteobacteria; o__Enterobacterales; f__Enterobacteriaceae	0.931085
ASV724	0	5	0	0	0	0	0	12	0	0	3	0	3	0	5	10	d__Bacteria; p__Verrucomicrobiota; c__Verrucomicrobiae; o__Verrucomicrobiales; f__Rubritaleaceae; g__Roseibacillus	1
ASV725	0	0	0	38	0	0	0	0	0	0	0	0	0	0	0	0	d__Bacteria; p__Bacteroidota; c__Bacteroidia; o__Bacteroidales; f__Bacteroidaceae; g__Bacteroides; s__Bacteroides_barnesiae	0.999967
ASV726	0	0	0	35	0	0	0	0	0	3	0	0	0	0	0	0	d__Bacteria; p__Proteobacteria; c__Gammaproteobacteria; o__Burkholderiales; f__Sutterellaceae; g__Parasutterella; s__Parasutterella_secunda	0.948732
ASV727	0	0	0	0	0	38	0	0	0	0	0	0	0	0	0	0	d__Bacteria; p__Bacteroidota; c__Bacteroidia; o__Bacteroidales; f__Rikenellaceae; g__Alistipes; s__uncultured_bacterium	0.967749
ASV728	0	0	0	0	0	0	8	12	11	0	0	0	0	0	0	7	d__Bacteria; p__Actinobacteriota; c__Actinobacteria; o__Bifidobacteriales; f__Bifidobacteriaceae; g__Bifidobacterium	0.999999
ASV729	0	0	0	0	0	0	0	0	0	0	14	24	0	0	0	0	d__Bacteria; p__Proteobacteria; c__Gammaproteobacteria; o__Coxiellales; f__Coxiellaceae; g__Coxiella	0.992805
ASV730	0	0	0	0	0	0	0	0	0	0	0	38	0	0	0	0	d__Bacteria; p__Firmicutes; c__Clostridia; o__Lachnospirales; f__Lachnospiraceae; g__Agathobacter	0.936965
ASV731	13	8	0	13	3	0	0	0	0	0	0	0	0	0	0	0	d__Bacteria; p__Cyanobacteria; c__Cyanobacteriia; o__Chloroplast; f__Chloroplast; g__Chloroplast	0.999906
ASV732	0	0	37	0	0	0	0	0	0	0	0	0	0	0	0	0	d__Bacteria; p__Proteobacteria; c__Alphaproteobacteria; o__Rhodobacterales; f__Rhodobacteraceae	0.999999
ASV733	0	0	37	0	0	0	0	0	0	0	0	0	0	0	0	0	d__Bacteria; p__Proteobacteria; c__Gammaproteobacteria; o__Alteromonadales; f__Pseudoalteromonadaceae; g__Algicola	0.722915
ASV734	0	0	0	37	0	0	0	0	0	0	0	0	0	0	0	0	d__Bacteria; p__Bacteroidota; c__Bacteroidia; o__Bacteroidales; f__Bacteroidaceae; g__Bacteroides; s__Bacteroides_barnesiae	0.999954
ASV735	0	0	0	0	0	37	0	0	0	0	0	0	0	0	0	0	d__Bacteria; p__Proteobacteria; c__Gammaproteobacteria; o__Burkholderiales; f__Comamonadaceae	1
ASV736	0	0	0	0	0	0	37	0	0	0	0	0	0	0	0	0	d__Bacteria; p__Proteobacteria; c__Gammaproteobacteria; o__Burkholderiales; f__Oxalobacteraceae; g__Massilia	0.963807
ASV737	0	0	0	0	0	0	7	9	0	0	0	0	14	7	0	0	d__Bacteria; p__Verrucomicrobiota; c__Verrucomicrobiae; o__Opitutales; f__Puniceicoccaceae; g__MB11C04_marine_group	1
ASV738	0	0	0	0	0	0	4	0	0	0	22	11	0	0	0	0	d__Bacteria; p__Firmicutes; c__Bacilli; o__Lactobacillales; f__Carnobacteriaceae; g__Carnobacterium	0.999435
ASV739	0	0	0	0	0	0	0	12	0	0	3	0	9	0	8	5	d__Bacteria; p__Verrucomicrobiota; c__Verrucomicrobiae; o__Verrucomicrobiales; f__Rubritaleaceae; g__Roseibacillus; s__uncultured_marine	0.705968
ASV740	0	0	0	0	0	0	0	4	0	0	9	16	0	0	0	8	d__Bacteria; p__Actinobacteriota; c__Acidimicrobiia; o__Microtrichales; f__uncultured; g__uncultured	0.774743
ASV741	0	0	0	0	0	0	0	0	22	0	0	15	0	0	0	0	d__Bacteria; p__Bacteroidota; c__Bacteroidia; o__Flavobacteriales; f__Flavobacteriaceae; g__Zunongwangia	0.999363
ASV742	0	0	0	0	0	0	0	0	0	37	0	0	0	0	0	0	d__Bacteria; p__Proteobacteria; c__Gammaproteobacteria; o__Alteromonadales; f__Shewanellaceae; g__Ferrimonas; s__Ferrimonas_futtsuensis	0.978332
ASV743	0	0	0	0	0	0	0	0	0	0	37	0	0	0	0	0	d__Bacteria; p__Proteobacteria; c__Gammaproteobacteria; o__Vibrionales; f__Vibrionaceae; g__Vibrio	0.995275
ASV744	0	0	0	0	0	0	0	0	0	0	0	37	0	0	0	0	d__Bacteria; p__Proteobacteria; c__Gammaproteobacteria; o__Alteromonadales; f__Moritellaceae; g__Moritella	0.976968
ASV745	36	0	0	0	0	0	0	0	0	0	0	0	0	0	0	0	d__Bacteria; p__Proteobacteria; c__Alphaproteobacteria; o__Rhodobacterales; f__Rhodobacteraceae	1
ASV746	36	0	0	0	0	0	0	0	0	0	0	0	0	0	0	0	d__Bacteria; p__Actinobacteriota; c__Actinobacteria; o__Frankiales; f__Sporichthyaceae	0.711969
ASV747	36	0	0	0	0	0	0	0	0	0	0	0	0	0	0	0	d__Bacteria; p__Proteobacteria; c__Alphaproteobacteria; o__Rhizobiales; f__Hyphomicrobiaceae; g__Filomicrobium; s__uncultured_Alphaproteobacteria	0.76509
ASV748	0	12	0	0	24	0	0	0	0	0	0	0	0	0	0	0	d__Bacteria; p__Bacteroidota; c__Bacteroidia; o__Bacteroidales; f__Prevotellaceae	0.999558
ASV749	0	1	0	0	0	0	8	0	0	0	2	3	8	8	5	1	d__Bacteria; p__Verrucomicrobiota; c__Verrucomicrobiae; o__Verrucomicrobiales; f__Rubritaleaceae; g__Roseibacillus	1
ASV750	0	0	36	0	0	0	0	0	0	0	0	0	0	0	0	0	d__Bacteria; p__Proteobacteria; c__Alphaproteobacteria; o__Acetobacterales; f__Acetobacteraceae; g__Acetobacter	0.999268
ASV751	0	0	0	36	0	0	0	0	0	0	0	0	0	0	0	0	d__Bacteria; p__Verrucomicrobiota; c__Verrucomicrobiae; o__Verrucomicrobiales; f__Rubritaleaceae; g__Roseibacillus	0.999999
ASV752	0	0	0	36	0	0	0	0	0	0	0	0	0	0	0	0	d__Bacteria; p__Firmicutes; c__Clostridia; o__Oscillospirales; f__Oscillospiraceae; g__Intestinimonas; s__uncultured_bacterium	0.70277
ASV753	0	0	0	0	0	0	7	0	0	0	0	9	0	7	6	7	d__Bacteria; p__Bacteroidota; c__Bacteroidia; o__Flavobacteriales; f__Flavobacteriaceae; g__NS4_marine_group; s__unidentified_marine	0.876495
ASV754	0	0	0	0	0	0	0	14	0	0	0	0	0	12	10	0	d__Bacteria; p__Bacteroidota; c__Bacteroidia; o__Flavobacteriales; f__Flavobacteriaceae; g__Winogradskyella	0.93596
ASV755	0	0	0	0	0	0	0	7	0	6	0	0	0	2	0	21	d__Bacteria; p__Actinobacteriota; c__Actinobacteria; o__Propionibacteriales; f__Propionibacteriaceae; g__Cutibacterium	0.999985
ASV756	0	0	0	0	0	0	0	0	0	36	0	0	0	0	0	0	d__Bacteria; p__Firmicutes; c__Clostridia; o__Peptostreptococcales-Tissierellales; f__Fusibacteraceae; g__Fusibacter; s__Clostridiales_bacterium	0.788302
ASV757	0	0	0	0	0	0	0	0	0	0	12	7	7	6	4	0	d__Bacteria; p__Bacteroidota; c__Bacteroidia; o__Flavobacteriales; f__Flavobacteriaceae; g__NS4_marine_group	0.999992
ASV758	0	0	0	0	0	0	0	0	0	0	0	0	0	36	0	0	d__Bacteria; p__Firmicutes; c__Clostridia; o__Peptostreptococcales-Tissierellales; f__Peptostreptococcaceae; g__Romboutsia	0.906966
ASV759	0	35	0	0	0	0	0	0	0	0	0	0	0	0	0	0	d__Bacteria; p__Proteobacteria; c__Gammaproteobacteria; o__Vibrionales; f__Vibrionaceae; g__Vibrio	0.93138
ASV760	0	0	35	0	0	0	0	0	0	0	0	0	0	0	0	0	d__Bacteria; p__Cyanobacteria; c__Cyanobacteriia; o__Chloroplast; f__Chloroplast; g__Chloroplast; s__Planoglabratella_opercularis	0.70344
ASV761	0	0	19	0	16	0	0	0	0	0	0	0	0	0	0	0	d__Bacteria; p__Firmicutes; c__Clostridia; o__Lachnospirales; f__Lachnospiraceae; g__Lachnospiraceae_NK4A136_group	0.754063
ASV762	0	0	11	0	24	0	0	0	0	0	0	0	0	0	0	0	d__Bacteria; p__Firmicutes; c__Clostridia; o__Lachnospirales; f__Lachnospiraceae; g__Lachnospiraceae_NK4A136_group	0.703164
ASV763	0	0	0	35	0	0	0	0	0	0	0	0	0	0	0	0	d__Bacteria; p__Firmicutes; c__Negativicutes; o__Veillonellales-Selenomonadales; f__Selenomonadaceae; g__Megamonas	0.999997
ASV764	0	0	0	0	20	0	0	14	0	0	0	0	0	0	1	0	d__Bacteria; p__Proteobacteria; c__Alphaproteobacteria; o__Rhodospirillales; f__AEGEAN-169_marine_group; g__AEGEAN-169_marine_group; s__uncultured_Alphaproteobacteria	0.776714
ASV765	0	0	0	0	13	22	0	0	0	0	0	0	0	0	0	0	d__Bacteria; p__Bacteroidota; c__Bacteroidia; o__Bacteroidales; f__Tannerellaceae; g__Parabacteroides	0.99999
ASV766	0	0	0	0	0	0	24	0	0	0	11	0	0	0	0	0	d__Bacteria; p__Proteobacteria; c__Gammaproteobacteria; o__Burkholderiales; f__Oxalobacteraceae; g__Massilia	0.937975
ASV767	0	0	0	0	0	0	0	0	0	0	0	12	0	0	0	23	d__Bacteria; p__Bacteroidota; c__Bacteroidia; o__Bacteroidales; f__Prevotellaceae; g__Prevotella	0.999987
ASV768	34	0	0	0	0	0	0	0	0	0	0	0	0	0	0	0	d__Bacteria; p__Proteobacteria; c__Alphaproteobacteria; o__Rhizobiales; f__Rhizobiaceae; g__Pseudahrensia; s__uncultured_bacterium	0.891056
ASV769	14	0	11	0	9	0	0	0	0	0	0	0	0	0	0	0	d__Bacteria; p__Proteobacteria; c__Gammaproteobacteria; o__Alteromonadales; f__Pseudoalteromonadaceae; g__Pseudoalteromonas	0.999803
ASV770	5	0	13	0	0	16	0	0	0	0	0	0	0	0	0	0	d__Bacteria; p__Firmicutes; c__Clostridia; o__Oscillospirales; f__Ruminococcaceae; g__Incertae_Sedis; s__uncultured_bacterium	0.885414
ASV771	3	0	0	0	0	0	0	15	0	0	0	0	10	0	6	0	d__Bacteria; p__Proteobacteria; c__Gammaproteobacteria; o__Tenderiales; f__Tenderiaceae; g__Candidatus_Tenderia; s__uncultured_gamma	0.951386
ASV772	0	34	0	0	0	0	0	0	0	0	0	0	0	0	0	0	d__Bacteria; p__Firmicutes; c__Clostridia; o__Lachnospirales; f__Lachnospiraceae	0.999995
ASV773	0	25	9	0	0	0	0	0	0	0	0	0	0	0	0	0	d__Bacteria; p__Actinobacteriota; c__Actinobacteria; o__Micrococcales; f__Cellulomonadaceae; g__Cellulomonas	0.990357
ASV774	0	21	0	0	0	0	0	0	0	13	0	0	0	0	0	0	d__Bacteria; p__Proteobacteria; c__Gammaproteobacteria; o__Alteromonadales; f__Pseudoalteromonadaceae; g__Pseudoalteromonas; s__Pseudoalteromonas_phenolica	0.867267
ASV775	0	0	34	0	0	0	0	0	0	0	0	0	0	0	0	0	d__Bacteria; p__Firmicutes; c__Bacilli; o__Lactobacillales; f__Lactobacillaceae; g__Lactobacillus; s__Lactobacillus_harbinensis	0.940162
ASV776	0	0	0	0	34	0	0	0	0	0	0	0	0	0	0	0	d__Bacteria; p__Actinobacteriota; c__Actinobacteria; o__Corynebacteriales; f__Corynebacteriaceae; g__Corynebacterium	0.99986
ASV777	0	0	0	0	0	0	12	0	6	0	0	0	8	0	0	8	d__Bacteria; p__Actinobacteriota; c__Thermoleophilia; o__Gaiellales; f__uncultured; g__uncultured; s__metagenome	0.977182
ASV778	0	0	0	0	0	0	0	34	0	0	0	0	0	0	0	0	d__Bacteria; p__Verrucomicrobiota; c__Verrucomicrobiae; o__Verrucomicrobiales; f__Rubritaleaceae; g__Persicirhabdus; s__uncultured_bacterium	0.91806
ASV779	0	0	0	0	0	0	0	23	0	11	0	0	0	0	0	0	d__Bacteria; p__Proteobacteria; c__Alphaproteobacteria; o__Rhodobacterales; f__Rhodobacteraceae; g__Ruegeria	0.797365
ASV780	0	0	0	0	0	0	0	0	10	0	0	0	9	4	11	0	d__Bacteria; p__Desulfobacterota; c__Desulfuromonadia; o__Bradymonadales; f__Bradymonadales; g__Bradymonadales	0.996482
ASV781	0	0	0	0	0	0	0	0	0	34	0	0	0	0	0	0	d__Bacteria; p__Firmicutes; c__Clostridia; o__Lachnospirales; f__Lachnospiraceae; g__Fusicatenibacter	0.992336
ASV782	0	0	0	0	0	0	0	0	0	14	8	12	0	0	0	0	d__Bacteria; p__Proteobacteria; c__Alphaproteobacteria; o__Rhodobacterales; f__Rhodobacteraceae; g__Ruegeria	0.732614
ASV783	0	0	0	0	0	0	0	0	0	0	6	1	0	6	12	9	d__Bacteria; p__Firmicutes; c__Bacilli; o__Bacillales; f__Bacillaceae; g__Bacillus	0.997215
ASV784	0	0	0	0	0	0	0	0	0	0	0	34	0	0	0	0	d__Bacteria; p__Proteobacteria; c__Alphaproteobacteria; o__Rhizobiales; f__Beijerinckiaceae; g__alphaI_cluster; s__Alsobacter_sp.	0.71419
ASV785	0	0	0	0	0	0	0	0	0	0	0	10	0	13	11	0	d__Bacteria; p__Cyanobacteria; c__Cyanobacteriia; o__Chloroplast; f__Chloroplast; g__Chloroplast	0.999999
ASV786	33	0	0	0	0	0	0	0	0	0	0	0	0	0	0	0	d__Bacteria; p__Verrucomicrobiota; c__Verrucomicrobiae; o__Opitutales; f__Opitutaceae; g__Diplosphaera	0.999988
ASV787	33	0	0	0	0	0	0	0	0	0	0	0	0	0	0	0	d__Bacteria; p__Proteobacteria; c__Gammaproteobacteria; o__Cellvibrionales; f__Halieaceae; g__Parahaliea; s__uncultured_bacterium	0.758372
ASV788	33	0	0	0	0	0	0	0	0	0	0	0	0	0	0	0	d__Bacteria; p__Desulfobacterota; c__Desulfobulbia; o__Desulfobulbales; f__Desulfocapsaceae; g__uncultured; s__uncultured_delta	0.77901
ASV789	31	0	0	0	0	0	0	2	0	0	0	0	0	0	0	0	d__Bacteria; p__Proteobacteria; c__Gammaproteobacteria; o__Coxiellales; f__Coxiellaceae; g__Coxiella	0.976906
ASV790	24	0	0	0	7	0	0	0	0	0	0	0	0	0	2	0	d__Bacteria; p__Actinobacteriota; c__Acidimicrobiia; o__Actinomarinales; f__uncultured; g__uncultured	0.978928
ASV791	13	6	0	0	14	0	0	0	0	0	0	0	0	0	0	0	d__Bacteria; p__Bdellovibrionota; c__Bdellovibrionia; o__Bdellovibrionales; f__Bdellovibrionaceae; g__OM27_clade; s__uncultured_marine	0.700351
ASV792	0	0	33	0	0	0	0	0	0	0	0	0	0	0	0	0	d__Bacteria; p__Firmicutes; c__Clostridia; o__Lachnospirales; f__Lachnospiraceae; g__Lachnospiraceae_NK4A136_group	0.868685
ASV793	0	0	5	0	0	28	0	0	0	0	0	0	0	0	0	0	d__Bacteria; p__Bacteroidota; c__Bacteroidia; o__Bacteroidales; f__Prevotellaceae	0.99964
ASV794	0	0	0	33	0	0	0	0	0	0	0	0	0	0	0	0	d__Bacteria; p__Firmicutes; c__Clostridia; o__Oscillospirales; f__Ruminococcaceae; g__Subdoligranulum	0.999876
ASV795	0	0	0	0	0	0	9	9	3	3	0	0	0	9	0	0	d__Bacteria; p__Bacteroidota; c__Bacteroidia; o__Chitinophagales; f__Saprospiraceae; g__uncultured	0.871143
ASV796	0	0	0	0	0	0	5	5	0	12	0	8	0	3	0	0	d__Bacteria; p__Bacteroidota; c__Bacteroidia; o__Flavobacteriales; f__Cryomorphaceae; g__Phaeocystidibacter; s__uncultured_marine	0.794169
ASV797	0	0	0	0	0	0	2	0	3	26	0	2	0	0	0	0	d__Bacteria; p__Proteobacteria; c__Alphaproteobacteria	0.884701
ASV798	0	0	0	0	0	0	0	19	0	0	0	0	0	8	6	0	d__Bacteria; p__Proteobacteria; c__Alphaproteobacteria; o__Caulobacterales; f__Hyphomonadaceae; g__uncultured	0.973174
ASV799	0	0	0	0	0	0	0	5	7	0	0	0	0	0	21	0	d__Bacteria; p__Proteobacteria; c__Alphaproteobacteria; o__Micavibrionales; f__Micavibrionaceae; g__uncultured	0.933561
ASV800	0	0	0	0	0	0	0	0	8	0	0	18	0	0	0	7	d__Bacteria; p__Firmicutes; c__Clostridia; o__Oscillospirales; f__Oscillospiraceae; g__UCG-003	0.997877
ASV801	0	0	0	0	0	0	0	0	0	0	0	33	0	0	0	0	d__Bacteria; p__Firmicutes; c__Clostridia; o__Lachnospirales; f__Lachnospiraceae	0.999999
ASV802	13	7	4	0	0	8	0	0	0	0	0	0	0	0	0	0	d__Bacteria; p__Planctomycetota; c__OM190; o__OM190; f__OM190; g__OM190; s__unidentified_marine	0.966338
ASV803	12	0	0	0	0	0	0	0	0	0	0	8	0	12	0	0	d__Bacteria; p__Cyanobacteria; c__Cyanobacteriia; o__Chloroplast; f__Chloroplast; g__Chloroplast	0.999974
ASV804	0	32	0	0	0	0	0	0	0	0	0	0	0	0	0	0	d__Bacteria; p__Proteobacteria; c__Alphaproteobacteria; o__Sphingomonadales; f__Sphingomonadaceae; g__Sphingopyxis	0.986604
ASV805	0	32	0	0	0	0	0	0	0	0	0	0	0	0	0	0	d__Bacteria; p__Firmicutes; c__Bacilli; o__Lactobacillales; f__Lactobacillaceae; g__Lactobacillus; s__Lactobacillus_aviarius	0.999911
ASV806	0	23	0	0	0	9	0	0	0	0	0	0	0	0	0	0	d__Bacteria; p__Proteobacteria; c__Gammaproteobacteria; o__Burkholderiales; f__Comamonadaceae	0.968436
ASV807	0	0	0	0	8	0	13	11	0	0	0	0	0	0	0	0	d__Bacteria; p__Proteobacteria; c__Alphaproteobacteria; o__Rhizobiales; f__Stappiaceae; g__Labrenzia	0.998328
ASV808	0	0	0	0	0	32	0	0	0	0	0	0	0	0	0	0	d__Bacteria; p__Proteobacteria; c__Gammaproteobacteria; o__Xanthomonadales; f__Xanthomonadaceae; g__Stenotrophomonas; s__Stenotrophomonas_nitritireducens	0.770041
ASV809	0	0	0	0	0	32	0	0	0	0	0	0	0	0	0	0	d__Bacteria; p__Chloroflexi; c__Chloroflexia; o__Chloroflexales; f__Herpetosiphonaceae; g__Herpetosiphon	1
ASV810	0	0	0	0	0	0	5	0	5	14	8	0	0	0	0	0	d__Bacteria; p__Proteobacteria; c__Alphaproteobacteria; o__Rhodospirillales; f__Magnetospiraceae; g__uncultured; s__uncultured_Rhodospirillaceae	0.796431
ASV811	0	0	0	0	0	0	0	0	0	0	0	32	0	0	0	0	d__Bacteria; p__Proteobacteria; c__Gammaproteobacteria; o__Vibrionales; f__Vibrionaceae; g__Vibrio	0.976325
ASV812	31	0	0	0	0	0	0	0	0	0	0	0	0	0	0	0	d__Bacteria; p__Proteobacteria; c__Alphaproteobacteria; o__Rhizobiales; f__Rhizobiales_Incertae_Sedis; g__Anderseniella	0.999988
ASV813	31	0	0	0	0	0	0	0	0	0	0	0	0	0	0	0	d__Bacteria; p__Proteobacteria; c__Gammaproteobacteria; o__Cellvibrionales; f__Halieaceae; g__Halioglobus	0.713104
ASV814	17	0	0	0	14	0	0	0	0	0	0	0	0	0	0	0	d__Bacteria; p__Bacteroidota; c__Bacteroidia; o__Bacteroidales; f__Muribaculaceae; g__Muribaculaceae; s__uncultured_bacterium	0.949238
ASV815	0	31	0	0	0	0	0	0	0	0	0	0	0	0	0	0	d__Bacteria; p__Firmicutes; c__Bacilli; o__Staphylococcales; f__Staphylococcaceae; g__Staphylococcus	0.999623
ASV816	0	14	0	0	0	17	0	0	0	0	0	0	0	0	0	0	d__Bacteria; p__Firmicutes; c__Clostridia; o__Clostridiales; f__Clostridiaceae; g__Clostridium_sensu_stricto_9; s__uncultured_bacterium	0.797278
ASV817	0	13	0	0	0	18	0	0	0	0	0	0	0	0	0	0	d__Bacteria; p__Proteobacteria; c__Gammaproteobacteria; o__Burkholderiales; f__Comamonadaceae	1
ASV818	0	8	23	0	0	0	0	0	0	0	0	0	0	0	0	0	d__Bacteria; p__Bacteroidota; c__Bacteroidia; o__Bacteroidales; f__Rikenellaceae; g__Alistipes	1
ASV819	0	0	31	0	0	0	0	0	0	0	0	0	0	0	0	0	d__Bacteria; p__Firmicutes; c__Bacilli; o__Erysipelotrichales; f__Erysipelotrichaceae; g__uncultured; s__unidentified	0.999933
ASV820	0	0	9	22	0	0	0	0	0	0	0	0	0	0	0	0	d__Bacteria; p__Proteobacteria; c__Alphaproteobacteria; o__Kordiimonadales; f__uncultured; g__uncultured; s__uncultured_bacterium	0.879987
ASV821	0	0	0	31	0	0	0	0	0	0	0	0	0	0	0	0	d__Bacteria; p__Bacteroidota; c__Bacteroidia; o__Bacteroidales; f__Bacteroidaceae; g__Bacteroides; s__Bacteroides_gallinaceum	0.999998
ASV822	0	0	0	0	0	0	0	31	0	0	0	0	0	0	0	0	d__Bacteria; p__Cyanobacteria; c__Cyanobacteriia; o__Synechococcales; f__Cyanobiaceae; g__Synechococcus_CC9902	0.826823
ASV823	0	0	0	0	0	0	0	16	0	0	0	0	0	15	0	0	d__Bacteria; p__Proteobacteria; c__Alphaproteobacteria; o__Rhizobiales; f__Stappiaceae; g__Labrenzia	0.984228
ASV824	0	0	0	0	0	0	0	7	0	4	0	4	0	16	0	0	d__Bacteria; p__Bacteroidota; c__Bacteroidia; o__Flavobacteriales; f__Cryomorphaceae; g__uncultured	0.709116
ASV825	0	0	0	0	0	0	0	0	0	0	0	31	0	0	0	0	d__Bacteria; p__Actinobacteriota; c__Acidimicrobiia; o__Microtrichales; f__Ilumatobacteraceae; g__Ilumatobacter	0.986353
ASV826	30	0	0	0	0	0	0	0	0	0	0	0	0	0	0	0	d__Bacteria; p__Actinobacteriota; c__Acidimicrobiia; o__Microtrichales; f__Ilumatobacteraceae; g__Ilumatobacter	0.96487
ASV827	0	30	0	0	0	0	0	0	0	0	0	0	0	0	0	0	d__Bacteria; p__Proteobacteria; c__Alphaproteobacteria; o__Rickettsiales; f__Mitochondria; g__Mitochondria	1
ASV828	0	11	0	0	11	8	0	0	0	0	0	0	0	0	0	0	d__Bacteria; p__Firmicutes; c__Clostridia; o__Clostridiales; f__Clostridiaceae; g__Clostridium_sensu_stricto_1	0.916407
ASV829	0	0	0	0	0	30	0	0	0	0	0	0	0	0	0	0	d__Bacteria; p__Bacteroidota; c__Bacteroidia; o__Flavobacteriales; f__Weeksellaceae; g__Cloacibacterium	0.983711
ASV830	0	0	0	0	0	30	0	0	0	0	0	0	0	0	0	0	d__Bacteria; p__Proteobacteria; c__Alphaproteobacteria; o__Rhizobiales; f__Stappiaceae; g__Stappiaceae; s__uncultured_bacterium	0.999093
ASV831	0	0	0	0	0	0	7	7	4	4	0	0	0	8	0	0	d__Bacteria; p__Desulfobacterota; c__Desulfuromonadia; o__PB19; f__PB19; g__PB19	0.983955
ASV832	0	0	0	0	0	0	0	6	6	5	0	0	0	13	0	0	d__Bacteria; p__Proteobacteria; c__Gammaproteobacteria	0.999982
ASV833	0	0	0	0	0	0	0	0	0	5	9	16	0	0	0	0	d__Bacteria; p__Desulfobacterota; c__Desulfuromonadia; o__Bradymonadales; f__Bradymonadales; g__Bradymonadales	0.980519
ASV834	0	0	0	0	0	0	0	0	0	0	0	30	0	0	0	0	d__Bacteria; p__Proteobacteria; c__Gammaproteobacteria; o__Burkholderiales; f__Comamonadaceae; g__Hydrogenophaga	0.983586
ASV835	29	0	0	0	0	0	0	0	0	0	0	0	0	0	0	0	d__Bacteria; p__Desulfobacterota; c__Desulfobulbia; o__Desulfobulbales; f__Desulfocapsaceae; g__uncultured; s__uncultured_delta	0.860854
ASV836	29	0	0	0	0	0	0	0	0	0	0	0	0	0	0	0	d__Bacteria; p__Proteobacteria; c__Gammaproteobacteria; o__Coxiellales; f__Coxiellaceae; g__Coxiella	0.998292
ASV837	26	0	0	0	0	3	0	0	0	0	0	0	0	0	0	0	d__Bacteria; p__Firmicutes; c__Clostridia; o__Clostridia_vadinBB60_group; f__Clostridia_vadinBB60_group; g__Clostridia_vadinBB60_group; s__uncultured_bacterium	0.874309
ASV838	23	0	0	0	0	6	0	0	0	0	0	0	0	0	0	0	d__Bacteria; p__Actinobacteriota; c__Acidimicrobiia; o__Microtrichales; f__Microtrichaceae; g__Sva0996_marine_group	0.990566
ASV839	0	29	0	0	0	0	0	0	0	0	0	0	0	0	0	0	d__Bacteria; p__Proteobacteria; c__Gammaproteobacteria; o__Burkholderiales; f__Rhodocyclaceae; g__Niveibacterium	0.715719
ASV840	0	0	29	0	0	0	0	0	0	0	0	0	0	0	0	0	d__Bacteria; p__Planctomycetota; c__Planctomycetes; o__Pirellulales; f__Pirellulaceae; g__Rhodopirellula; s__Rhodopirellula_baltica	0.871995
ASV841	0	0	0	29	0	0	0	0	0	0	0	0	0	0	0	0	d__Bacteria; p__Proteobacteria; c__Gammaproteobacteria; o__Oceanospirillales; f__Nitrincolaceae; g__Neptuniibacter; s__Neptuniibacter_caesariensis	0.893301
ASV842	0	0	0	0	29	0	0	0	0	0	0	0	0	0	0	0	d__Bacteria; p__Cyanobacteria; c__Cyanobacteriia; o__Synechococcales; f__Cyanobiaceae; g__Synechococcus_CC9902	0.974672
ASV843	0	0	0	0	0	29	0	0	0	0	0	0	0	0	0	0	d__Bacteria; p__Proteobacteria; c__Gammaproteobacteria; o__Burkholderiales; f__Chromobacteriaceae; g__Chromobacterium; s__Chromobacterium_aquaticum	0.817272
ASV844	0	0	0	0	0	5	0	4	0	0	3	5	6	6	0	0	d__Bacteria; p__Proteobacteria; c__Gammaproteobacteria; o__Oceanospirillales; f__Alcanivoracaceae1; g__Alcanivorax; s__soda_lake	0.806877
ASV845	0	0	0	0	0	0	0	0	0	0	29	0	0	0	0	0	d__Bacteria; p__Proteobacteria; c__Gammaproteobacteria; o__Vibrionales; f__Vibrionaceae; g__Vibrio; s__Vibrio_fortis	0.701642
ASV846	0	0	0	0	0	0	0	0	0	0	14	0	0	15	0	0	d__Bacteria; p__Actinobacteriota; c__Acidimicrobiia; o__Actinomarinales; f__Actinomarinaceae; g__Candidatus_Actinomarina	0.999809
ASV847	0	0	0	0	0	0	0	0	0	0	14	15	0	0	0	0	d__Bacteria; p__Proteobacteria; c__Alphaproteobacteria; o__Rhodobacterales; f__Rhodobacteraceae	0.999999
ASV848	0	0	0	0	0	0	0	0	0	0	0	0	0	29	0	0	d__Bacteria; p__Cyanobacteria; c__Cyanobacteriia; o__Synechococcales; f__Cyanobiaceae; g__Synechococcus_CC9902	0.829134
ASV849	28	0	0	0	0	0	0	0	0	0	0	0	0	0	0	0	d__Bacteria; p__Actinobacteriota; c__Acidimicrobiia; o__Microtrichales; f__uncultured; g__uncultured	0.763794
ASV850	28	0	0	0	0	0	0	0	0	0	0	0	0	0	0	0	d__Bacteria; p__Bacteroidota; c__Bacteroidia; o__Bacteroidales; f__Muribaculaceae; g__Muribaculaceae; s__uncultured_bacterium	0.938531
ASV851	28	0	0	0	0	0	0	0	0	0	0	0	0	0	0	0	d__Bacteria; p__Proteobacteria; c__Alphaproteobacteria; o__Rhizobiales; f__Hyphomicrobiaceae; g__Filomicrobium	0.995701
ASV852	18	0	0	0	0	10	0	0	0	0	0	0	0	0	0	0	d__Bacteria; p__Proteobacteria; c__Alphaproteobacteria; o__Rhodobacterales; f__Rhodobacteraceae; g__Ruegeria	0.934798
ASV853	14	0	0	0	0	14	0	0	0	0	0	0	0	0	0	0	d__Bacteria; p__Firmicutes; c__Clostridia; o__Lachnospirales; f__Lachnospiraceae; g__Lachnospiraceae_NK4A136_group; s__uncultured_Clostridiales	0.738048
ASV854	2	5	0	0	0	0	0	6	0	0	0	6	0	6	3	0	d__Bacteria; p__Bacteroidota; c__Bacteroidia; o__Chitinophagales; f__uncultured; g__uncultured; s__uncultured_Bacteroidetes/Chlorobi	0.999192
ASV855	0	28	0	0	0	0	0	0	0	0	0	0	0	0	0	0	d__Bacteria; p__Firmicutes; c__Clostridia; o__Lachnospirales; f__Lachnospiraceae	0.999979
ASV856	0	3	0	0	12	9	0	0	0	0	0	0	0	0	4	0	d__Bacteria; p__Proteobacteria; c__Alphaproteobacteria; o__Rickettsiales; f__S25-593; g__S25-593; s__uncultured_marine	0.771138
ASV857	0	2	0	0	0	26	0	0	0	0	0	0	0	0	0	0	d__Bacteria; p__Verrucomicrobiota; c__Verrucomicrobiae; o__Verrucomicrobiales; f__Verrucomicrobiaceae; g__Verrucomicrobium	0.999999
ASV858	0	0	0	0	28	0	0	0	0	0	0	0	0	0	0	0	d__Bacteria; p__Bacteroidota; c__Bacteroidia; o__Bacteroidales; f__Muribaculaceae; g__Muribaculaceae; s__uncultured_organism	0.927887
ASV859	0	0	0	0	0	0	15	0	0	0	5	3	0	3	2	0	d__Bacteria; p__Bdellovibrionota; c__Bdellovibrionia; o__Bdellovibrionales; f__Bdellovibrionaceae; g__OM27_clade; s__uncultured_marine	0.985236
ASV860	0	0	0	0	0	0	5	0	4	0	0	0	19	0	0	0	d__Bacteria; p__Bacteroidota; c__Bacteroidia; o__Flavobacteriales	0.960465
ASV861	0	0	0	0	0	0	0	7	8	5	0	0	8	0	0	0	d__Bacteria; p__Proteobacteria; c__Gammaproteobacteria; o__Cellvibrionales; f__Spongiibacteraceae; g__Spongiibacter; s__Spongiibacter_marinus	0.996252
ASV862	0	0	0	0	0	0	0	0	13	0	0	0	0	8	0	7	d__Bacteria; p__Firmicutes; c__Bacilli; o__Bacillales; f__Bacillaceae; g__Bacillus	0.997294
ASV863	0	0	0	0	0	0	0	0	0	0	15	7	0	0	4	2	Unassigned	0.327618
ASV864	0	0	0	0	0	0	0	0	0	0	0	28	0	0	0	0	d__Bacteria; p__Proteobacteria; c__Gammaproteobacteria; o__Enterobacterales; f__Enterobacteriaceae	0.967838
ASV865	8	0	0	0	0	0	0	0	0	0	0	19	0	0	0	0	d__Bacteria; p__Actinobacteriota; c__Thermoleophilia; o__Gaiellales; f__uncultured; g__uncultured; s__metagenome	0.977843
ASV866	0	27	0	0	0	0	0	0	0	0	0	0	0	0	0	0	d__Bacteria; p__Proteobacteria; c__Alphaproteobacteria; o__Rhizobiales; f__Rhizobiaceae; g__Ochrobactrum	0.724953
ASV867	0	12	0	0	0	15	0	0	0	0	0	0	0	0	0	0	d__Bacteria; p__Proteobacteria; c__Alphaproteobacteria; o__Sphingomonadales; f__Sphingomonadaceae; g__Sphingobium	0.96106
ASV868	0	0	19	0	8	0	0	0	0	0	0	0	0	0	0	0	d__Bacteria; p__Bacteroidota; c__Bacteroidia; o__Bacteroidales; f__Muribaculaceae; g__Muribaculaceae; s__uncultured_bacterium	0.917629
ASV869	0	0	11	16	0	0	0	0	0	0	0	0	0	0	0	0	d__Bacteria; p__Bacteroidota; c__Bacteroidia; o__Flavobacteriales; f__Cryomorphaceae; g__Luteibaculum; s__Luteibaculum_oceani	0.989579
ASV870	0	0	0	27	0	0	0	0	0	0	0	0	0	0	0	0	d__Bacteria; p__Firmicutes; c__Clostridia; o__Lachnospirales; f__Lachnospiraceae; g__[Ruminococcus]_torques_group	0.891318
ASV871	0	0	0	0	27	0	0	0	0	0	0	0	0	0	0	0	d__Bacteria; p__Proteobacteria; c__Alphaproteobacteria; o__Rhodobacterales; f__Rhodobacteraceae	0.999999
ASV872	0	0	0	0	27	0	0	0	0	0	0	0	0	0	0	0	d__Bacteria; p__Proteobacteria; c__Alphaproteobacteria; o__Caulobacterales; f__Caulobacteraceae; g__Brevundimonas	0.999966
ASV873	0	0	0	0	0	0	12	0	0	0	3	12	0	0	0	0	d__Bacteria; p__Proteobacteria; c__Alphaproteobacteria; o__Rhizobiales; f__Beijerinckiaceae; g__Methylobacterium-Methylorubrum	0.999804
ASV874	0	0	0	0	0	0	4	0	0	4	0	4	0	7	6	2	d__Bacteria; p__Proteobacteria; c__Alphaproteobacteria; o__Rhodospirillales; f__Magnetospiraceae; g__uncultured	0.7053
ASV875	0	0	0	0	0	0	4	0	0	0	8	10	5	0	0	0	d__Bacteria; p__Bacteroidota; c__Bacteroidia; o__Flavobacteriales; f__Cryomorphaceae; g__uncultured; s__unidentified_marine	0.998555
ASV876	0	0	0	0	0	0	1	0	0	0	0	13	0	0	0	13	d__Bacteria; p__Bacteroidota; c__Bacteroidia; o__Bacteroidales; f__Muribaculaceae; g__Muribaculaceae; s__uncultured_bacterium	0.947763
ASV877	0	0	0	0	0	0	1	6	9	11	0	0	0	0	0	0	d__Bacteria; p__Bacteroidota; c__Bacteroidia; o__Sphingobacteriales; f__NS11-12_marine_group; g__NS11-12_marine_group	0.978275
ASV878	0	0	0	0	0	0	0	22	0	0	0	5	0	0	0	0	d__Bacteria; p__Proteobacteria; c__Gammaproteobacteria; o__Coxiellales; f__Coxiellaceae; g__Coxiella; s__uncultured_marine	0.839404
ASV879	0	0	0	0	0	0	0	18	0	0	0	9	0	0	0	0	d__Bacteria; p__Bacteroidota; c__Bacteroidia; o__Flavobacteriales; f__NS7_marine_group; g__NS7_marine_group; s__uncultured_bacterium	0.805968
ASV880	0	0	0	0	0	0	0	11	0	0	9	0	0	0	7	0	d__Bacteria; p__Bacteroidota; c__Rhodothermia; o__Balneolales; f__Balneolaceae; g__Balneola; s__metagenome	0.703494
ASV881	0	0	0	0	0	0	0	11	0	0	0	0	3	7	6	0	d__Bacteria; p__Proteobacteria; c__Gammaproteobacteria; o__UBA10353_marine_group; f__UBA10353_marine_group; g__UBA10353_marine_group; s__unidentified_marine	0.993092
ASV882	0	0	0	0	0	0	0	0	0	27	0	0	0	0	0	0	d__Bacteria; p__Firmicutes; c__Clostridia; o__Lachnospirales; f__Lachnospiraceae; g__CAG-56; s__uncultured_bacterium	0.936085
ASV883	26	0	0	0	0	0	0	0	0	0	0	0	0	0	0	0	d__Bacteria; p__Actinobacteriota; c__Acidimicrobiia; o__Actinomarinales; f__uncultured; g__uncultured	1
ASV884	0	26	0	0	0	0	0	0	0	0	0	0	0	0	0	0	d__Bacteria; p__Firmicutes; c__Bacilli; o__Staphylococcales; f__Staphylococcaceae; g__Jeotgalicoccus	0.999938
ASV885	0	26	0	0	0	0	0	0	0	0	0	0	0	0	0	0	d__Bacteria; p__Proteobacteria; c__Alphaproteobacteria; o__Acetobacterales; f__Acetobacteraceae; g__Acetobacter	0.995984
ASV886	0	0	12	0	0	0	0	0	0	0	10	2	0	2	0	0	d__Bacteria; p__Proteobacteria; c__Gammaproteobacteria; o__Alteromonadales; f__Alteromonadaceae; g__Aestuariibacter	0.900339
ASV887	0	0	0	26	0	0	0	0	0	0	0	0	0	0	0	0	d__Bacteria; p__Firmicutes; c__Clostridia; o__Oscillospirales; f__Ruminococcaceae	0.999587
ASV888	0	0	0	0	16	10	0	0	0	0	0	0	0	0	0	0	d__Bacteria; p__Proteobacteria; c__Gammaproteobacteria; o__Cellvibrionales; f__Halieaceae; g__OM60(NOR5)_clade	0.968253
ASV889	0	0	0	0	6	0	0	8	0	0	0	0	5	0	0	7	d__Bacteria; p__Proteobacteria; c__Alphaproteobacteria; o__Parvibaculales; f__PS1_clade; g__PS1_clade	0.999963
ASV890	0	0	0	0	0	26	0	0	0	0	0	0	0	0	0	0	d__Bacteria; p__Proteobacteria; c__Alphaproteobacteria; o__Rhizobiales; f__Hyphomicrobiaceae; g__Filomicrobium	0.972998
ASV891	0	0	0	0	0	26	0	0	0	0	0	0	0	0	0	0	d__Bacteria; p__Proteobacteria; c__Gammaproteobacteria; o__Xanthomonadales; f__Xanthomonadaceae; g__Pseudoxanthomonas	0.999316
ASV892	0	0	0	0	0	0	4	0	7	5	0	0	2	3	5	0	d__Bacteria; p__Bdellovibrionota; c__Bdellovibrionia; o__Bdellovibrionales; f__Bdellovibrionaceae; g__OM27_clade	0.999426
ASV893	0	0	0	0	0	0	0	6	0	0	0	0	6	14	0	0	d__Bacteria; p__Proteobacteria; c__Gammaproteobacteria; o__Cellvibrionales; f__Porticoccaceae; g__SAR92_clade	0.999967
ASV894	0	0	0	0	0	0	0	0	26	0	0	0	0	0	0	0	d__Bacteria; p__Firmicutes; c__Bacilli; o__Bacillales; f__Bacillaceae; g__Bacillus	0.998731
ASV895	0	0	0	0	0	0	0	0	0	11	15	0	0	0	0	0	d__Bacteria; p__Proteobacteria; c__Alphaproteobacteria; o__Rhodobacterales; f__Rhodobacteraceae	1
ASV896	0	0	0	0	0	0	0	0	0	0	8	0	0	18	0	0	d__Bacteria; p__Proteobacteria; c__Gammaproteobacteria; o__Alteromonadales; f__Pseudoalteromonadaceae; g__Pseudoalteromonas	0.95634
ASV897	25	0	0	0	0	0	0	0	0	0	0	0	0	0	0	0	d__Bacteria; p__Actinobacteriota; c__Actinobacteria; o__Micromonosporales; f__Micromonosporaceae; g__Micromonospora	0.864556
ASV898	19	0	0	0	6	0	0	0	0	0	0	0	0	0	0	0	d__Bacteria; p__Proteobacteria; c__Alphaproteobacteria; o__Parvibaculales; f__PS1_clade; g__PS1_clade	0.928301
ASV899	0	25	0	0	0	0	0	0	0	0	0	0	0	0	0	0	d__Bacteria; p__Actinobacteriota; c__Actinobacteria; o__Corynebacteriales; f__Corynebacteriaceae; g__Corynebacterium; s__Corynebacterium_stationis	0.925284
ASV900	0	25	0	0	0	0	0	0	0	0	0	0	0	0	0	0	d__Bacteria; p__Bacteroidota; c__Bacteroidia; o__Flavobacteriales; f__Flavobacteriaceae; g__Pseudofulvibacter; s__uncultured_bacterium	0.993171
ASV901	0	25	0	0	0	0	0	0	0	0	0	0	0	0	0	0	d__Bacteria; p__Proteobacteria; c__Gammaproteobacteria; o__Pseudomonadales; f__Moraxellaceae; g__Acinetobacter	0.999997
ASV902	0	14	11	0	0	0	0	0	0	0	0	0	0	0	0	0	d__Bacteria; p__Bacteroidota; c__Bacteroidia; o__Bacteroidales; f__Muribaculaceae; g__Muribaculaceae; s__uncultured_bacterium	0.879166
ASV903	0	0	25	0	0	0	0	0	0	0	0	0	0	0	0	0	d__Bacteria; p__Firmicutes; c__Clostridia; o__Clostridia_vadinBB60_group; f__Clostridia_vadinBB60_group; g__Clostridia_vadinBB60_group; s__uncultured_bacterium	0.720959
ASV904	0	0	0	25	0	0	0	0	0	0	0	0	0	0	0	0	d__Bacteria; p__Proteobacteria; c__Alphaproteobacteria; o__Sphingomonadales; f__Sphingomonadaceae; g__Sphingomonas	0.994885
ASV905	0	0	0	0	25	0	0	0	0	0	0	0	0	0	0	0	d__Bacteria; p__Bacteroidota; c__Bacteroidia; o__Bacteroidales; f__Bacteroidaceae; g__Bacteroides	0.999945
ASV906	0	0	0	0	25	0	0	0	0	0	0	0	0	0	0	0	d__Bacteria; p__Firmicutes; c__Bacilli; o__Thermoactinomycetales; f__Thermoactinomycetaceae; g__Hazenella; s__uncultured_compost	0.918366
ASV907	0	0	0	0	11	0	0	6	0	0	0	8	0	0	0	0	d__Bacteria; p__Bacteroidota; c__Bacteroidia; o__Flavobacteriales; f__NS9_marine_group; g__NS9_marine_group	0.999335
ASV908	0	0	0	0	0	25	0	0	0	0	0	0	0	0	0	0	d__Bacteria; p__Desulfobacterota; c__Desulfovibrionia; o__Desulfovibrionales; f__Desulfovibrionaceae; g__uncultured; s__uncultured_bacterium	0.999498
ASV909	0	0	0	0	0	0	12	0	0	0	0	0	0	13	0	0	d__Bacteria; p__Bacteroidota; c__Bacteroidia; o__Flavobacteriales; f__Flavobacteriaceae	0.999973
ASV910	0	0	0	0	0	0	10	0	0	0	0	0	0	15	0	0	d__Bacteria; p__Bacteroidota; c__Bacteroidia; o__Sphingobacteriales; f__NS11-12_marine_group; g__NS11-12_marine_group	0.982282
ASV911	0	0	0	0	0	0	8	7	0	0	0	0	10	0	0	0	d__Bacteria; p__Bacteroidota; c__Bacteroidia; o__Sphingobacteriales; f__NS11-12_marine_group; g__NS11-12_marine_group; s__uncultured_Flavobacteriales	0.998968
ASV912	0	0	0	0	0	0	5	9	0	2	0	0	9	0	0	0	d__Bacteria; p__Desulfobacterota; c__Desulfuromonadia; o__PB19; f__PB19; g__PB19; s__uncultured_deep-sea	0.810756
ASV913	0	0	0	0	0	0	0	0	5	0	11	0	4	0	3	2	d__Bacteria; p__Bacteroidota; c__Bacteroidia; o__Flavobacteriales; f__Flavobacteriaceae; g__Zunongwangia	0.981544
ASV914	0	0	0	0	0	0	0	0	0	25	0	0	0	0	0	0	d__Bacteria; p__Proteobacteria; c__Gammaproteobacteria; o__Vibrionales; f__Vibrionaceae; g__Vibrio	0.996879
ASV915	0	0	0	0	0	0	0	0	0	7	9	4	0	5	0	0	d__Bacteria; p__Proteobacteria; c__Gammaproteobacteria; o__Oceanospirillales; f__Saccharospirillaceae; g__Litoribrevibacter; s__Litoribrevibacter_euphylliae	0.952098
ASV916	0	0	0	0	0	0	0	0	0	0	0	25	0	0	0	0	d__Bacteria; p__Proteobacteria; c__Gammaproteobacteria; o__Alteromonadales; f__Marinobacteraceae; g__Marinobacter	0.999795
ASV917	0	0	0	0	0	0	0	0	0	0	0	25	0	0	0	0	d__Bacteria; p__Desulfobacterota; c__Desulfuromonadia; o__Bradymonadales; f__Bradymonadales; g__Bradymonadales	0.926392
ASV918	24	0	0	0	0	0	0	0	0	0	0	0	0	0	0	0	d__Bacteria; p__Cyanobacteria; c__Cyanobacteriia; o__Chloroplast; f__Chloroplast; g__Chloroplast	1
ASV919	24	0	0	0	0	0	0	0	0	0	0	0	0	0	0	0	d__Bacteria; p__Proteobacteria; c__Alphaproteobacteria; o__Rhodobacterales; f__Rhodobacteraceae	0.999999
ASV920	11	7	6	0	0	0	0	0	0	0	0	0	0	0	0	0	d__Bacteria; p__Myxococcota; c__Polyangia; o__Polyangiales; f__Sandaracinaceae; g__uncultured	0.99997
ASV921	0	24	0	0	0	0	0	0	0	0	0	0	0	0	0	0	d__Bacteria; p__Firmicutes; c__Clostridia; o__Lachnospirales; f__Lachnospiraceae; g__Blautia	0.935802
ASV922	0	0	24	0	0	0	0	0	0	0	0	0	0	0	0	0	d__Bacteria; p__Firmicutes; c__Clostridia; o__Lachnospirales; f__Lachnospiraceae; g__Lachnospiraceae_NK4A136_group	0.805532
ASV923	0	0	24	0	0	0	0	0	0	0	0	0	0	0	0	0	d__Bacteria; p__Firmicutes; c__Bacilli; o__Lactobacillales; f__Lactobacillaceae; g__Lactobacillus	0.999198
ASV924	0	0	10	0	14	0	0	0	0	0	0	0	0	0	0	0	d__Bacteria; p__Bacteroidota; c__Bacteroidia; o__Flavobacteriales; f__Flavobacteriaceae; g__NS4_marine_group	0.999995
ASV925	0	0	0	24	0	0	0	0	0	0	0	0	0	0	0	0	d__Bacteria; p__Firmicutes; c__Negativicutes; o__Acidaminococcales; f__Acidaminococcaceae; g__Phascolarctobacterium; s__uncultured_Firmicutes	0.95314
ASV926	0	0	0	0	24	0	0	0	0	0	0	0	0	0	0	0	d__Bacteria; p__Proteobacteria; c__Gammaproteobacteria; o__Oceanospirillales; f__Alcanivoracaceae1; g__Alcanivorax	0.76305
ASV927	0	0	0	0	15	9	0	0	0	0	0	0	0	0	0	0	d__Bacteria; p__Bacteroidota; c__Bacteroidia; o__Flavobacteriales; f__Flavobacteriaceae; g__NS4_marine_group	0.999993
ASV928	0	0	0	0	0	0	17	0	0	0	0	0	5	2	0	0	d__Bacteria; p__Bacteroidota; c__Bacteroidia; o__Flavobacteriales; f__Flavobacteriaceae; g__NS5_marine_group	0.998321
ASV929	0	0	0	0	0	0	3	0	3	0	0	12	0	0	0	6	d__Bacteria; p__Firmicutes; c__Clostridia; o__Oscillospirales; f__Ruminococcaceae; g__Ruminococcus	0.707318
ASV930	0	0	0	0	0	0	0	12	0	0	0	0	0	0	12	0	d__Bacteria; p__Bacteroidota; c__Bacteroidia; o__Chitinophagales; f__Chitinophagaceae; g__Edaphobaculum	0.989253
ASV931	0	0	0	0	0	0	0	6	0	10	0	0	0	8	0	0	d__Bacteria; p__Proteobacteria; c__Alphaproteobacteria	0.996817
ASV932	0	0	0	0	0	0	0	2	6	0	0	0	0	0	16	0	d__Bacteria; p__Proteobacteria; c__Gammaproteobacteria; o__Alteromonadales; f__Alteromonadaceae; g__Alteromonadaceae; s__uncultured_gamma	0.999998
ASV933	0	0	0	0	0	0	0	0	0	24	0	0	0	0	0	0	d__Bacteria; p__Firmicutes; c__Clostridia; o__Oscillospirales; f__Oscillospiraceae; g__Flavonifractor	0.996736
ASV934	0	0	0	0	0	0	0	0	0	0	0	24	0	0	0	0	d__Bacteria; p__Proteobacteria; c__Gammaproteobacteria; o__Alteromonadales; f__Moritellaceae; g__Moritella	0.934509
ASV935	0	0	0	0	0	0	0	0	0	0	0	24	0	0	0	0	d__Bacteria; p__Proteobacteria; c__Gammaproteobacteria; o__Vibrionales; f__Vibrionaceae; g__Vibrio	0.997136
ASV936	0	0	0	0	0	0	0	0	0	0	0	0	0	24	0	0	d__Bacteria; p__Firmicutes; c__Clostridia; o__Peptostreptococcales-Tissierellales; f__Peptostreptococcaceae	0.999579
ASV937	23	0	0	0	0	0	0	0	0	0	0	0	0	0	0	0	d__Bacteria; p__Actinobacteriota; c__Acidimicrobiia; o__Microtrichales; f__Ilumatobacteraceae; g__Ilumatobacter; s__Ilumatobacter_nonamiensis	0.975799
ASV938	23	0	0	0	0	0	0	0	0	0	0	0	0	0	0	0	d__Bacteria; p__Proteobacteria; c__Alphaproteobacteria; o__Rhodobacterales; f__Rhodobacteraceae; g__Rubellimicrobium	0.971412
ASV939	0	23	0	0	0	0	0	0	0	0	0	0	0	0	0	0	d__Bacteria; p__Chloroflexi; c__Chloroflexia; o__Chloroflexales; f__Herpetosiphonaceae; g__Herpetosiphon	1
ASV940	0	0	0	16	0	0	5	2	0	0	0	0	0	0	0	0	d__Bacteria; p__Proteobacteria; c__Gammaproteobacteria; o__Thiomicrospirales; f__Thioglobaceae; g__SUP05_cluster; s__uncultured_bacterium	0.719173
ASV941	0	0	0	0	23	0	0	0	0	0	0	0	0	0	0	0	d__Bacteria; p__Proteobacteria; c__Gammaproteobacteria; o__KI89A_clade; f__KI89A_clade; g__KI89A_clade; s__uncultured_marine	0.844401
ASV942	0	0	0	0	23	0	0	0	0	0	0	0	0	0	0	0	d__Bacteria; p__Firmicutes; c__Clostridia; o__Clostridia; f__Hungateiclostridiaceae; g__Saccharofermentans	0.917183
ASV943	0	0	0	0	0	23	0	0	0	0	0	0	0	0	0	0	d__Bacteria; p__Proteobacteria; c__Alphaproteobacteria; o__Rhizobiales; f__Rhizobiaceae	0.999976
ASV944	0	0	0	0	0	23	0	0	0	0	0	0	0	0	0	0	d__Bacteria; p__Bacteroidota; c__Bacteroidia; o__Bacteroidales; f__Tannerellaceae; g__Macellibacteroides; s__uncultured_bacterium	0.775461
ASV945	0	0	0	0	0	0	20	0	0	0	3	0	0	0	0	0	d__Bacteria; p__Proteobacteria; c__Alphaproteobacteria; o__Rhodobacterales; f__Rhodobacteraceae; g__Ruegeria	0.921212
ASV946	0	0	0	0	0	0	7	0	0	7	0	0	9	0	0	0	d__Bacteria; p__Bacteroidota; c__Bacteroidia; o__Flavobacteriales; f__Cryomorphaceae; g__Luteibaculum; s__uncultured_bacterium	0.998297
ASV947	0	0	0	0	0	0	7	9	0	0	0	7	0	0	0	0	d__Bacteria; p__Proteobacteria; c__Gammaproteobacteria; o__SAR86_clade; f__SAR86_clade; g__SAR86_clade	0.999974
ASV948	0	0	0	0	0	0	5	0	0	0	4	3	0	5	6	0	d__Bacteria; p__Verrucomicrobiota; c__Verrucomicrobiae; o__Verrucomicrobiales; f__Rubritaleaceae; g__Roseibacillus	0.999999
ASV949	0	0	0	0	0	0	0	0	23	0	0	0	0	0	0	0	d__Bacteria; p__Bacteroidota; c__Rhodothermia; o__Balneolales; f__Balneolaceae; g__Balneola	0.99999
ASV950	0	0	0	0	0	0	0	0	23	0	0	0	0	0	0	0	d__Bacteria; p__Firmicutes; c__Bacilli; o__Bacillales; f__Bacillaceae; g__Fictibacillus	0.999022
ASV951	0	0	0	0	0	0	0	0	0	0	7	16	0	0	0	0	d__Bacteria; p__Bacteroidota; c__Bacteroidia; o__Chitinophagales; f__Chitinophagaceae; g__Edaphobaculum	0.945971
ASV952	0	0	0	0	0	0	0	0	0	0	0	23	0	0	0	0	d__Bacteria; p__Firmicutes; c__Clostridia; o__Lachnospirales; f__Lachnospiraceae; g__Roseburia	0.724757
ASV953	0	0	0	0	0	0	0	0	0	0	0	0	0	0	0	23	d__Bacteria; p__Proteobacteria; c__Gammaproteobacteria; o__Burkholderiales; f__Oxalobacteraceae; g__Massilia	0.998376
ASV954	22	0	0	0	0	0	0	0	0	0	0	0	0	0	0	0	d__Bacteria; p__Bacteroidota; c__Bacteroidia; o__Flavobacteriales; f__Flavobacteriaceae; g__Actibacter; s__uncultured_Bacteroidetes	0.774548
ASV955	13	0	0	0	0	0	0	0	0	0	0	9	0	0	0	0	d__Bacteria; p__Proteobacteria; c__Gammaproteobacteria; o__Coxiellales; f__Coxiellaceae; g__Coxiella; s__uncultured_marine	0.990319
ASV956	0	22	0	0	0	0	0	0	0	0	0	0	0	0	0	0	d__Bacteria; p__Firmicutes; c__Bacilli; o__Lactobacillales; f__Leuconostocaceae; g__Weissella; s__Weissella_jogaejeotgali	0.958218
ASV957	0	13	0	0	9	0	0	0	0	0	0	0	0	0	0	0	d__Bacteria; p__Desulfobacterota; c__Desulfuromonadia; o__PB19; f__PB19; g__PB19; s__uncultured_marine	0.992178
ASV958	0	0	15	0	7	0	0	0	0	0	0	0	0	0	0	0	d__Bacteria; p__Actinobacteriota; c__Coriobacteriia; o__Coriobacteriales; f__Eggerthellaceae; g__Enterorhabdus; s__uncultured_bacterium	0.962295
ASV959	0	0	0	0	22	0	0	0	0	0	0	0	0	0	0	0	d__Bacteria; p__Firmicutes; c__Clostridia; o__Christensenellales; f__Christensenellaceae; g__Christensenellaceae_R-7_group	0.976092
ASV960	0	0	0	0	8	14	0	0	0	0	0	0	0	0	0	0	d__Bacteria; p__Firmicutes; c__Negativicutes; o__Acidaminococcales; f__Acidaminococcaceae; g__uncultured; s__uncultured_bacterium	0.82302
ASV961	0	0	0	0	0	0	15	0	0	0	0	0	7	0	0	0	d__Bacteria; p__Actinobacteriota; c__Acidimicrobiia; o__Actinomarinales; f__Actinomarinaceae; g__Candidatus_Actinomarina; s__uncultured_bacterium	0.703002
ASV962	0	0	0	0	0	0	9	0	0	0	0	13	0	0	0	0	d__Bacteria; p__Proteobacteria; c__Gammaproteobacteria; o__Cellvibrionales; f__Halieaceae; g__OM60(NOR5)_clade; s__uncultured_Haliea	0.854488
ASV963	0	0	0	0	0	0	2	0	0	0	8	12	0	0	0	0	d__Bacteria; p__Bacteroidota; c__Bacteroidia; o__Sphingobacteriales; f__Sphingobacteriaceae; g__Pedobacter; s__Pedobacter_agri	0.707846
ASV964	0	0	0	0	0	0	0	11	0	0	0	3	5	3	0	0	d__Bacteria; p__SAR324_clade(Marine_group_B); c__SAR324_clade(Marine_group_B); o__SAR324_clade(Marine_group_B); f__SAR324_clade(Marine_group_B); g__SAR324_clade(Marine_group_B); s__uncultured_SAR324	0.763318
ASV965	0	0	0	0	0	0	0	0	5	17	0	0	0	0	0	0	d__Bacteria; p__Bacteroidota; c__Bacteroidia; o__Flavobacteriales; f__Cryomorphaceae; g__NS10_marine_group; s__uncultured_bacterium	0.853945
ASV966	0	0	0	0	0	0	0	0	0	9	13	0	0	0	0	0	d__Bacteria; p__Proteobacteria; c__Alphaproteobacteria; o__Rhodospirillales; f__Terasakiellaceae; g__Terasakiella; s__Terasakiella_pusilla	0.952578
ASV967	0	0	0	0	0	0	0	0	0	0	22	0	0	0	0	0	d__Bacteria; p__Bdellovibrionota; c__Bdellovibrionia; o__Bacteriovoracales; f__Bacteriovoracaceae; g__Halobacteriovorax; s__Bacteriovorax_sp.	0.965888
ASV968	0	0	0	0	0	0	0	0	0	0	0	22	0	0	0	0	d__Bacteria; p__Bacteroidota; c__Bacteroidia; o__Chitinophagales; f__Saprospiraceae; g__uncultured; s__Sargassum_vachellianum	0.985307
ASV969	0	0	0	0	0	0	0	0	0	0	0	0	0	0	22	0	d__Bacteria; p__Proteobacteria; c__Gammaproteobacteria; o__Cellvibrionales; f__Spongiibacteraceae; g__Spongiibacter	0.999991
ASV970	21	0	0	0	0	0	0	0	0	0	0	0	0	0	0	0	d__Bacteria; p__Proteobacteria; c__Gammaproteobacteria; o__Cellvibrionales; f__Halieaceae	0.999854
ASV971	21	0	0	0	0	0	0	0	0	0	0	0	0	0	0	0	d__Bacteria; p__Actinobacteriota; c__Acidimicrobiia; o__Actinomarinales; f__uncultured; g__uncultured	0.999998
ASV972	4	13	0	0	4	0	0	0	0	0	0	0	0	0	0	0	d__Bacteria; p__Cyanobacteria; c__Cyanobacteriia; o__Chloroplast; f__Chloroplast; g__Chloroplast	0.999997
ASV973	0	21	0	0	0	0	0	0	0	0	0	0	0	0	0	0	d__Bacteria; p__Proteobacteria; c__Gammaproteobacteria; o__Vibrionales; f__Vibrionaceae; g__Vibrio	0.965229
ASV974	0	21	0	0	0	0	0	0	0	0	0	0	0	0	0	0	d__Bacteria; p__Proteobacteria; c__Gammaproteobacteria; o__Xanthomonadales; f__Rhodanobacteraceae; g__Tahibacter	0.999205
ASV975	0	8	0	13	0	0	0	0	0	0	0	0	0	0	0	0	d__Bacteria; p__Firmicutes; c__Clostridia; o__Clostridia_UCG-014; f__Clostridia_UCG-014; g__Clostridia_UCG-014	1
ASV976	0	4	0	0	0	0	6	0	0	0	2	2	0	0	3	4	d__Bacteria; p__Bacteroidota; c__Bacteroidia; o__Flavobacteriales; f__NS9_marine_group; g__NS9_marine_group	0.998587
ASV977	0	0	21	0	0	0	0	0	0	0	0	0	0	0	0	0	d__Bacteria; p__Firmicutes; c__Clostridia; o__Oscillospirales; f__Oscillospiraceae	0.997274
ASV978	0	0	21	0	0	0	0	0	0	0	0	0	0	0	0	0	d__Bacteria; p__Firmicutes; c__Clostridia; o__Clostridiales; f__Clostridiaceae; g__Clostridium_sensu_stricto_12; s__Clostridium_luticellarii	0.973345
ASV979	0	0	17	0	0	0	0	0	0	0	0	4	0	0	0	0	d__Bacteria; p__Desulfobacterota; c__Desulfuromonadia; o__PB19; f__PB19; g__PB19; s__uncultured_bacterium	0.8701
ASV980	0	0	6	0	0	0	0	5	0	0	0	4	0	3	3	0	d__Bacteria; p__Bacteroidota; c__Bacteroidia; o__Chitinophagales; f__uncultured; g__uncultured; s__uncultured_Sphingobacteriia	0.99927
ASV981	0	0	0	21	0	0	0	0	0	0	0	0	0	0	0	0	d__Bacteria; p__Bacteroidota; c__Bacteroidia; o__Bacteroidales; f__Rikenellaceae; g__Rikenellaceae; s__Rikenella_sp.	1
ASV982	0	0	0	21	0	0	0	0	0	0	0	0	0	0	0	0	d__Bacteria; p__Desulfobacterota; c__Desulfovibrionia; o__Desulfovibrionales; f__Desulfovibrionaceae; g__Desulfovibrio; s__bacterium_New	0.823174
ASV983	0	0	0	21	0	0	0	0	0	0	0	0	0	0	0	0	d__Bacteria; p__Cyanobacteria; c__Cyanobacteriia; o__Chloroplast; f__Chloroplast; g__Chloroplast	1
ASV984	0	0	0	21	0	0	0	0	0	0	0	0	0	0	0	0	d__Bacteria; p__Proteobacteria; c__Gammaproteobacteria; o__Burkholderiales; f__Methylophilaceae; g__Methylotenera; s__uncultured_beta	0.880104
ASV985	0	0	0	21	0	0	0	0	0	0	0	0	0	0	0	0	d__Bacteria; p__Proteobacteria; c__Gammaproteobacteria; o__Oceanospirillales; f__Nitrincolaceae; g__Neptuniibacter; s__Neptuniibacter_caesariensis	0.959138
ASV986	0	0	0	0	21	0	0	0	0	0	0	0	0	0	0	0	d__Bacteria; p__Proteobacteria; c__Alphaproteobacteria; o__Parvibaculales; f__PS1_clade; g__PS1_clade	0.999478
ASV987	0	0	0	0	0	21	0	0	0	0	0	0	0	0	0	0	d__Bacteria; p__Proteobacteria; c__Gammaproteobacteria; o__Xanthomonadales; f__Xanthomonadaceae; g__Lysobacter	0.999404
ASV988	0	0	0	0	0	0	0	0	21	0	0	0	0	0	0	0	d__Bacteria; p__Firmicutes; c__Bacilli; o__Bacillales; f__Bacillaceae; g__Bacillus	0.999211
ASV989	0	0	0	0	0	0	0	0	6	4	0	0	0	0	0	11	d__Bacteria; p__Firmicutes; c__Negativicutes; o__Veillonellales-Selenomonadales; f__Selenomonadaceae; g__Megamonas	0.999994
ASV990	0	0	0	0	0	0	0	0	0	21	0	0	0	0	0	0	d__Bacteria; p__Bacteroidota; c__Bacteroidia; o__Flavobacteriales	0.883926
ASV991	0	0	0	0	0	0	0	0	0	21	0	0	0	0	0	0	d__Bacteria; p__Proteobacteria; c__Gammaproteobacteria; o__Vibrionales; f__Vibrionaceae; g__Vibrio	0.998265
ASV992	0	0	0	0	0	0	0	0	0	21	0	0	0	0	0	0	d__Bacteria; p__Firmicutes; c__Clostridia; o__Lachnospirales; f__Lachnospiraceae	0.999999
ASV993	0	0	0	0	0	0	0	0	0	0	0	12	0	0	0	9	d__Bacteria; p__Bacteroidota; c__Bacteroidia; o__Bacteroidales; f__Prevotellaceae	0.999964
ASV994	0	0	0	0	0	0	0	0	0	0	0	0	0	21	0	0	d__Bacteria; p__Firmicutes; c__Clostridia; o__Clostridiales; f__Clostridiaceae; g__Clostridium_sensu_stricto_1	0.999338
ASV995	0	0	0	0	0	0	0	0	0	0	0	0	0	0	0	21	d__Bacteria; p__Bacteroidota; c__Bacteroidia; o__Bacteroidales; f__Prevotellaceae; g__Prevotella	0.99986
ASV996	20	0	0	0	0	0	0	0	0	0	0	0	0	0	0	0	d__Bacteria; p__Proteobacteria; c__Gammaproteobacteria; o__Steroidobacterales; f__Woeseiaceae; g__Woeseia	0.914944
ASV997	20	0	0	0	0	0	0	0	0	0	0	0	0	0	0	0	d__Bacteria; p__Proteobacteria; c__Gammaproteobacteria; o__Gammaproteobacteria_Incertae_Sedis; f__Unknown_Family; g__uncultured	0.999903
ASV998	20	0	0	0	0	0	0	0	0	0	0	0	0	0	0	0	d__Bacteria; p__Proteobacteria; c__Gammaproteobacteria; o__Burkholderiales; f__Sutterellaceae; g__Parasutterella; s__uncultured_bacterium	0.71981
ASV999	20	0	0	0	0	0	0	0	0	0	0	0	0	0	0	0	d__Bacteria; p__Proteobacteria; c__Alphaproteobacteria; o__Rhodobacterales; f__Rhodobacteraceae; g__Actibacterium	0.915993
ASV1000	6	0	0	0	0	14	0	0	0	0	0	0	0	0	0	0	d__Bacteria; p__Firmicutes; c__Clostridia; o__Oscillospirales; f__Oscillospiraceae; g__uncultured; s__uncultured_Clostridiales	0.834737
ASV1001	0	20	0	0	0	0	0	0	0	0	0	0	0	0	0	0	d__Bacteria; p__Cyanobacteria; c__Cyanobacteriia; o__Chloroplast; f__Chloroplast; g__Chloroplast	1
ASV1002	0	20	0	0	0	0	0	0	0	0	0	0	0	0	0	0	d__Bacteria; p__Bacteroidota; c__Bacteroidia; o__Bacteroidales; f__Bacteroidaceae; g__Bacteroides; s__Bacteroides_dorei	0.763558
ASV1003	0	9	0	0	0	11	0	0	0	0	0	0	0	0	0	0	d__Bacteria; p__Proteobacteria; c__Alphaproteobacteria; o__Sphingomonadales; f__Sphingomonadaceae; g__Novosphingobium	0.939698
ASV1004	0	7	13	0	0	0	0	0	0	0	0	0	0	0	0	0	d__Bacteria; p__Bacteroidota; c__Bacteroidia; o__Flavobacteriales; f__Flavobacteriaceae; g__NS2b_marine_group	0.999724
ASV1005	0	6	0	0	0	14	0	0	0	0	0	0	0	0	0	0	d__Bacteria; p__Proteobacteria; c__Gammaproteobacteria; o__Enterobacterales; f__Morganellaceae; g__Providencia	0.999913
ASV1006	0	0	20	0	0	0	0	0	0	0	0	0	0	0	0	0	d__Bacteria; p__Firmicutes; c__Clostridia; o__Clostridiales; f__Clostridiaceae; g__Clostridium_sensu_stricto_12	0.997088
ASV1007	0	0	16	0	4	0	0	0	0	0	0	0	0	0	0	0	d__Bacteria; p__Bacteroidota; c__Bacteroidia; o__Bacteroidales; f__Muribaculaceae; g__Muribaculaceae	0.992961
ASV1008	0	0	7	8	0	0	0	0	0	5	0	0	0	0	0	0	d__Bacteria; p__Proteobacteria; c__Alphaproteobacteria; o__Kordiimonadales; f__Kordiimonadaceae; g__Kordiimonas	0.999956
ASV1009	0	0	5	0	3	12	0	0	0	0	0	0	0	0	0	0	d__Bacteria; p__Proteobacteria; c__Alphaproteobacteria; o__Ferrovibrionales; f__Ferrovibrionaceae; g__Ferrovibrio; s__Ferrovibrio_xuzhouensis	0.912295
ASV1010	0	0	0	14	0	0	0	0	0	0	0	0	6	0	0	0	d__Bacteria; p__Bacteroidota; c__Bacteroidia; o__Flavobacteriales	0.971878
ASV1011	0	0	0	0	20	0	0	0	0	0	0	0	0	0	0	0	d__Bacteria; p__Bacteroidota; c__Bacteroidia; o__Bacteroidales; f__Dysgonomonadaceae; g__Proteiniphilum	0.78007
ASV1012	0	0	0	0	20	0	0	0	0	0	0	0	0	0	0	0	d__Bacteria; p__Firmicutes; c__Clostridia; o__Oscillospirales; f__Ruminococcaceae; g__Anaerofilum	0.99999
ASV1013	0	0	0	0	0	0	5	3	3	0	0	0	0	9	0	0	d__Bacteria; p__Bacteroidota; c__Bacteroidia; o__Flavobacteriales	0.996449
ASV1014	0	0	0	0	0	0	0	20	0	0	0	0	0	0	0	0	d__Bacteria; p__Proteobacteria; c__Gammaproteobacteria; o__Cellvibrionales; f__Halieaceae; g__OM60(NOR5)_clade	0.970564
ASV1015	0	0	0	0	0	0	0	11	0	0	0	0	0	9	0	0	d__Bacteria; p__Proteobacteria; c__Gammaproteobacteria; o__Coxiellales; f__Coxiellaceae; g__Coxiella; s__uncultured_bacterium	0.848007
ASV1016	0	0	0	0	0	0	0	0	0	20	0	0	0	0	0	0	d__Bacteria; p__Bacteroidota; c__Bacteroidia; o__Bacteroidales; f__Bacteroidaceae; g__Bacteroides; s__Bacteroides_coprocola	0.999815
ASV1017	0	0	0	0	0	0	0	0	0	0	7	9	4	0	0	0	d__Bacteria; p__Bacteroidota; c__Bacteroidia; o__Flavobacteriales; f__NS9_marine_group; g__NS9_marine_group	0.998582
ASV1018	0	0	0	0	0	0	0	0	0	0	0	20	0	0	0	0	d__Bacteria; p__Bacteroidota; c__Bacteroidia; o__Chitinophagales; f__Saprospiraceae	0.850671
ASV1019	0	0	0	0	0	0	0	0	0	0	0	20	0	0	0	0	d__Bacteria; p__Proteobacteria; c__Gammaproteobacteria; o__Vibrionales; f__Vibrionaceae; g__Vibrio	0.978704
ASV1020	0	0	0	0	0	0	0	0	0	0	0	7	0	0	0	13	d__Bacteria; p__Proteobacteria; c__Gammaproteobacteria; o__Oceanospirillales; f__Pseudohongiellaceae; g__Pseudohongiella	0.999322
ASV1021	0	0	0	0	0	0	0	0	0	0	0	0	0	0	0	20	d__Bacteria; p__Firmicutes; c__Clostridia; o__Lachnospirales; f__Lachnospiraceae; g__Lachnospiraceae_NK4A136_group	0.827559
ASV1022	19	0	0	0	0	0	0	0	0	0	0	0	0	0	0	0	d__Bacteria; p__Actinobacteriota; c__Acidimicrobiia; o__Microtrichales; f__Microtrichaceae; g__IMCC26207; s__uncultured_bacterium	0.952669
ASV1023	19	0	0	0	0	0	0	0	0	0	0	0	0	0	0	0	d__Bacteria; p__Actinobacteriota; c__Acidimicrobiia; o__Actinomarinales; f__uncultured; g__uncultured	0.999995
ASV1024	19	0	0	0	0	0	0	0	0	0	0	0	0	0	0	0	d__Bacteria; p__Proteobacteria; c__Gammaproteobacteria; o__Burkholderiales; f__Oxalobacteraceae; g__Massilia	0.996501
ASV1025	19	0	0	0	0	0	0	0	0	0	0	0	0	0	0	0	d__Bacteria; p__Acidobacteriota; c__Thermoanaerobaculia; o__Thermoanaerobaculales; f__Thermoanaerobaculaceae; g__Subgroup_10	0.999977
ASV1026	19	0	0	0	0	0	0	0	0	0	0	0	0	0	0	0	d__Bacteria; p__Proteobacteria; c__Gammaproteobacteria; o__Cellvibrionales; f__Halieaceae; g__Parahaliea; s__uncultured_gamma	0.748283
ASV1027	19	0	0	0	0	0	0	0	0	0	0	0	0	0	0	0	d__Bacteria; p__Actinobacteriota; c__Actinobacteria; o__Propionibacteriales; f__Nocardioidaceae; g__Nocardioides	0.999243
ASV1028	12	0	0	0	0	7	0	0	0	0	0	0	0	0	0	0	d__Bacteria; p__Patescibacteria; c__Saccharimonadia; o__Saccharimonadales; f__Saccharimonadaceae; g__Candidatus_Saccharimonas; s__uncultured_bacterium	0.96467
ASV1029	0	0	19	0	0	0	0	0	0	0	0	0	0	0	0	0	d__Bacteria; p__Actinobacteriota; c__Coriobacteriia; o__Coriobacteriales; f__Eggerthellaceae; g__Enterorhabdus; s__uncultured_bacterium	0.962755
ASV1030	0	0	19	0	0	0	0	0	0	0	0	0	0	0	0	0	d__Bacteria; p__Firmicutes; c__Clostridia; o__Oscillospirales; f__Oscillospiraceae; g__uncultured	0.959076
ASV1031	0	0	0	0	19	0	0	0	0	0	0	0	0	0	0	0	d__Bacteria; p__Firmicutes; c__Clostridia; o__Clostridiales; f__Clostridiaceae; g__Clostridium_sensu_stricto_10	0.981672
ASV1032	0	0	0	0	19	0	0	0	0	0	0	0	0	0	0	0	d__Bacteria; p__Actinobacteriota; c__Coriobacteriia; o__Coriobacteriales; f__Eggerthellaceae; g__Enterorhabdus	0.981431
ASV1033	0	0	0	0	19	0	0	0	0	0	0	0	0	0	0	0	d__Bacteria; p__Proteobacteria; c__Alphaproteobacteria; o__Rhodospirillales; f__AEGEAN-169_marine_group; g__AEGEAN-169_marine_group; s__metagenome	0.905328
ASV1034	0	0	0	0	0	19	0	0	0	0	0	0	0	0	0	0	d__Bacteria; p__Bacteroidota; c__Bacteroidia; o__Sphingobacteriales; f__Sphingobacteriaceae; g__Sphingobacterium	1
ASV1035	0	0	0	0	0	19	0	0	0	0	0	0	0	0	0	0	d__Bacteria; p__Proteobacteria; c__Alphaproteobacteria; o__Sphingomonadales; f__Sphingomonadaceae; g__Sphingopyxis	0.998981
ASV1036	0	0	0	0	0	0	6	0	13	0	0	0	0	0	0	0	d__Bacteria; p__Proteobacteria; c__Gammaproteobacteria; o__Alteromonadales; f__Alteromonadaceae	0.999997
ASV1037	0	0	0	0	0	0	3	0	0	6	0	10	0	0	0	0	d__Bacteria; p__Bacteroidota; c__Bacteroidia; o__Sphingobacteriales; f__NS11-12_marine_group; g__NS11-12_marine_group; s__uncultured_Bacteroidetes	0.706298
ASV1038	0	0	0	0	0	0	0	19	0	0	0	0	0	0	0	0	d__Bacteria; p__Proteobacteria; c__Gammaproteobacteria; o__Cellvibrionales; f__Halieaceae; g__OM60(NOR5)_clade	0.963224
ASV1039	0	0	0	0	0	0	0	8	0	11	0	0	0	0	0	0	d__Bacteria; p__Bacteroidota; c__Bacteroidia; o__Flavobacteriales; f__Cryomorphaceae; g__Owenweeksia; s__Cryomorphaceae_bacterium	0.930909
ASV1040	0	0	0	0	0	0	0	0	0	17	0	2	0	0	0	0	d__Bacteria; p__Proteobacteria; c__Gammaproteobacteria	0.999964
ASV1041	0	0	0	0	0	0	0	0	0	0	9	0	2	8	0	0	d__Bacteria; p__Firmicutes; c__Bacilli; o__Staphylococcales; f__Staphylococcaceae; g__Staphylococcus	0.998568
ASV1042	0	0	0	0	0	0	0	0	0	0	0	19	0	0	0	0	d__Bacteria; p__Proteobacteria; c__Alphaproteobacteria; o__Caulobacterales; f__Caulobacteraceae; g__Brevundimonas	0.999966
ASV1043	0	0	0	0	0	0	0	0	0	0	0	19	0	0	0	0	d__Bacteria; p__Bacteroidota; c__Bacteroidia; o__Bacteroidales; f__Prevotellaceae; g__Prevotella	0.938258
ASV1044	0	0	0	0	0	0	0	0	0	0	0	0	0	19	0	0	d__Bacteria; p__Proteobacteria; c__Alphaproteobacteria; o__Rhodobacterales; f__Rhodobacteraceae	1
ASV1045	18	0	0	0	0	0	0	0	0	0	0	0	0	0	0	0	d__Bacteria; p__Proteobacteria; c__Alphaproteobacteria; o__Rhizobiales; f__Hyphomicrobiaceae	0.997882
ASV1046	18	0	0	0	0	0	0	0	0	0	0	0	0	0	0	0	d__Bacteria; p__Actinobacteriota; c__Acidimicrobiia; o__Microtrichales; f__Microtrichaceae; g__Sva0996_marine_group	0.99605
ASV1047	18	0	0	0	0	0	0	0	0	0	0	0	0	0	0	0	d__Bacteria; p__Actinobacteriota; c__Thermoleophilia; o__Gaiellales; f__uncultured; g__uncultured	0.999802
ASV1048	18	0	0	0	0	0	0	0	0	0	0	0	0	0	0	0	d__Bacteria; p__Proteobacteria; c__Alphaproteobacteria; o__Sphingomonadales; f__Sphingomonadaceae; g__Parasphingopyxis; s__uncultured_bacterium	0.978281
ASV1049	18	0	0	0	0	0	0	0	0	0	0	0	0	0	0	0	d__Bacteria; p__Proteobacteria; c__Alphaproteobacteria; o__Rhodobacterales; f__Rhodobacteraceae	0.999999
ASV1050	0	18	0	0	0	0	0	0	0	0	0	0	0	0	0	0	d__Bacteria; p__Actinobacteriota; c__Actinobacteria; o__Corynebacteriales; f__Corynebacteriaceae; g__Corynebacterium	0.99483
ASV1051	0	18	0	0	0	0	0	0	0	0	0	0	0	0	0	0	d__Bacteria; p__Proteobacteria; c__Gammaproteobacteria; o__Oceanospirillales; f__Oleiphilaceae; g__Oleiphilus	0.999191
ASV1052	0	18	0	0	0	0	0	0	0	0	0	0	0	0	0	0	d__Bacteria; p__Proteobacteria; c__Gammaproteobacteria; o__Pseudomonadales; f__Moraxellaceae; g__Acinetobacter	0.999995
ASV1053	0	18	0	0	0	0	0	0	0	0	0	0	0	0	0	0	d__Bacteria; p__Firmicutes; c__Clostridia; o__Lachnospirales; f__Lachnospiraceae	0.999974
ASV1054	0	10	0	0	0	8	0	0	0	0	0	0	0	0	0	0	d__Bacteria; p__Proteobacteria; c__Gammaproteobacteria; o__Burkholderiales; f__Comamonadaceae	1
ASV1055	0	8	0	0	0	10	0	0	0	0	0	0	0	0	0	0	d__Bacteria; p__Bacteroidota; c__Bacteroidia; o__Chitinophagales; f__Chitinophagaceae; g__Taibaiella; s__Sphingobacteriia_bacterium	0.992975
ASV1056	0	5	0	0	5	8	0	0	0	0	0	0	0	0	0	0	d__Bacteria; p__Proteobacteria; c__Gammaproteobacteria; o__Gammaproteobacteria_Incertae_Sedis; f__Unknown_Family; g__Acidibacter	0.994729
ASV1057	0	0	0	18	0	0	0	0	0	0	0	0	0	0	0	0	d__Bacteria; p__Proteobacteria; c__Alphaproteobacteria; o__Caulobacterales; f__Caulobacteraceae; g__Brevundimonas	0.999999
ASV1058	0	0	0	18	0	0	0	0	0	0	0	0	0	0	0	0	d__Bacteria; p__Cyanobacteria; c__Cyanobacteriia; o__Chloroplast; f__Chloroplast; g__Chloroplast	1
ASV1059	0	0	0	0	18	0	0	0	0	0	0	0	0	0	0	0	d__Bacteria; p__Proteobacteria; c__Gammaproteobacteria; o__Xanthomonadales; f__Xanthomonadaceae; g__Stenotrophomonas; s__Stenotrophomonas_nitritireducens	0.926356
ASV1060	0	0	0	0	18	0	0	0	0	0	0	0	0	0	0	0	d__Bacteria; p__Bacteroidota; c__Bacteroidia; o__Bacteroidales; f__Dysgonomonadaceae; g__Dysgonomonadaceae; s__uncultured_bacterium	0.97769
ASV1061	0	0	0	0	18	0	0	0	0	0	0	0	0	0	0	0	d__Bacteria; p__Proteobacteria; c__Alphaproteobacteria; o__Rhizobiales; f__Rhizobiaceae; g__Ochrobactrum	0.865844
ASV1062	0	0	0	0	0	0	4	3	4	7	0	0	0	0	0	0	d__Bacteria; p__Proteobacteria; c__Gammaproteobacteria; o__Alteromonadales; f__Alteromonadaceae; g__Alteromonadaceae	0.792577
ASV1063	0	0	0	0	0	0	0	8	0	0	0	10	0	0	0	0	d__Bacteria; p__Firmicutes; c__Bacilli; o__Erysipelotrichales; f__Erysipelatoclostridiaceae; g__Catenibacterium; s__uncultured_bacterium	0.967397
ASV1064	0	0	0	0	0	0	0	0	0	18	0	0	0	0	0	0	d__Bacteria; p__Proteobacteria; c__Gammaproteobacteria; o__Vibrionales; f__Vibrionaceae; g__Vibrio; s__Vibrio_mediterranei	0.771331
ASV1065	0	0	0	0	0	0	0	0	0	0	10	0	0	0	0	8	d__Bacteria; p__Bacteroidota; c__Bacteroidia; o__Flavobacteriales; f__Flavobacteriaceae; g__NS5_marine_group; s__uncultured_Flavobacteriaceae	0.971501
ASV1066	0	0	0	0	0	0	0	0	0	0	6	0	0	6	0	6	d__Bacteria; p__Bacteroidota; c__Bacteroidia; o__Flavobacteriales; f__Flavobacteriaceae; g__NS5_marine_group; s__uncultured_Flavobacteriaceae	0.889754
ASV1067	0	0	0	0	0	0	0	0	0	0	0	18	0	0	0	0	d__Bacteria; p__Proteobacteria; c__Alphaproteobacteria; o__Sphingomonadales; f__Sphingomonadaceae; g__Porphyrobacter	0.984958
ASV1068	0	0	0	0	0	0	0	0	0	0	0	11	0	0	0	7	d__Bacteria; p__Bacteroidota; c__Bacteroidia; o__Bacteroidales; f__Prevotellaceae	0.999974
ASV1069	0	0	0	0	0	0	0	0	0	0	0	0	0	18	0	0	d__Bacteria; p__Firmicutes; c__Clostridia; o__Peptostreptococcales-Tissierellales; f__Peptostreptococcaceae	0.998695
ASV1070	0	0	0	0	0	0	0	0	0	0	0	0	0	0	18	0	d__Bacteria; p__Proteobacteria; c__Gammaproteobacteria; o__Cellvibrionales; f__Spongiibacteraceae; g__Spongiibacter; s__Spongiibacter_marinus	0.986974
ASV1071	0	0	0	0	0	0	0	0	0	0	0	0	0	0	18	0	d__Bacteria; p__Proteobacteria; c__Alphaproteobacteria; o__Rhodobacterales; f__Rhodobacteraceae; g__Marivita	0.848523
ASV1072	0	0	0	0	0	0	0	0	0	0	0	0	0	0	18	0	d__Bacteria; p__Actinobacteriota; c__Acidimicrobiia; o__Actinomarinales; f__Actinomarinaceae; g__Candidatus_Actinomarina	1
ASV1073	17	0	0	0	0	0	0	0	0	0	0	0	0	0	0	0	d__Bacteria; p__Cyanobacteria; c__Cyanobacteriia; o__Synechococcales; f__Cyanobiaceae; g__Cyanobium_PCC-6307	0.992359
ASV1074	17	0	0	0	0	0	0	0	0	0	0	0	0	0	0	0	d__Bacteria; p__Myxococcota; c__Polyangia; o__Polyangiales; f__Sandaracinaceae; g__uncultured	0.999994
ASV1075	6	0	0	0	0	11	0	0	0	0	0	0	0	0	0	0	d__Bacteria; p__Bacteroidota; c__Bacteroidia; o__Chitinophagales; f__Saprospiraceae; g__Lewinella; s__uncultured_marine	0.868599
ASV1076	0	17	0	0	0	0	0	0	0	0	0	0	0	0	0	0	d__Bacteria; p__Actinobacteriota; c__Actinobacteria; o__Micrococcales; f__Microbacteriaceae	0.999949
ASV1077	0	13	0	0	0	0	0	0	0	0	0	0	4	0	0	0	d__Bacteria; p__Bacteroidota; c__Bacteroidia; o__Flavobacteriales; f__Flavobacteriaceae; g__Winogradskyella	0.993823
ASV1078	0	11	0	0	0	6	0	0	0	0	0	0	0	0	0	0	d__Bacteria; p__Firmicutes; c__Clostridia; o__Clostridiales; f__Clostridiaceae; g__Clostridium_sensu_stricto_12; s__uncultured_bacterium	0.709142
ASV1079	0	8	0	0	0	9	0	0	0	0	0	0	0	0	0	0	d__Bacteria; p__Actinobacteriota; c__Thermoleophilia; o__Gaiellales; f__uncultured; g__uncultured	0.999334
ASV1080	0	0	17	0	0	0	0	0	0	0	0	0	0	0	0	0	d__Bacteria; p__Proteobacteria; c__Alphaproteobacteria; o__Rhodobacterales; f__Rhodobacteraceae; g__Roseovarius	0.701477
ASV1081	0	0	17	0	0	0	0	0	0	0	0	0	0	0	0	0	d__Bacteria; p__Firmicutes; c__Clostridia; o__Clostridia_vadinBB60_group; f__Clostridia_vadinBB60_group; g__Clostridia_vadinBB60_group; s__unidentified	0.996882
ASV1082	0	0	0	17	0	0	0	0	0	0	0	0	0	0	0	0	d__Bacteria; p__Firmicutes; c__Clostridia; o__Lachnospirales; f__Lachnospiraceae	0.999973
ASV1083	0	0	0	17	0	0	0	0	0	0	0	0	0	0	0	0	d__Bacteria; p__Proteobacteria; c__Gammaproteobacteria; o__Burkholderiales; f__Sutterellaceae; g__Sutterella; s__gut_metagenome	0.766926
ASV1084	0	0	0	17	0	0	0	0	0	0	0	0	0	0	0	0	d__Bacteria; p__Proteobacteria; c__Gammaproteobacteria; o__Pseudomonadales; f__Moraxellaceae; g__Alkanindiges	0.995819
ASV1085	0	0	0	0	17	0	0	0	0	0	0	0	0	0	0	0	d__Bacteria; p__Firmicutes; c__Clostridia; o__Lachnospirales; f__Lachnospiraceae; g__Butyrivibrio	0.979058
ASV1086	0	0	0	0	17	0	0	0	0	0	0	0	0	0	0	0	d__Bacteria; p__Firmicutes; c__Bacilli; o__Lactobacillales; f__Lactobacillaceae; g__Lactobacillus; s__Lactobacillus_manihotivorans	0.821204
ASV1087	0	0	0	0	11	6	0	0	0	0	0	0	0	0	0	0	d__Bacteria; p__Proteobacteria; c__Alphaproteobacteria; o__Rhodospirillales; f__Magnetospiraceae; g__uncultured; s__uncultured_Rhodospirillaceae	0.783167
ASV1088	0	0	0	0	0	17	0	0	0	0	0	0	0	0	0	0	d__Bacteria; p__Verrucomicrobiota; c__Verrucomicrobiae; o__Verrucomicrobiales; f__Rubritaleaceae; g__Luteolibacter	0.999995
ASV1089	0	0	0	0	0	0	17	0	0	0	0	0	0	0	0	0	d__Bacteria; p__Bacteroidota; c__Bacteroidia; o__Flavobacteriales; f__Cryomorphaceae; g__uncultured	0.999995
ASV1090	0	0	0	0	0	0	10	0	0	0	0	0	0	7	0	0	d__Bacteria; p__Proteobacteria; c__Alphaproteobacteria; o__Rhizobiales; f__Rhizobiaceae; g__Cohaesibacter	0.999617
ASV1091	0	0	0	0	0	0	9	0	0	0	0	8	0	0	0	0	d__Bacteria; p__Proteobacteria; c__Alphaproteobacteria; o__Caulobacterales; f__Caulobacteraceae; g__Brevundimonas	0.999955
ASV1092	0	0	0	0	0	0	0	17	0	0	0	0	0	0	0	0	d__Bacteria; p__Proteobacteria; c__Gammaproteobacteria; o__Cellvibrionales; f__Halieaceae	0.999327
ASV1093	0	0	0	0	0	0	0	14	0	3	0	0	0	0	0	0	d__Bacteria; p__Proteobacteria; c__Alphaproteobacteria; o__Puniceispirillales; f__SAR116_clade; g__SAR116_clade	0.843475
ASV1094	0	0	0	0	0	0	0	0	17	0	0	0	0	0	0	0	d__Bacteria; p__Proteobacteria; c__Gammaproteobacteria; o__Pseudomonadales; f__Pseudomonadaceae; g__Pseudomonas	0.991469
ASV1095	0	0	0	0	0	0	0	0	12	0	0	0	0	5	0	0	d__Bacteria; p__Actinobacteriota; c__Actinobacteria; o__Micrococcales; f__Microbacteriaceae; g__Microbacterium	0.988076
ASV1096	0	0	0	0	0	0	0	0	3	13	0	1	0	0	0	0	d__Bacteria; p__Actinobacteriota; c__Actinobacteria; o__Propionibacteriales; f__Nocardioidaceae; g__Nocardioides	0.999787
ASV1097	0	0	0	0	0	0	0	0	0	17	0	0	0	0	0	0	d__Bacteria; p__Bacteroidota; c__Bacteroidia; o__Flavobacteriales; f__Cryomorphaceae; g__NS10_marine_group; s__uncultured_bacterium	0.832873
ASV1098	0	0	0	0	0	0	0	0	0	11	6	0	0	0	0	0	d__Bacteria; p__Bacteroidota; c__Bacteroidia; o__Cytophagales; f__Flammeovirgaceae; g__Flammeovirga	1
ASV1099	0	0	0	0	0	0	0	0	0	0	14	3	0	0	0	0	d__Bacteria; p__Bacteroidota; c__Bacteroidia; o__Flavobacteriales; f__Flavobacteriaceae; g__Flavobacterium	0.999503
ASV1100	0	0	0	0	0	0	0	0	0	0	10	7	0	0	0	0	d__Bacteria; p__Bacteroidota; c__Bacteroidia; o__Cytophagales; f__Flammeovirgaceae; g__Flammeovirga; s__uncultured_bacterium	0.825649
ASV1101	0	0	0	0	0	0	0	0	0	0	0	0	0	17	0	0	d__Bacteria; p__Proteobacteria; c__Alphaproteobacteria	0.999999
ASV1102	16	0	0	0	0	0	0	0	0	0	0	0	0	0	0	0	d__Bacteria; p__Actinobacteriota; c__Acidimicrobiia; o__Microtrichales; f__Microtrichaceae; g__Sva0996_marine_group	0.975065
ASV1103	16	0	0	0	0	0	0	0	0	0	0	0	0	0	0	0	d__Bacteria; p__Proteobacteria; c__Gammaproteobacteria; o__Gammaproteobacteria_Incertae_Sedis; f__Unknown_Family; g__uncultured; s__uncultured_bacterium	0.839531
ASV1104	16	0	0	0	0	0	0	0	0	0	0	0	0	0	0	0	d__Bacteria; p__Acidobacteriota; c__Vicinamibacteria; o__Vicinamibacterales; f__Vicinamibacteraceae; g__Vicinamibacteraceae	0.99979
ASV1105	16	0	0	0	0	0	0	0	0	0	0	0	0	0	0	0	d__Bacteria; p__Proteobacteria; c__Alphaproteobacteria; o__Rhodobacterales; f__Rhodobacteraceae; g__Ruegeria	0.842162
ASV1106	16	0	0	0	0	0	0	0	0	0	0	0	0	0	0	0	d__Bacteria; p__Proteobacteria; c__Gammaproteobacteria; o__Gammaproteobacteria_Incertae_Sedis; f__Unknown_Family; g__uncultured	0.999919
ASV1107	16	0	0	0	0	0	0	0	0	0	0	0	0	0	0	0	d__Bacteria; p__Proteobacteria; c__Alphaproteobacteria; o__Rhodobacterales; f__Rhodobacteraceae	0.99997
ASV1108	16	0	0	0	0	0	0	0	0	0	0	0	0	0	0	0	d__Bacteria; p__Proteobacteria; c__Alphaproteobacteria; o__Rhizobiales; f__Rhizobiaceae	0.99858
ASV1109	0	16	0	0	0	0	0	0	0	0	0	0	0	0	0	0	d__Bacteria; p__Proteobacteria; c__Gammaproteobacteria; o__Cellvibrionales; f__Halieaceae; g__Halieaceae; s__uncultured_bacterium	0.819911
ASV1110	0	0	7	9	0	0	0	0	0	0	0	0	0	0	0	0	d__Bacteria; p__Proteobacteria; c__Alphaproteobacteria; o__Rhizobiales; f__Rhizobiaceae; g__Cohaesibacter; s__uncultured_bacterium	0.874011
ASV1111	0	0	0	16	0	0	0	0	0	0	0	0	0	0	0	0	d__Bacteria; p__Actinobacteriota; c__Coriobacteriia; o__Coriobacteriales; f__Atopobiaceae; g__Olsenella	0.914661
ASV1112	0	0	0	16	0	0	0	0	0	0	0	0	0	0	0	0	d__Bacteria; p__Proteobacteria; c__Gammaproteobacteria; o__Oceanospirillales; f__Oleiphilaceae; g__Oleiphilus; s__uncultured_bacterium	0.706803
ASV1113	0	0	0	16	0	0	0	0	0	0	0	0	0	0	0	0	d__Bacteria; p__Firmicutes; c__Clostridia; o__Lachnospirales; f__Lachnospiraceae	0.999976
ASV1114	0	0	0	0	16	0	0	0	0	0	0	0	0	0	0	0	d__Bacteria; p__Cyanobacteria; c__Cyanobacteriia; o__Synechococcales; f__Cyanobiaceae; g__Synechococcus_CC9902	0.929421
ASV1115	0	0	0	0	16	0	0	0	0	0	0	0	0	0	0	0	d__Bacteria; p__Campilobacterota; c__Campylobacteria; o__Campylobacterales; f__Helicobacteraceae; g__Helicobacter	1
ASV1116	0	0	0	0	16	0	0	0	0	0	0	0	0	0	0	0	d__Bacteria; p__Proteobacteria; c__Alphaproteobacteria; o__Puniceispirillales; f__SAR116_clade; g__Candidatus_Puniceispirillum; s__uncultured_bacterium	0.701782
ASV1117	0	0	0	0	9	7	0	0	0	0	0	0	0	0	0	0	d__Bacteria; p__Proteobacteria; c__Gammaproteobacteria; o__Coxiellales; f__Coxiellaceae; g__Coxiella; s__uncultured_marine	0.989751
ASV1118	0	0	0	0	0	16	0	0	0	0	0	0	0	0	0	0	d__Bacteria; p__Proteobacteria; c__Gammaproteobacteria; o__Xanthomonadales; f__Xanthomonadaceae; g__Pseudoxanthomonas	0.998827
ASV1119	0	0	0	0	0	0	0	6	0	0	4	0	0	6	0	0	d__Bacteria; p__Proteobacteria; c__Gammaproteobacteria; o__Oceanospirillales; f__Pseudohongiellaceae; g__Pseudohongiella	0.999806
ASV1120	0	0	0	0	0	0	0	3	0	0	0	0	0	0	0	13	d__Bacteria; p__Actinobacteriota; c__Actinobacteria; o__Bifidobacteriales; f__Bifidobacteriaceae; g__Bifidobacterium	0.999888
ASV1121	0	0	0	0	0	0	0	3	6	0	1	2	0	4	0	0	d__Bacteria; p__Proteobacteria; c__Gammaproteobacteria; o__Vibrionales; f__Vibrionaceae; g__Vibrio	0.995572
ASV1122	0	0	0	0	0	0	0	0	16	0	0	0	0	0	0	0	d__Bacteria; p__Proteobacteria; c__Gammaproteobacteria; o__Burkholderiales; f__Sutterellaceae; g__Sutterella; s__gut_metagenome	0.845764
ASV1123	0	0	0	0	0	0	0	0	0	16	0	0	0	0	0	0	d__Bacteria; p__Firmicutes; c__Clostridia; o__Lachnospirales; f__Lachnospiraceae; g__Lachnoclostridium; s__uncultured_organism	0.714322
ASV1124	0	0	0	0	0	0	0	0	0	16	0	0	0	0	0	0	d__Bacteria; p__Firmicutes; c__Negativicutes; o__Veillonellales-Selenomonadales; f__Veillonellaceae; g__Dialister	1
ASV1125	0	0	0	0	0	0	0	0	0	16	0	0	0	0	0	0	d__Bacteria; p__Firmicutes; c__Clostridia; o__Lachnospirales; f__Lachnospiraceae	0.999977
ASV1126	0	0	0	0	0	0	0	0	0	16	0	0	0	0	0	0	d__Bacteria; p__Proteobacteria; c__Alphaproteobacteria; o__Rhodobacterales; f__Rhodobacteraceae	0.999999
ASV1127	0	0	0	0	0	0	0	0	0	2	14	0	0	0	0	0	d__Bacteria; p__Bacteroidota; c__Bacteroidia; o__Cytophagales; f__Spirosomaceae; g__Taeseokella; s__Jiulongibacter_sediminis	0.947127
ASV1128	0	0	0	0	0	0	0	0	0	0	11	0	0	0	5	0	d__Bacteria; p__Actinobacteriota; c__Thermoleophilia; o__Gaiellales; f__uncultured; g__uncultured; s__metagenome	0.972409
ASV1129	0	0	0	0	0	0	0	0	0	0	8	8	0	0	0	0	d__Bacteria; p__Proteobacteria; c__Gammaproteobacteria; o__Alteromonadales; f__Colwelliaceae; g__Thalassotalea	0.962254
ASV1130	0	0	0	0	0	0	0	0	0	0	0	16	0	0	0	0	d__Bacteria; p__Proteobacteria; c__Gammaproteobacteria; o__Gammaproteobacteria_Incertae_Sedis; f__Unknown_Family; g__Alkalimarinus; s__uncultured_bacterium	0.995212
ASV1131	0	0	0	0	0	0	0	0	0	0	0	16	0	0	0	0	d__Bacteria; p__Bacteroidota; c__Bacteroidia; o__Bacteroidales; f__Prevotellaceae; g__Prevotella; s__Prevotella_copri	0.792331
ASV1132	0	0	0	0	0	0	0	0	0	0	0	16	0	0	0	0	d__Bacteria; p__Proteobacteria; c__Gammaproteobacteria; o__Enterobacterales; f__Enterobacteriaceae	0.942722
ASV1133	0	0	0	0	0	0	0	0	0	0	0	6	0	0	0	10	d__Bacteria; p__Firmicutes; c__Clostridia; o__Lachnospirales; f__Lachnospiraceae	0.999858
ASV1134	0	0	0	0	0	0	0	0	0	0	0	5	0	11	0	0	d__Bacteria; p__Cyanobacteria; c__Cyanobacteriia; o__Chloroplast; f__Chloroplast; g__Chloroplast	0.999989
ASV1135	0	0	0	0	0	0	0	0	0	0	0	3	0	5	4	4	d__Bacteria; p__Firmicutes; c__Bacilli; o__Bacillales; f__Bacillaceae; g__Bacillus	0.990953
ASV1136	0	0	0	0	0	0	0	0	0	0	0	0	0	0	0	16	d__Bacteria; p__Firmicutes; c__Negativicutes; o__Veillonellales-Selenomonadales; f__Veillonellaceae; g__Megasphaera; s__Megasphaera_elsdenii	0.929215
ASV1137	0	0	0	0	0	0	0	0	0	0	0	0	0	0	0	16	d__Bacteria; p__Bacteroidota; c__Bacteroidia; o__Bacteroidales; f__Prevotellaceae; g__Prevotella	0.905773
ASV1138	15	0	0	0	0	0	0	0	0	0	0	0	0	0	0	0	d__Bacteria; p__Proteobacteria; c__Gammaproteobacteria; o__Coxiellales; f__Coxiellaceae; g__Coxiella	0.98795
ASV1139	15	0	0	0	0	0	0	0	0	0	0	0	0	0	0	0	d__Bacteria; p__Actinobacteriota; c__Acidimicrobiia; o__Microtrichales; f__Ilumatobacteraceae; g__Ilumatobacter	0.999534
ASV1140	15	0	0	0	0	0	0	0	0	0	0	0	0	0	0	0	d__Bacteria; p__Actinobacteriota; c__Acidimicrobiia; o__Actinomarinales; f__uncultured; g__uncultured	0.999963
ASV1141	15	0	0	0	0	0	0	0	0	0	0	0	0	0	0	0	d__Bacteria; p__Desulfobacterota; c__Desulfobulbia; o__Desulfobulbales; f__Desulfocapsaceae; g__uncultured	0.96065
ASV1142	15	0	0	0	0	0	0	0	0	0	0	0	0	0	0	0	d__Bacteria; p__Proteobacteria; c__Gammaproteobacteria; o__Burkholderiales; f__Oxalobacteraceae	0.999924
ASV1143	15	0	0	0	0	0	0	0	0	0	0	0	0	0	0	0	d__Bacteria; p__Actinobacteriota; c__Acidimicrobiia; o__Actinomarinales; f__uncultured; g__uncultured	1
ASV1144	0	15	0	0	0	0	0	0	0	0	0	0	0	0	0	0	d__Bacteria; p__Firmicutes; c__Bacilli; o__Lactobacillales; f__Lactobacillaceae; g__Lactobacillus; s__Lactobacillus_agilis	0.998737
ASV1145	0	15	0	0	0	0	0	0	0	0	0	0	0	0	0	0	d__Bacteria; p__Proteobacteria; c__Gammaproteobacteria; o__Xanthomonadales; f__Xanthomonadaceae; g__Lysobacter	0.826852
ASV1146	0	15	0	0	0	0	0	0	0	0	0	0	0	0	0	0	d__Bacteria; p__Proteobacteria; c__Alphaproteobacteria; o__Rhizobiales; f__Xanthobacteraceae	0.999978
ASV1147	0	15	0	0	0	0	0	0	0	0	0	0	0	0	0	0	d__Bacteria; p__Bacteroidota; c__Bacteroidia; o__Flavobacteriales	0.834891
ASV1148	0	15	0	0	0	0	0	0	0	0	0	0	0	0	0	0	d__Bacteria; p__Bacteroidota; c__Bacteroidia; o__Flavobacteriales; f__Flavobacteriaceae; g__uncultured	0.868431
ASV1149	0	0	0	15	0	0	0	0	0	0	0	0	0	0	0	0	d__Bacteria; p__Firmicutes; c__Clostridia; o__Oscillospirales; f__Butyricicoccaceae; g__Butyricicoccus	0.999408
ASV1150	0	0	0	15	0	0	0	0	0	0	0	0	0	0	0	0	d__Bacteria; p__Proteobacteria; c__Gammaproteobacteria; o__Pseudomonadales; f__Moraxellaceae; g__Alkanindiges; s__uncultured_Moraxellaceae	0.813828
ASV1151	0	0	0	0	15	0	0	0	0	0	0	0	0	0	0	0	d__Bacteria; p__Firmicutes; c__Clostridia; o__Clostridiales; f__Clostridiaceae; g__Clostridium_sensu_stricto_12	0.999983
ASV1152	0	0	0	0	15	0	0	0	0	0	0	0	0	0	0	0	d__Bacteria; p__Bacteroidota; c__Bacteroidia; o__Flavobacteriales; f__Flavobacteriaceae; g__NS5_marine_group	0.999894
ASV1153	0	0	0	0	15	0	0	0	0	0	0	0	0	0	0	0	d__Bacteria; p__Actinobacteriota; c__Coriobacteriia; o__OPB41; f__OPB41; g__OPB41	0.999977
ASV1154	0	0	0	0	15	0	0	0	0	0	0	0	0	0	0	0	d__Bacteria; p__Proteobacteria; c__Gammaproteobacteria; o__Burkholderiales; f__Comamonadaceae; g__Diaphorobacter	0.915422
ASV1155	0	0	0	0	15	0	0	0	0	0	0	0	0	0	0	0	d__Bacteria; p__Proteobacteria; c__Gammaproteobacteria; o__Cellvibrionales; f__Porticoccaceae; g__Porticoccus	0.999527
ASV1156	0	0	0	0	15	0	0	0	0	0	0	0	0	0	0	0	d__Bacteria; p__Firmicutes; c__Bacilli; o__Bacillales; f__Planococcaceae; g__Rummeliibacillus	0.997151
ASV1157	0	0	0	0	11	0	0	4	0	0	0	0	0	0	0	0	d__Bacteria; p__Proteobacteria; c__Alphaproteobacteria; o__Defluviicoccales; f__uncultured; g__uncultured	0.879053
ASV1158	0	0	0	0	0	15	0	0	0	0	0	0	0	0	0	0	d__Bacteria; p__Bacteroidota; c__Bacteroidia; o__Cytophagales; f__Cyclobacteriaceae; g__Marinoscillum	0.999984
ASV1159	0	0	0	0	0	15	0	0	0	0	0	0	0	0	0	0	d__Bacteria; p__Proteobacteria; c__Gammaproteobacteria; o__Steroidobacterales; f__Woeseiaceae; g__Woeseia	0.881077
ASV1160	0	0	0	0	0	15	0	0	0	0	0	0	0	0	0	0	d__Bacteria; p__Proteobacteria; c__Gammaproteobacteria; o__Burkholderiales; f__Comamonadaceae; g__Acidovorax	0.957803
ASV1161	0	0	0	0	0	15	0	0	0	0	0	0	0	0	0	0	d__Bacteria; p__Verrucomicrobiota; c__Verrucomicrobiae; o__Verrucomicrobiales; f__Verrucomicrobiaceae; g__Prosthecobacter; s__uncultured_bacterium	0.889846
ASV1162	0	0	0	0	0	0	4	0	0	0	0	0	4	0	7	0	d__Bacteria; p__Bdellovibrionota; c__Bdellovibrionia; o__Bdellovibrionales; f__Bdellovibrionaceae; g__OM27_clade	0.990738
ASV1163	0	0	0	0	0	0	0	15	0	0	0	0	0	0	0	0	d__Bacteria; p__Proteobacteria; c__Gammaproteobacteria; o__Cellvibrionales; f__Halieaceae; g__OM60(NOR5)_clade	0.973506
ASV1164	0	0	0	0	0	0	0	4	0	0	0	7	4	0	0	0	d__Bacteria; p__Bacteroidota; c__Bacteroidia; o__Flavobacteriales	0.837501
ASV1165	0	0	0	0	0	0	0	2	0	0	0	0	0	0	0	13	d__Bacteria; p__Firmicutes; c__Bacilli; o__Lactobacillales; f__Streptococcaceae; g__Streptococcus; s__Streptococcus_salivarius	0.818943
ASV1166	0	0	0	0	0	0	0	0	0	15	0	0	0	0	0	0	d__Bacteria; p__Proteobacteria; c__Gammaproteobacteria; o__Nitrosococcales; f__Methylophagaceae; g__uncultured	0.96544
ASV1167	0	0	0	0	0	0	0	0	0	10	0	5	0	0	0	0	d__Bacteria; p__Bacteroidota; c__Bacteroidia; o__Chitinophagales; f__Chitinophagaceae; g__Edaphobaculum	0.990883
ASV1168	0	0	0	0	0	0	0	0	0	1	1	10	0	0	0	3	d__Bacteria; p__Proteobacteria; c__Gammaproteobacteria; o__Alteromonadales; f__Moritellaceae; g__Moritella	0.931533
ASV1169	0	0	0	0	0	0	0	0	0	0	0	15	0	0	0	0	d__Bacteria; p__Bacteroidota; c__Bacteroidia; o__Flavobacteriales; f__Flavobacteriaceae; g__uncultured	0.783216
ASV1170	0	0	0	0	0	0	0	0	0	0	0	0	0	15	0	0	d__Bacteria; p__Proteobacteria; c__Gammaproteobacteria; o__Alteromonadales; f__Alteromonadaceae	0.999997
ASV1171	0	0	0	0	0	0	0	0	0	0	0	0	0	4	11	0	d__Bacteria; p__Bacteroidota; c__Bacteroidia; o__Flavobacteriales; f__Cryomorphaceae; g__uncultured; s__metagenome	0.857801
ASV1172	14	0	0	0	0	0	0	0	0	0	0	0	0	0	0	0	d__Bacteria; p__Bacteroidota; c__Bacteroidia; o__Flavobacteriales; f__Flavobacteriaceae; g__Robiginitalea; s__uncultured_bacterium	0.705488
ASV1173	14	0	0	0	0	0	0	0	0	0	0	0	0	0	0	0	d__Bacteria; p__Proteobacteria; c__Alphaproteobacteria; o__Rhodobacterales; f__Rhodobacteraceae	1
ASV1174	14	0	0	0	0	0	0	0	0	0	0	0	0	0	0	0	d__Bacteria; p__Bacteroidota; c__Bacteroidia; o__Bacteroidales; f__Muribaculaceae; g__Muribaculaceae	0.999951
ASV1175	14	0	0	0	0	0	0	0	0	0	0	0	0	0	0	0	d__Bacteria; p__Verrucomicrobiota; c__Verrucomicrobiae; o__Verrucomicrobiales; f__Rubritaleaceae; g__Roseibacillus; s__uncultured_organism	0.719696
ASV1176	12	0	0	0	0	0	0	0	0	0	0	0	0	0	2	0	d__Bacteria; p__Proteobacteria; c__Gammaproteobacteria; o__Gammaproteobacteria_Incertae_Sedis; f__Unknown_Family; g__uncultured	0.998792
ASV1177	0	14	0	0	0	0	0	0	0	0	0	0	0	0	0	0	d__Bacteria; p__Firmicutes; c__Clostridia; o__Clostridia_UCG-014; f__Clostridia_UCG-014; g__Clostridia_UCG-014	1
ASV1178	0	14	0	0	0	0	0	0	0	0	0	0	0	0	0	0	d__Bacteria; p__Proteobacteria; c__Alphaproteobacteria; o__Rhodobacterales; f__Rhodobacteraceae	1
ASV1179	0	14	0	0	0	0	0	0	0	0	0	0	0	0	0	0	d__Bacteria; p__Proteobacteria; c__Gammaproteobacteria; o__Xanthomonadales; f__Xanthomonadaceae; g__Pseudoxanthomonas	0.999309
ASV1180	0	0	14	0	0	0	0	0	0	0	0	0	0	0	0	0	d__Bacteria; p__Bacteroidota; c__Bacteroidia; o__Bacteroidales; f__Rikenellaceae; g__Rikenella	0.708209
ASV1181	0	0	14	0	0	0	0	0	0	0	0	0	0	0	0	0	d__Bacteria; p__Actinobacteriota; c__Actinobacteria; o__Micrococcales; f__Microbacteriaceae; g__Pseudoclavibacter; s__Pseudoclavibacter_soli	0.776284
ASV1182	0	0	7	0	0	7	0	0	0	0	0	0	0	0	0	0	d__Bacteria; p__Proteobacteria; c__Alphaproteobacteria; o__Defluviicoccales; f__uncultured; g__uncultured; s__unidentified_marine	0.964884
ASV1183	0	0	6	8	0	0	0	0	0	0	0	0	0	0	0	0	d__Bacteria; p__Proteobacteria; c__Gammaproteobacteria; o__Salinisphaerales	0.825515
ASV1184	0	0	0	14	0	0	0	0	0	0	0	0	0	0	0	0	d__Bacteria; p__Proteobacteria; c__Gammaproteobacteria; o__Alteromonadales; f__Alteromonadaceae; g__Aestuariibacter	0.853109
ASV1185	0	0	0	14	0	0	0	0	0	0	0	0	0	0	0	0	d__Bacteria; p__Proteobacteria; c__Gammaproteobacteria; o__Alteromonadales; f__Pseudoalteromonadaceae; g__Algicola	0.958083
ASV1186	0	0	0	0	14	0	0	0	0	0	0	0	0	0	0	0	d__Bacteria; p__Firmicutes; c__Clostridia; o__Lachnospirales; f__Lachnospiraceae; g__Shuttleworthia; s__uncultured_bacterium	0.966332
ASV1187	0	0	0	0	14	0	0	0	0	0	0	0	0	0	0	0	d__Bacteria; p__Proteobacteria; c__Gammaproteobacteria; o__Burkholderiales; f__Comamonadaceae; g__Comamonas	0.733771
ASV1188	0	0	0	0	14	0	0	0	0	0	0	0	0	0	0	0	d__Bacteria; p__Actinobacteriota; c__Acidimicrobiia; o__Actinomarinales; f__uncultured; g__uncultured	1
ASV1189	0	0	0	0	4	5	0	0	0	0	0	0	1	1	0	3	d__Bacteria; p__Bacteroidota; c__Bacteroidia; o__Flavobacteriales; f__Crocinitomicaceae; g__Fluviicola	0.962144
ASV1190	0	0	0	0	0	14	0	0	0	0	0	0	0	0	0	0	d__Bacteria; p__Firmicutes; c__Clostridia; o__Oscillospirales; f__Oscillospiraceae; g__uncultured	0.809172
ASV1191	0	0	0	0	0	14	0	0	0	0	0	0	0	0	0	0	d__Bacteria; p__Bacteroidota; c__Bacteroidia; o__Sphingobacteriales; f__Sphingobacteriaceae; g__Pedobacter; s__Pedobacter_boryungensis	0.805115
ASV1192	0	0	0	0	0	14	0	0	0	0	0	0	0	0	0	0	d__Bacteria; p__Proteobacteria; c__Alphaproteobacteria; o__Rhodobacterales; f__Rhodobacteraceae; g__Albimonas; s__Albimonas_pacifica	0.738774
ASV1193	0	0	0	0	0	0	5	0	0	0	0	5	0	0	0	4	d__Bacteria; p__Bdellovibrionota; c__Oligoflexia; o__Oligoflexales; f__Oligoflexales; g__Pseudobacteriovorax; s__uncultured_proteobacterium	0.999981
ASV1194	0	0	0	0	0	0	0	12	0	2	0	0	0	0	0	0	d__Bacteria; p__Proteobacteria; c__Gammaproteobacteria; o__Alteromonadales; f__Pseudoalteromonadaceae; g__Pseudoalteromonas	0.996361
ASV1195	0	0	0	0	0	0	0	11	0	0	0	0	0	3	0	0	d__Bacteria; p__Proteobacteria; c__Gammaproteobacteria; o__SAR86_clade; f__SAR86_clade; g__SAR86_clade	1
ASV1196	0	0	0	0	0	0	0	10	4	0	0	0	0	0	0	0	d__Bacteria; p__Bacteroidota; c__Bacteroidia; o__Flavobacteriales; f__Flavobacteriaceae; g__NS4_marine_group	0.999994
ASV1197	0	0	0	0	0	0	0	2	0	6	0	0	6	0	0	0	d__Bacteria; p__Bdellovibrionota; c__Bdellovibrionia; o__Bacteriovoracales; f__Bacteriovoracaceae	0.999986
ASV1198	0	0	0	0	0	0	0	0	4	0	0	3	5	2	0	0	d__Bacteria; p__Proteobacteria; c__Gammaproteobacteria; o__Pseudomonadales; f__Pseudomonadaceae; g__Pseudomonas	0.998472
ASV1199	0	0	0	0	0	0	0	0	3	0	5	6	0	0	0	0	d__Bacteria; p__Proteobacteria; c__Gammaproteobacteria; o__Pseudomonadales; f__Moraxellaceae; g__Acinetobacter	1
ASV1200	0	0	0	0	0	0	0	0	0	14	0	0	0	0	0	0	d__Bacteria; p__Bacteroidota; c__Bacteroidia; o__Bacteroidales; f__Bacteroidaceae; g__Bacteroides; s__Bacteroides_vulgatus	0.847082
ASV1201	0	0	0	0	0	0	0	0	0	14	0	0	0	0	0	0	d__Bacteria; p__Bacteroidota; c__Bacteroidia; o__Bacteroidales; f__Bacteroidaceae; g__Bacteroides	1
ASV1202	0	0	0	0	0	0	0	0	0	14	0	0	0	0	0	0	d__Bacteria; p__Proteobacteria; c__Gammaproteobacteria; o__Alteromonadales; f__Moritellaceae; g__Moritella	0.960132
ASV1203	0	0	0	0	0	0	0	0	0	6	0	8	0	0	0	0	d__Bacteria; p__Bacteroidota; c__Bacteroidia; o__Sphingobacteriales; f__NS11-12_marine_group; g__NS11-12_marine_group	0.876498
ASV1204	0	0	0	0	0	0	0	0	0	0	14	0	0	0	0	0	d__Bacteria; p__Proteobacteria; c__Gammaproteobacteria; o__Oceanospirillales; f__Saccharospirillaceae; g__Litoribrevibacter; s__Litoribrevibacter_euphylliae	0.748506
ASV1205	0	0	0	0	0	0	0	0	0	0	3	1	0	10	0	0	d__Bacteria; p__Bacteroidota; c__Bacteroidia; o__Flavobacteriales; f__Flavobacteriaceae; g__NS5_marine_group; s__uncultured_Flavobacterium	0.714499
ASV1206	0	0	0	0	0	0	0	0	0	0	1	0	1	5	2	5	d__Bacteria; p__Proteobacteria; c__Gammaproteobacteria; o__Oceanospirillales; f__Pseudohongiellaceae; g__Pseudohongiella	0.999929
ASV1207	0	0	0	0	0	0	0	0	0	0	0	14	0	0	0	0	d__Bacteria; p__Bacteroidota; c__Bacteroidia; o__Flavobacteriales; f__Flavobacteriaceae; g__Flavobacterium	0.999726
ASV1208	0	0	0	0	0	0	0	0	0	0	0	14	0	0	0	0	d__Bacteria; p__Bacteroidota; c__Bacteroidia; o__Flavobacteriales; f__Flavobacteriaceae; g__uncultured	0.911515
ASV1209	0	0	0	0	0	0	0	0	0	0	0	6	0	4	4	0	d__Bacteria; p__Bacteroidota; c__Bacteroidia; o__Flavobacteriales; f__NS9_marine_group; g__NS9_marine_group	0.995967
ASV1210	0	0	0	0	0	0	0	0	0	0	0	0	0	9	5	0	d__Bacteria; p__Bacteroidota; c__Bacteroidia; o__Flavobacteriales; f__Cryomorphaceae; g__uncultured; s__uncultured_organism	0.985759
ASV1211	0	0	0	0	0	0	0	0	0	0	0	0	0	0	0	14	d__Bacteria; p__Firmicutes; c__Clostridia; o__Clostridiales; f__Clostridiaceae; g__Clostridium_sensu_stricto_1	0.99918
ASV1212	0	0	0	0	0	0	0	0	0	0	0	0	0	0	0	14	d__Bacteria; p__Firmicutes; c__Bacilli; o__Bacillales; f__Bacillaceae; g__Caldibacillus	0.999999
ASV1213	13	0	0	0	0	0	0	0	0	0	0	0	0	0	0	0	d__Bacteria; p__Bacteroidota; c__Bacteroidia; o__Chitinophagales; f__Chitinophagaceae; g__Flavisolibacter	0.998983
ASV1214	13	0	0	0	0	0	0	0	0	0	0	0	0	0	0	0	d__Bacteria; p__Verrucomicrobiota; c__Verrucomicrobiae; o__Verrucomicrobiales; f__DEV007; g__DEV007; s__Verrucomicrobia_bacterium	0.865119
ASV1215	13	0	0	0	0	0	0	0	0	0	0	0	0	0	0	0	d__Bacteria; p__Proteobacteria; c__Alphaproteobacteria	0.965528
ASV1216	13	0	0	0	0	0	0	0	0	0	0	0	0	0	0	0	d__Bacteria; p__Desulfobacterota; c__Desulfobulbia; o__Desulfobulbales; f__Desulfocapsaceae; g__uncultured	0.991367
ASV1217	13	0	0	0	0	0	0	0	0	0	0	0	0	0	0	0	d__Bacteria; p__Actinobacteriota; c__Actinobacteria; o__Bifidobacteriales; f__Bifidobacteriaceae; g__Bifidobacterium	0.999998
ASV1218	13	0	0	0	0	0	0	0	0	0	0	0	0	0	0	0	d__Bacteria; p__Proteobacteria; c__Alphaproteobacteria; o__Rhodobacterales; f__Rhodobacteraceae	0.99996
ASV1219	13	0	0	0	0	0	0	0	0	0	0	0	0	0	0	0	d__Bacteria; p__Proteobacteria; c__Gammaproteobacteria	1
ASV1220	9	0	0	0	0	4	0	0	0	0	0	0	0	0	0	0	d__Bacteria; p__Bdellovibrionota; c__Oligoflexia; o__Oligoflexales; f__uncultured; g__uncultured	0.999438
ASV1221	0	13	0	0	0	0	0	0	0	0	0	0	0	0	0	0	d__Bacteria; p__Firmicutes; c__Clostridia; o__Lachnospirales; f__Lachnospiraceae	0.999989
ASV1222	0	13	0	0	0	0	0	0	0	0	0	0	0	0	0	0	d__Bacteria; p__Proteobacteria; c__Alphaproteobacteria; o__Rhizobiales; f__Beijerinckiaceae; g__Bosea	0.999679
ASV1223	0	0	13	0	0	0	0	0	0	0	0	0	0	0	0	0	d__Bacteria; p__Firmicutes; c__Clostridia; o__Oscillospirales; f__Oscillospiraceae	0.999481
ASV1224	0	0	13	0	0	0	0	0	0	0	0	0	0	0	0	0	d__Bacteria; p__Proteobacteria; c__Alphaproteobacteria; o__Rhodobacterales; f__Rhodobacteraceae	0.999999
ASV1225	0	0	0	13	0	0	0	0	0	0	0	0	0	0	0	0	Unassigned	0.678313
ASV1226	0	0	0	13	0	0	0	0	0	0	0	0	0	0	0	0	d__Bacteria; p__Firmicutes; c__Clostridia; o__Lachnospirales; f__Lachnospiraceae; g__Sellimonas; s__uncultured_bacterium	0.914681
ASV1227	0	0	0	13	0	0	0	0	0	0	0	0	0	0	0	0	d__Bacteria; p__Bdellovibrionota; c__Bdellovibrionia; o__Bacteriovoracales; f__Bacteriovoracaceae; g__Peredibacter; s__uncultured_Bacteriovorax	0.899279
ASV1228	0	0	0	13	0	0	0	0	0	0	0	0	0	0	0	0	d__Bacteria; p__Firmicutes; c__Clostridia; o__Oscillospirales; f__Ruminococcaceae; g__Anaerofilum; s__uncultured_bacterium	0.98427
ASV1229	0	0	0	0	13	0	0	0	0	0	0	0	0	0	0	0	d__Bacteria; p__Bacteroidota; c__Bacteroidia; o__Bacteroidales; f__Muribaculaceae; g__Muribaculaceae; s__uncultured_bacterium	0.953216
ASV1230	0	0	0	0	13	0	0	0	0	0	0	0	0	0	0	0	d__Bacteria; p__Firmicutes; c__Clostridia; o__Clostridiales; f__Clostridiaceae; g__Proteiniclasticum; s__uncultured_bacterium	0.954422
ASV1231	0	0	0	0	13	0	0	0	0	0	0	0	0	0	0	0	d__Bacteria; p__Firmicutes; c__Clostridia; o__Oscillospirales; f__Ruminococcaceae; g__Caproiciproducens; s__uncultured_bacterium	0.786443
ASV1232	0	0	0	0	0	13	0	0	0	0	0	0	0	0	0	0	d__Bacteria; p__Planctomycetota; c__OM190; o__OM190; f__OM190; g__OM190	0.999987
ASV1233	0	0	0	0	0	13	0	0	0	0	0	0	0	0	0	0	d__Bacteria; p__Bacteroidota; c__Bacteroidia; o__Bacteroidales; f__Tannerellaceae; g__Macellibacteroides	0.999998
ASV1234	0	0	0	0	0	13	0	0	0	0	0	0	0	0	0	0	d__Bacteria; p__Firmicutes; c__Clostridia; o__Lachnospirales; f__Lachnospiraceae	0.999828
ASV1235	0	0	0	0	0	0	13	0	0	0	0	0	0	0	0	0	d__Bacteria; p__Cyanobacteria; c__Cyanobacteriia; o__Chloroplast; f__Chloroplast; g__Chloroplast	0.999979
ASV1236	0	0	0	0	0	0	8	0	5	0	0	0	0	0	0	0	d__Bacteria; p__Proteobacteria; c__Gammaproteobacteria; o__Cellvibrionales; f__Porticoccaceae; g__SAR92_clade	0.999967
ASV1237	0	0	0	0	0	0	2	2	5	1	0	0	0	2	1	0	d__Bacteria; p__Proteobacteria; c__Gammaproteobacteria; o__Oceanospirillales; f__Saccharospirillaceae; g__Litoribrevibacter; s__Litoribrevibacter_euphylliae	0.938029
ASV1238	0	0	0	0	0	0	0	13	0	0	0	0	0	0	0	0	d__Bacteria; p__Proteobacteria; c__Gammaproteobacteria; o__Oceanospirillales; f__Marinomonadaceae; g__Marinomonas; s__uncultured_marine	0.7577
ASV1239	0	0	0	0	0	0	0	13	0	0	0	0	0	0	0	0	d__Bacteria; p__Proteobacteria; c__Alphaproteobacteria; o__Rhodobacterales; f__Rhodobacteraceae	0.999946
ASV1240	0	0	0	0	0	0	0	0	13	0	0	0	0	0	0	0	d__Bacteria; p__Proteobacteria; c__Gammaproteobacteria; o__Alteromonadales; f__Alteromonadaceae	0.998404
ASV1241	0	0	0	0	0	0	0	0	13	0	0	0	0	0	0	0	d__Bacteria; p__Firmicutes; c__Bacilli; o__Bacillales; f__Bacillaceae; g__Oceanobacillus; s__Oceanobacillus_picturae	0.722416
ASV1242	0	0	0	0	0	0	0	0	13	0	0	0	0	0	0	0	d__Bacteria; p__Firmicutes; c__Bacilli; o__Exiguobacterales; f__Exiguobacteraceae; g__Exiguobacterium	0.999876
ASV1243	0	0	0	0	0	0	0	0	3	0	0	0	0	0	10	0	d__Bacteria; p__Bdellovibrionota; c__Bdellovibrionia; o__Bdellovibrionales; f__Bdellovibrionaceae; g__OM27_clade	0.996522
ASV1244	0	0	0	0	0	0	0	0	0	13	0	0	0	0	0	0	d__Bacteria; p__Actinobacteriota; c__Actinobacteria; o__Bifidobacteriales; f__Bifidobacteriaceae; g__Bifidobacterium	0.999825
ASV1245	0	0	0	0	0	0	0	0	0	13	0	0	0	0	0	0	d__Bacteria	0.809282
ASV1246	0	0	0	0	0	0	0	0	0	6	0	7	0	0	0	0	d__Bacteria; p__Desulfobacterota; c__Desulfuromonadia; o__Bradymonadales; f__Bradymonadales; g__Bradymonadales	0.924835
ASV1247	0	0	0	0	0	0	0	0	0	5	0	8	0	0	0	0	d__Bacteria; p__Firmicutes; c__Clostridia; o__Lachnospirales; f__Lachnospiraceae; g__[Eubacterium]_hallii_group	0.999923
ASV1248	0	0	0	0	0	0	0	0	0	0	13	0	0	0	0	0	d__Bacteria; p__Proteobacteria; c__Alphaproteobacteria; o__Rhodobacterales; f__Rhodobacteraceae	0.999998
ASV1249	0	0	0	0	0	0	0	0	0	0	7	6	0	0	0	0	d__Bacteria; p__Bacteroidota; c__Bacteroidia; o__Flavobacteriales; f__Flavobacteriaceae; g__Winogradskyella	0.996303
ASV1250	0	0	0	0	0	0	0	0	0	0	0	13	0	0	0	0	d__Bacteria; p__Cyanobacteria; c__Cyanobacteriia; o__Cyanobacteriales; f__Microcystaceae; g__SU2_symbiont_group; s__Aphanothece_sacrum	0.993813
ASV1251	0	0	0	0	0	0	0	0	0	0	0	0	0	6	7	0	d__Bacteria; p__Bacteroidota; c__Bacteroidia; o__Flavobacteriales; f__NS7_marine_group; g__NS7_marine_group; s__uncultured_bacterium	0.973196
ASV1252	12	0	0	0	0	0	0	0	0	0	0	0	0	0	0	0	d__Bacteria; p__Proteobacteria; c__Gammaproteobacteria; o__Cellvibrionales; f__Halieaceae	0.999404
ASV1253	12	0	0	0	0	0	0	0	0	0	0	0	0	0	0	0	d__Bacteria; p__Proteobacteria; c__Gammaproteobacteria; o__Coxiellales; f__Coxiellaceae; g__Coxiella	0.988199
ASV1254	12	0	0	0	0	0	0	0	0	0	0	0	0	0	0	0	d__Bacteria; p__Proteobacteria; c__Gammaproteobacteria	1
ASV1255	4	0	8	0	0	0	0	0	0	0	0	0	0	0	0	0	d__Bacteria; p__Bacteroidota; c__Bacteroidia; o__Bacteroidales; f__Muribaculaceae; g__Muribaculaceae	0.999981
ASV1256	0	12	0	0	0	0	0	0	0	0	0	0	0	0	0	0	d__Bacteria; p__Firmicutes; c__Clostridia; o__Lachnospirales; f__Lachnospiraceae; g__Anaerostipes	0.986513
ASV1257	0	12	0	0	0	0	0	0	0	0	0	0	0	0	0	0	d__Bacteria; p__Firmicutes; c__Clostridia; o__Oscillospirales; f__Ruminococcaceae; g__Incertae_Sedis	0.999689
ASV1258	0	12	0	0	0	0	0	0	0	0	0	0	0	0	0	0	d__Bacteria; p__Firmicutes; c__Clostridia; o__Lachnospirales; f__Lachnospiraceae; g__Sellimonas; s__Lachnoclostridium_phocaeense	0.958055
ASV1259	0	12	0	0	0	0	0	0	0	0	0	0	0	0	0	0	d__Bacteria; p__Bacteroidota; c__Bacteroidia; o__Sphingobacteriales; f__env.OPS_17; g__env.OPS_17	0.999999
ASV1260	0	0	12	0	0	0	0	0	0	0	0	0	0	0	0	0	d__Bacteria; p__Proteobacteria; c__Alphaproteobacteria; o__Rhodobacterales; f__Rhodobacteraceae	1
ASV1261	0	0	12	0	0	0	0	0	0	0	0	0	0	0	0	0	d__Bacteria; p__Firmicutes; c__Clostridia; o__Oscillospirales; f__Oscillospiraceae	0.998924
ASV1262	0	0	0	12	0	0	0	0	0	0	0	0	0	0	0	0	d__Bacteria; p__Proteobacteria; c__Gammaproteobacteria; o__Alteromonadales; f__Colwelliaceae; g__Thalassotalea; s__Thalassotalea_ganghwensis	0.799057
ASV1263	0	0	0	12	0	0	0	0	0	0	0	0	0	0	0	0	d__Bacteria; p__Firmicutes; c__Clostridia; o__Oscillospirales; f__Oscillospiraceae; g__Intestinimonas; s__Intestinimonas_timonensis	0.96949
ASV1264	0	0	0	12	0	0	0	0	0	0	0	0	0	0	0	0	d__Bacteria; p__Proteobacteria; c__Alphaproteobacteria; o__Kordiimonadales; f__Kordiimonadaceae; g__Kordiimonas	0.999987
ASV1265	0	0	0	12	0	0	0	0	0	0	0	0	0	0	0	0	d__Bacteria; p__Firmicutes; c__Clostridia; o__Clostridia_UCG-014; f__Clostridia_UCG-014; g__Clostridia_UCG-014	1
ASV1266	0	0	0	12	0	0	0	0	0	0	0	0	0	0	0	0	d__Bacteria; p__Proteobacteria; c__Gammaproteobacteria; o__Aeromonadales; f__Succinivibrionaceae; g__Succinatimonas; s__Succinatimonas_hippei	0.892802
ASV1267	0	0	0	0	12	0	0	0	0	0	0	0	0	0	0	0	d__Bacteria; p__Bacteroidota; c__Bacteroidia; o__Bacteroidales; f__Muribaculaceae; g__Muribaculaceae	0.999998
ASV1268	0	0	0	0	12	0	0	0	0	0	0	0	0	0	0	0	d__Bacteria; p__Proteobacteria; c__Gammaproteobacteria; o__Burkholderiales; f__MWH-UniP1_aquatic_group; g__MWH-UniP1_aquatic_group; s__marine_metagenome	0.933151
ASV1269	0	0	0	0	12	0	0	0	0	0	0	0	0	0	0	0	d__Bacteria; p__Proteobacteria; c__Gammaproteobacteria; o__Xanthomonadales; f__Xanthomonadaceae; g__Thermomonas; s__Thermomonas_koreensis	0.784085
ASV1270	0	0	0	0	8	0	0	0	0	0	0	4	0	0	0	0	d__Bacteria; p__Proteobacteria; c__Alphaproteobacteria; o__Parvibaculales; f__OCS116_clade; g__OCS116_clade	0.999996
ASV1271	0	0	0	0	3	0	7	0	0	0	0	2	0	0	0	0	d__Bacteria; p__Proteobacteria; c__Gammaproteobacteria; o__Chromatiales; f__Chromatiaceae; g__Candidatus_Thiobios	0.877485
ASV1272	0	0	0	0	0	12	0	0	0	0	0	0	0	0	0	0	d__Bacteria; p__Firmicutes; c__Clostridia; o__Clostridia_UCG-014; f__Clostridia_UCG-014; g__Clostridia_UCG-014	1
ASV1273	0	0	0	0	0	12	0	0	0	0	0	0	0	0	0	0	d__Bacteria; p__Proteobacteria; c__Alphaproteobacteria; o__Sphingomonadales; f__Sphingomonadaceae; g__Sphingomonas	0.738662
ASV1274	0	0	0	0	0	12	0	0	0	0	0	0	0	0	0	0	d__Bacteria; p__Bacteroidota; c__Bacteroidia; o__Cytophagales; f__Spirosomaceae; g__Dyadobacter	0.999999
ASV1275	0	0	0	0	0	0	0	12	0	0	0	0	0	0	0	0	d__Bacteria; p__Bacteroidota; c__Bacteroidia; o__Bacteroidales; f__Prevotellaceae; g__Prevotella	0.947555
ASV1276	0	0	0	0	0	0	0	0	0	12	0	0	0	0	0	0	d__Bacteria	0.844134
ASV1277	0	0	0	0	0	0	0	0	0	6	0	0	0	0	6	0	d__Bacteria; p__Proteobacteria; c__Gammaproteobacteria; o__Burkholderiales; f__Burkholderiaceae; g__Cupriavidus	0.999857
ASV1278	0	0	0	0	0	0	0	0	0	0	12	0	0	0	0	0	d__Bacteria; p__Bacteroidota; c__Bacteroidia; o__Chitinophagales; f__Saprospiraceae; g__uncultured; s__Sargassum_vachellianum	0.987044
ASV1279	0	0	0	0	0	0	0	0	0	0	0	12	0	0	0	0	d__Bacteria; p__Campilobacterota; c__Campylobacteria; o__Campylobacterales; f__Arcobacteraceae; g__Malaciobacter; s__uncultured_bacterium	0.742051
ASV1280	0	0	0	0	0	0	0	0	0	0	0	12	0	0	0	0	d__Bacteria; p__Proteobacteria; c__Gammaproteobacteria; o__Nitrosococcales; f__Methylophagaceae; g__Methylophaga	0.999999
ASV1281	0	0	0	0	0	0	0	0	0	0	0	12	0	0	0	0	d__Bacteria; p__Firmicutes; c__Negativicutes; o__Veillonellales-Selenomonadales; f__Veillonellaceae; g__Megasphaera	0.999999
ASV1282	0	0	0	0	0	0	0	0	0	0	0	12	0	0	0	0	d__Bacteria; p__Proteobacteria; c__Gammaproteobacteria; o__Enterobacterales; f__Enterobacteriaceae	0.752111
ASV1283	0	0	0	0	0	0	0	0	0	0	0	12	0	0	0	0	d__Bacteria; p__Firmicutes; c__Clostridia; o__Lachnospirales; f__Lachnospiraceae; g__Lachnospiraceae_UCG-004	0.861062
ASV1284	0	0	0	0	0	0	0	0	0	0	0	12	0	0	0	0	d__Bacteria; p__Proteobacteria; c__Alphaproteobacteria; o__Rhodobacterales; f__Rhodobacteraceae	0.999983
ASV1285	0	0	0	0	0	0	0	0	0	0	0	6	0	0	0	6	d__Bacteria; p__Firmicutes; c__Clostridia; o__Oscillospirales; f__Oscillospiraceae	0.99998
ASV1286	0	0	0	0	0	0	0	0	0	0	0	6	0	0	0	6	d__Bacteria; p__Firmicutes; c__Clostridia; o__Lachnospirales; f__Lachnospiraceae; g__Lachnospiraceae_ND3007_group	0.999985
ASV1287	0	0	0	0	0	0	0	0	0	0	0	5	0	4	3	0	d__Bacteria; p__Proteobacteria; c__Alphaproteobacteria; o__Caulobacterales; f__Hyphomonadaceae; g__Hyphomonas	0.996671
ASV1288	0	0	0	0	0	0	0	0	0	0	0	0	0	12	0	0	d__Bacteria; p__Bacteroidota; c__Bacteroidia; o__Flavobacteriales; f__Flavobacteriaceae; g__NS5_marine_group; s__uncultured_Flavobacteriaceae	0.935774
ASV1289	0	0	0	0	0	0	0	0	0	0	0	0	0	12	0	0	d__Bacteria; p__Firmicutes; c__Clostridia; o__Peptostreptococcales-Tissierellales; f__Peptostreptococcaceae	0.999454
ASV1290	0	0	0	0	0	0	0	0	0	0	0	0	0	12	0	0	d__Bacteria; p__Proteobacteria; c__Alphaproteobacteria; o__Rhodobacterales; f__Rhodobacteraceae; g__Marivita	0.841585
ASV1291	0	0	0	0	0	0	0	0	0	0	0	0	0	12	0	0	d__Bacteria; p__Firmicutes; c__Clostridia; o__Peptostreptococcales-Tissierellales; f__Peptostreptococcaceae; g__Romboutsia	0.911225
ASV1292	0	0	0	0	0	0	0	0	0	0	0	0	0	12	0	0	d__Bacteria; p__Firmicutes; c__Clostridia; o__Peptostreptococcales-Tissierellales; f__Peptostreptococcaceae	0.962302
ASV1293	0	0	0	0	0	0	0	0	0	0	0	0	0	0	0	12	d__Bacteria; p__Actinobacteriota; c__Actinobacteria; o__Micrococcales; f__Micrococcaceae; g__Micrococcus	0.977553
ASV1294	11	0	0	0	0	0	0	0	0	0	0	0	0	0	0	0	d__Bacteria; p__Proteobacteria; c__Alphaproteobacteria; o__Rhodobacterales; f__Rhodobacteraceae; g__Actibacterium	0.756944
ASV1295	11	0	0	0	0	0	0	0	0	0	0	0	0	0	0	0	d__Bacteria; p__Proteobacteria; c__Gammaproteobacteria; o__Gammaproteobacteria_Incertae_Sedis; f__Unknown_Family; g__uncultured	0.999656
ASV1296	11	0	0	0	0	0	0	0	0	0	0	0	0	0	0	0	d__Bacteria; p__Proteobacteria; c__Gammaproteobacteria; o__Cellvibrionales; f__Halieaceae; g__Halioglobus	0.882648
ASV1297	11	0	0	0	0	0	0	0	0	0	0	0	0	0	0	0	d__Bacteria; p__Proteobacteria; c__Gammaproteobacteria; o__Coxiellales; f__Coxiellaceae; g__Coxiella; s__uncultured_Legionella	0.854251
ASV1298	11	0	0	0	0	0	0	0	0	0	0	0	0	0	0	0	d__Bacteria; p__Proteobacteria; c__Alphaproteobacteria; o__Rhodobacterales; f__Rhodobacteraceae; g__Dinoroseobacter; s__uncultured_bacterium	0.823562
ASV1299	11	0	0	0	0	0	0	0	0	0	0	0	0	0	0	0	d__Bacteria; p__Proteobacteria; c__Gammaproteobacteria; o__uncultured; f__uncultured; g__uncultured	0.939878
ASV1300	11	0	0	0	0	0	0	0	0	0	0	0	0	0	0	0	d__Bacteria; p__Proteobacteria; c__Gammaproteobacteria; o__Steroidobacterales; f__Woeseiaceae; g__Woeseia	0.929529
ASV1301	11	0	0	0	0	0	0	0	0	0	0	0	0	0	0	0	d__Bacteria; p__Proteobacteria; c__Gammaproteobacteria; o__Enterobacterales; f__Enterobacteriaceae; g__Escherichia-Shigella	0.923689
ASV1302	11	0	0	0	0	0	0	0	0	0	0	0	0	0	0	0	d__Bacteria; p__Cyanobacteria; c__Cyanobacteriia; o__Cyanobacteriales; f__Microcystaceae; g__Microcystaceae	0.838107
ASV1303	5	0	0	0	0	6	0	0	0	0	0	0	0	0	0	0	d__Bacteria; p__Bacteroidota; c__Bacteroidia; o__Flavobacteriales; f__NS9_marine_group; g__NS9_marine_group; s__uncultured_bacterium	0.805886
ASV1304	5	0	6	0	0	0	0	0	0	0	0	0	0	0	0	0	d__Bacteria; p__Firmicutes; c__Clostridia; o__Clostridia_vadinBB60_group; f__Clostridia_vadinBB60_group; g__Clostridia_vadinBB60_group; s__uncultured_bacterium	0.802313
ASV1305	0	11	0	0	0	0	0	0	0	0	0	0	0	0	0	0	d__Bacteria; p__Proteobacteria; c__Gammaproteobacteria; o__Pseudomonadales; f__Pseudomonadaceae; g__Pseudomonas	0.9995
ASV1306	0	11	0	0	0	0	0	0	0	0	0	0	0	0	0	0	d__Bacteria; p__Proteobacteria; c__Gammaproteobacteria; o__Xanthomonadales; f__Xanthomonadaceae; g__SN8; s__uncultured_Xanthomonas	0.824403
ASV1307	0	11	0	0	0	0	0	0	0	0	0	0	0	0	0	0	d__Bacteria; p__Bacteroidota; c__Bacteroidia; o__Sphingobacteriales; f__Sphingobacteriaceae; g__Pedobacter	0.869371
ASV1308	0	11	0	0	0	0	0	0	0	0	0	0	0	0	0	0	d__Bacteria; p__Firmicutes; c__Clostridia; o__Oscillospirales; f__Oscillospiraceae	0.999962
ASV1309	0	11	0	0	0	0	0	0	0	0	0	0	0	0	0	0	d__Bacteria; p__Firmicutes; c__Clostridia; o__Lachnospirales; f__Lachnospiraceae; g__Anaerostipes	0.988077
ASV1310	0	11	0	0	0	0	0	0	0	0	0	0	0	0	0	0	d__Bacteria; p__Firmicutes; c__Clostridia; o__Clostridiales; f__Clostridiaceae	0.999913
ASV1311	0	5	3	0	0	0	0	0	0	0	0	0	0	1	0	2	d__Bacteria; p__Bacteroidota; c__Bacteroidia; o__Flavobacteriales; f__NS9_marine_group; g__NS9_marine_group; s__uncultured_bacterium	0.725336
ASV1312	0	0	11	0	0	0	0	0	0	0	0	0	0	0	0	0	d__Bacteria; p__Firmicutes; c__Clostridia; o__Lachnospirales; f__Lachnospiraceae	0.999994
ASV1313	0	0	11	0	0	0	0	0	0	0	0	0	0	0	0	0	d__Bacteria; p__Proteobacteria; c__Alphaproteobacteria; o__Rhodobacterales; f__Rhodobacteraceae	0.999967
ASV1314	0	0	11	0	0	0	0	0	0	0	0	0	0	0	0	0	d__Bacteria; p__Bdellovibrionota; c__Bdellovibrionia; o__Bdellovibrionales; f__Bdellovibrionaceae; g__OM27_clade; s__uncultured_marine	0.738318
ASV1315	0	0	11	0	0	0	0	0	0	0	0	0	0	0	0	0	d__Bacteria; p__Firmicutes; c__Bacilli; o__Bacillales; f__Bacillaceae; g__Bacillus	0.995483
ASV1316	0	0	3	8	0	0	0	0	0	0	0	0	0	0	0	0	d__Bacteria; p__Dependentiae; c__Babeliae; o__Babeliales	0.999991
ASV1317	0	0	0	11	0	0	0	0	0	0	0	0	0	0	0	0	d__Bacteria; p__Proteobacteria; c__Gammaproteobacteria; o__Oceanospirillales; f__Saccharospirillaceae; g__Thalassolituus; s__uncultured_bacterium	0.981147
ASV1318	0	0	0	11	0	0	0	0	0	0	0	0	0	0	0	0	d__Bacteria; p__Proteobacteria; c__Alphaproteobacteria; o__Sphingomonadales; f__Sphingomonadaceae; g__Sphingomonas	0.93353
ASV1319	0	0	0	11	0	0	0	0	0	0	0	0	0	0	0	0	d__Bacteria; p__Proteobacteria; c__Alphaproteobacteria; o__Rhodobacterales; f__Rhodobacteraceae	1
ASV1320	0	0	0	11	0	0	0	0	0	0	0	0	0	0	0	0	d__Bacteria; p__Firmicutes; c__Clostridia; o__Clostridia_UCG-014; f__Clostridia_UCG-014; g__Clostridia_UCG-014	0.999999
ASV1321	0	0	0	11	0	0	0	0	0	0	0	0	0	0	0	0	d__Bacteria; p__Desulfobacterota; c__Desulfovibrionia; o__Desulfovibrionales; f__Desulfovibrionaceae; g__Desulfovibrio; s__bacterium_New	0.805599
ASV1322	0	0	0	11	0	0	0	0	0	0	0	0	0	0	0	0	d__Bacteria; p__Bacteroidota; c__Bacteroidia; o__Bacteroidales; f__Prevotellaceae; g__uncultured; s__uncultured_organism	0.999502
ASV1323	0	0	0	0	11	0	0	0	0	0	0	0	0	0	0	0	d__Bacteria; p__Firmicutes; c__Clostridia; o__Oscillospirales; f__Ruminococcaceae; g__Caproiciproducens	0.999992
ASV1324	0	0	0	0	11	0	0	0	0	0	0	0	0	0	0	0	d__Bacteria; p__Firmicutes; c__Clostridia; o__Clostridiales; f__Clostridiaceae; g__Proteiniclasticum	0.98981
ASV1325	0	0	0	0	11	0	0	0	0	0	0	0	0	0	0	0	d__Bacteria; p__Firmicutes; c__Clostridia; o__Oscillospirales; f__Ruminococcaceae; g__Caproiciproducens	0.95503
ASV1326	0	0	0	0	6	0	0	0	0	0	0	0	5	0	0	0	d__Bacteria; p__Bacteroidota; c__Bacteroidia; o__Flavobacteriales; f__NS9_marine_group; g__NS9_marine_group	0.998241
ASV1327	0	0	0	0	0	11	0	0	0	0	0	0	0	0	0	0	d__Bacteria; p__Verrucomicrobiota; c__Verrucomicrobiae; o__Verrucomicrobiales; f__Verrucomicrobiaceae; g__Prosthecobacter	0.757724
ASV1328	0	0	0	0	0	11	0	0	0	0	0	0	0	0	0	0	d__Bacteria; p__Proteobacteria; c__Gammaproteobacteria; o__Burkholderiales; f__Comamonadaceae	1
ASV1329	0	0	0	0	0	11	0	0	0	0	0	0	0	0	0	0	d__Bacteria; p__Proteobacteria; c__Gammaproteobacteria; o__Cellvibrionales; f__Halieaceae; g__Luminiphilus	0.952937
ASV1330	0	0	0	0	0	11	0	0	0	0	0	0	0	0	0	0	d__Bacteria; p__Bacteroidota; c__Bacteroidia; o__Bacteroidales; f__Tannerellaceae; g__Parabacteroides; s__uncultured_Bacteroidales	0.985235
ASV1331	0	0	0	0	0	0	6	0	5	0	0	0	0	0	0	0	d__Bacteria; p__Firmicutes; c__Clostridia; o__Peptostreptococcales-Tissierellales; f__Fusibacteraceae; g__Fusibacter; s__Clostridiales_bacterium	0.710059
ASV1332	0	0	0	0	0	0	5	3	0	0	3	0	0	0	0	0	d__Bacteria; p__Bacteroidota; c__Bacteroidia; o__Sphingobacteriales; f__NS11-12_marine_group; g__NS11-12_marine_group; s__uncultured_Bacteroidetes	0.971837
ASV1333	0	0	0	0	0	0	0	11	0	0	0	0	0	0	0	0	d__Bacteria; p__Bacteroidota; c__Bacteroidia; o__Flavobacteriales; f__Flavobacteriaceae	0.999912
ASV1334	0	0	0	0	0	0	0	0	11	0	0	0	0	0	0	0	d__Bacteria; p__Proteobacteria; c__Gammaproteobacteria; o__Oceanospirillales; f__Halomonadaceae; g__Halomonas	0.99979
ASV1335	0	0	0	0	0	0	0	0	11	0	0	0	0	0	0	0	d__Bacteria; p__Bacteroidota; c__Bacteroidia; o__Bacteroidales; f__Prevotellaceae; g__Prevotella	0.929105
ASV1336	0	0	0	0	0	0	0	0	11	0	0	0	0	0	0	0	Unassigned	0.890263
ASV1337	0	0	0	0	0	0	0	0	0	11	0	0	0	0	0	0	Unassigned	0.707643
ASV1338	0	0	0	0	0	0	0	0	0	11	0	0	0	0	0	0	Unassigned	0.77575
ASV1339	0	0	0	0	0	0	0	0	0	11	0	0	0	0	0	0	d__Bacteria; p__Firmicutes; c__Clostridia; o__Peptostreptococcales-Tissierellales; f__Fusibacteraceae; g__Fusibacter; s__Clostridiales_bacterium	0.99071
ASV1340	0	0	0	0	0	0	0	0	0	4	4	1	0	0	1	1	d__Bacteria; p__Proteobacteria; c__Alphaproteobacteria; o__Rhodobacterales; f__Rhodobacteraceae	0.999963
ASV1341	0	0	0	0	0	0	0	0	0	0	11	0	0	0	0	0	d__Bacteria	0.839331
ASV1342	0	0	0	0	0	0	0	0	0	0	5	6	0	0	0	0	d__Bacteria; p__Proteobacteria; c__Gammaproteobacteria; o__Oceanospirillales; f__Oleiphilaceae; g__Oleiphilus	0.971523
ASV1343	0	0	0	0	0	0	0	0	0	0	0	11	0	0	0	0	d__Bacteria; p__Bacteroidota; c__Bacteroidia; o__Bacteroidales; f__Prevotellaceae; g__Prevotella	0.870133
ASV1344	0	0	0	0	0	0	0	0	0	0	0	11	0	0	0	0	d__Bacteria; p__Proteobacteria; c__Gammaproteobacteria; o__UBA10353_marine_group; f__UBA10353_marine_group; g__UBA10353_marine_group; s__unidentified_marine	0.996441
ASV1345	0	0	0	0	0	0	0	0	0	0	0	11	0	0	0	0	d__Bacteria; p__Firmicutes; c__Clostridia; o__Lachnospirales; f__Lachnospiraceae	0.910393
ASV1346	0	0	0	0	0	0	0	0	0	0	0	11	0	0	0	0	d__Bacteria; p__Proteobacteria; c__Gammaproteobacteria; o__Enterobacterales; f__Enterobacteriaceae; g__Klebsiella	0.714238
ASV1347	0	0	0	0	0	0	0	0	0	0	0	0	11	0	0	0	d__Bacteria; p__Proteobacteria; c__Alphaproteobacteria; o__Rhodobacterales; f__Rhodobacteraceae; g__Limimaricola	0.971792
ASV1348	0	0	0	0	0	0	0	0	0	0	0	0	0	0	11	0	d__Bacteria; p__Bacteroidota; c__Bacteroidia; o__Flavobacteriales; f__Flavobacteriaceae; g__NS5_marine_group	0.999927
ASV1349	0	0	0	0	0	0	0	0	0	0	0	0	0	0	11	0	d__Bacteria; p__Bacteroidota; c__Bacteroidia; o__Flavobacteriales; f__Flavobacteriaceae; g__Marixanthomonas; s__uncultured_bacterium	0.917706
ASV1350	0	0	0	0	0	0	0	0	0	0	0	0	0	0	0	11	d__Bacteria; p__Firmicutes; c__Clostridia; o__Lachnospirales; f__Lachnospiraceae	0.989164
ASV1351	10	0	0	0	0	0	0	0	0	0	0	0	0	0	0	0	d__Bacteria; p__Acidobacteriota; c__Blastocatellia; o__Blastocatellales; f__Blastocatellaceae; g__Stenotrophobacter; s__uncultured_soil	0.890635
ASV1352	10	0	0	0	0	0	0	0	0	0	0	0	0	0	0	0	d__Bacteria; p__Bacteroidota; c__Bacteroidia; o__Bacteroidales; f__Muribaculaceae; g__Muribaculum; s__uncultured_bacterium	0.79052
ASV1353	10	0	0	0	0	0	0	0	0	0	0	0	0	0	0	0	d__Bacteria; p__Proteobacteria; c__Gammaproteobacteria; o__Burkholderiales; f__Comamonadaceae; g__Rhizobacter	0.702561
ASV1354	10	0	0	0	0	0	0	0	0	0	0	0	0	0	0	0	d__Bacteria; p__Desulfobacterota; c__Desulfobulbia; o__Desulfobulbales; f__Desulfocapsaceae; g__uncultured; s__uncultured_delta	0.738398
ASV1355	10	0	0	0	0	0	0	0	0	0	0	0	0	0	0	0	d__Bacteria; p__Proteobacteria; c__Gammaproteobacteria; o__Burkholderiales; f__Comamonadaceae	0.999998
ASV1356	10	0	0	0	0	0	0	0	0	0	0	0	0	0	0	0	d__Bacteria; p__Firmicutes; c__Clostridia; o__Peptostreptococcales-Tissierellales; f__Caminicellaceae; g__Paramaledivibacter	0.996077
ASV1357	10	0	0	0	0	0	0	0	0	0	0	0	0	0	0	0	d__Bacteria; p__Verrucomicrobiota; c__Verrucomicrobiae; o__Verrucomicrobiales; f__DEV007; g__DEV007; s__uncultured_bacterium	0.863038
ASV1358	10	0	0	0	0	0	0	0	0	0	0	0	0	0	0	0	d__Bacteria; p__Verrucomicrobiota; c__Verrucomicrobiae; o__Opitutales; f__Opitutaceae; g__Opitutus	0.756885
ASV1359	0	10	0	0	0	0	0	0	0	0	0	0	0	0	0	0	d__Bacteria; p__Firmicutes; c__Clostridia; o__Oscillospirales; f__[Eubacterium]_coprostanoligenes_group; g__[Eubacterium]_coprostanoligenes_group; s__uncultured_bacterium	0.722421
ASV1360	0	10	0	0	0	0	0	0	0	0	0	0	0	0	0	0	d__Bacteria; p__Verrucomicrobiota; c__Verrucomicrobiae; o__Verrucomicrobiales; f__Rubritaleaceae; g__Roseibacillus; s__uncultured_Verrucomicrobiae	0.922272
ASV1361	0	10	0	0	0	0	0	0	0	0	0	0	0	0	0	0	d__Bacteria; p__Firmicutes; c__Clostridia; o__Lachnospirales; f__Lachnospiraceae	0.999997
ASV1362	0	10	0	0	0	0	0	0	0	0	0	0	0	0	0	0	d__Bacteria; p__Proteobacteria; c__Gammaproteobacteria; o__Burkholderiales; f__Oxalobacteraceae; g__Massilia	0.947036
ASV1363	0	4	0	0	0	0	0	0	0	0	0	0	0	0	0	6	d__Bacteria; p__Bacteroidota; c__Bacteroidia; o__Flavobacteriales; f__NS9_marine_group; g__NS9_marine_group	0.998343
ASV1364	0	0	10	0	0	0	0	0	0	0	0	0	0	0	0	0	d__Bacteria; p__Bacteroidota; c__Bacteroidia; o__Flavobacteriales; f__Flavobacteriaceae; g__Formosa	0.744618
ASV1365	0	0	10	0	0	0	0	0	0	0	0	0	0	0	0	0	d__Bacteria; p__Firmicutes; c__Clostridia; o__Monoglobales; f__Monoglobaceae; g__Monoglobus	0.999908
ASV1366	0	0	10	0	0	0	0	0	0	0	0	0	0	0	0	0	d__Bacteria; p__Firmicutes; c__Clostridia; o__Oscillospirales; f__Ruminococcaceae	0.994184
ASV1367	0	0	10	0	0	0	0	0	0	0	0	0	0	0	0	0	d__Bacteria; p__Proteobacteria; c__Gammaproteobacteria; o__Alteromonadales; f__Pseudoalteromonadaceae; g__Algicola; s__uncultured_bacterium	0.91561
ASV1368	0	0	10	0	0	0	0	0	0	0	0	0	0	0	0	0	d__Bacteria; p__Firmicutes; c__Clostridia; o__Peptococcales; f__Peptococcaceae; g__uncultured	0.999937
ASV1369	0	0	4	0	0	6	0	0	0	0	0	0	0	0	0	0	d__Bacteria; p__Cyanobacteria; c__Cyanobacteriia; o__Chloroplast; f__Chloroplast; g__Chloroplast	0.999916
ASV1370	0	0	3	0	0	7	0	0	0	0	0	0	0	0	0	0	d__Bacteria; p__Bacteroidota; c__Bacteroidia; o__Bacteroidales; f__Bacteroidaceae; g__Bacteroides	0.999998
ASV1371	0	0	0	10	0	0	0	0	0	0	0	0	0	0	0	0	d__Bacteria; p__Firmicutes; c__Bacilli; o__Erysipelotrichales; f__Erysipelatoclostridiaceae; g__UCG-004; s__gut_metagenome	0.999753
ASV1372	0	0	0	0	10	0	0	0	0	0	0	0	0	0	0	0	d__Bacteria; p__Firmicutes; c__Bacilli; o__Thermoactinomycetales; f__Thermoactinomycetaceae; g__Thermoflavimicrobium; s__Thermoflavimicrobium_sp.	0.787607
ASV1373	0	0	0	0	10	0	0	0	0	0	0	0	0	0	0	0	d__Bacteria; p__Proteobacteria; c__Alphaproteobacteria; o__Puniceispirillales; f__SAR116_clade; g__SAR116_clade; s__uncultured_Oceanibaculum	0.819321
ASV1374	0	0	0	0	10	0	0	0	0	0	0	0	0	0	0	0	d__Bacteria; p__Bacteroidota; c__Bacteroidia; o__Chitinophagales; f__uncultured; g__uncultured; s__uncultured_Sphingobacteriia	0.99959
ASV1375	0	0	0	0	10	0	0	0	0	0	0	0	0	0	0	0	d__Bacteria; p__Firmicutes; c__Clostridia; o__Oscillospirales; f__Ruminococcaceae; g__Caproiciproducens; s__uncultured_organism	0.999774
ASV1376	0	0	0	0	10	0	0	0	0	0	0	0	0	0	0	0	d__Bacteria; p__Firmicutes; c__Clostridia; o__Oscillospirales; f__Ruminococcaceae; g__Caproiciproducens	0.928922
ASV1377	0	0	0	0	10	0	0	0	0	0	0	0	0	0	0	0	d__Bacteria; p__Bacteroidota; c__Bacteroidia; o__Bacteroidales; f__Rikenellaceae; g__Alistipes; s__uncultured_bacterium	0.981914
ASV1378	0	0	0	0	10	0	0	0	0	0	0	0	0	0	0	0	d__Bacteria; p__Actinobacteriota; c__Coriobacteriia; o__OPB41; f__OPB41; g__OPB41	0.999998
ASV1379	0	0	0	0	10	0	0	0	0	0	0	0	0	0	0	0	d__Bacteria; p__Proteobacteria; c__Gammaproteobacteria; o__Methylococcales; f__Methylococcaceae; g__Methyloparacoccus; s__Methyloparacoccus_murrellii	0.924652
ASV1380	0	0	0	0	6	4	0	0	0	0	0	0	0	0	0	0	d__Bacteria; p__Bacteroidota; c__Bacteroidia; o__Flavobacteriales; f__Crocinitomicaceae; g__Fluviicola	0.96367
ASV1381	0	0	0	0	0	10	0	0	0	0	0	0	0	0	0	0	d__Bacteria; p__Proteobacteria; c__Alphaproteobacteria	0.999953
ASV1382	0	0	0	0	0	10	0	0	0	0	0	0	0	0	0	0	d__Bacteria; p__Bacteroidota; c__Bacteroidia; o__Flavobacteriales; f__Weeksellaceae; g__Chryseobacterium	0.999917
ASV1383	0	0	0	0	0	10	0	0	0	0	0	0	0	0	0	0	d__Bacteria; p__Bacteroidota; c__Bacteroidia; o__Bacteroidales; f__Paludibacteraceae; g__Paludibacter; s__uncultured_anaerobic	0.984886
ASV1384	0	0	0	0	0	10	0	0	0	0	0	0	0	0	0	0	d__Bacteria; p__Bacteroidota; c__Bacteroidia; o__Sphingobacteriales; f__Sphingobacteriaceae; g__Sphingobacterium; s__Sphingobacterium_mizutaii	0.906657
ASV1385	0	0	0	0	0	10	0	0	0	0	0	0	0	0	0	0	d__Bacteria; p__Proteobacteria; c__Gammaproteobacteria; o__Pseudomonadales; f__Moraxellaceae; g__Acinetobacter	0.999983
ASV1386	0	0	0	0	0	10	0	0	0	0	0	0	0	0	0	0	d__Bacteria; p__Myxococcota; c__Polyangia; o__Polyangiales; f__Polyangiaceae; g__Pajaroellobacter	0.994148
ASV1387	0	0	0	0	0	0	10	0	0	0	0	0	0	0	0	0	d__Bacteria; p__Bacteroidota; c__Bacteroidia; o__Flavobacteriales; f__Flavobacteriaceae	0.999977
ASV1388	0	0	0	0	0	0	9	0	0	1	0	0	0	0	0	0	d__Bacteria; p__Proteobacteria; c__Gammaproteobacteria; o__Salinisphaerales; f__Salinisphaeraceae; g__Salinisphaera; s__uncultured_bacterium	0.948588
ASV1389	0	0	0	0	0	0	4	0	0	0	2	0	0	4	0	0	d__Bacteria; p__Proteobacteria; c__Alphaproteobacteria; o__Tistrellales; f__Tistrellaceae; g__Tistrella; s__Tistrella_mobilis	0.788124
ASV1390	0	0	0	0	0	0	3	3	0	0	0	0	0	4	0	0	d__Bacteria; p__Bacteroidota; c__Bacteroidia; o__Chitinophagales; f__Saprospiraceae; g__Aureispira; s__uncultured_bacterium	0.94772
ASV1391	0	0	0	0	0	0	2	0	0	0	0	8	0	0	0	0	d__Bacteria; p__Bacteroidota; c__Bacteroidia; o__Flavobacteriales; f__Flavobacteriaceae; g__Winogradskyella	0.982383
ASV1392	0	0	0	0	0	0	2	0	7	0	0	0	1	0	0	0	d__Bacteria; p__Proteobacteria; c__Gammaproteobacteria; o__Alteromonadales; f__Pseudoalteromonadaceae; g__Pseudoalteromonas	0.972167
ASV1393	0	0	0	0	0	0	0	10	0	0	0	0	0	0	0	0	d__Bacteria; p__Proteobacteria; c__Gammaproteobacteria; o__Alteromonadales; f__Colwelliaceae; g__Thalassotalea; s__Thalassomonas_sp.	0.709321
ASV1394	0	0	0	0	0	0	0	10	0	0	0	0	0	0	0	0	d__Bacteria; p__Bacteroidota; c__Bacteroidia; o__Chitinophagales; f__Saprospiraceae; g__uncultured	0.998704
ASV1395	0	0	0	0	0	0	0	10	0	0	0	0	0	0	0	0	d__Bacteria; p__Proteobacteria; c__Alphaproteobacteria; o__SAR11_clade; f__Clade_I; g__Clade_Ia	0.866383
ASV1396	0	0	0	0	0	0	0	6	0	4	0	0	0	0	0	0	d__Bacteria; p__Desulfobacterota; c__Desulfuromonadia; o__Bradymonadales; f__Bradymonadales; g__Bradymonadales	0.995995
ASV1397	0	0	0	0	0	0	0	0	10	0	0	0	0	0	0	0	d__Bacteria; p__Proteobacteria; c__Gammaproteobacteria; o__Nitrosococcales; f__Methylophagaceae; g__Methylophaga	0.999978
ASV1398	0	0	0	0	0	0	0	0	10	0	0	0	0	0	0	0	d__Bacteria; p__Firmicutes; c__Bacilli; o__Bacillales; f__Bacillaceae; g__Bacillus	0.999188
ASV1399	0	0	0	0	0	0	0	0	0	10	0	0	0	0	0	0	d__Bacteria; p__Proteobacteria; c__Alphaproteobacteria; o__Rhodobacterales; f__Rhodobacteraceae; g__Marivivens; s__Marivivens_niveibacter	0.87606
ASV1400	0	0	0	0	0	0	0	0	0	10	0	0	0	0	0	0	d__Bacteria; p__Actinobacteriota; c__Coriobacteriia; o__Coriobacteriales; f__Eggerthellaceae; g__Eggerthella	0.999992
ASV1401	0	0	0	0	0	0	0	0	0	5	0	0	0	5	0	0	d__Bacteria; p__Proteobacteria; c__Gammaproteobacteria; o__Burkholderiales; f__MWH-UniP1_aquatic_group; g__MWH-UniP1_aquatic_group; s__marine_metagenome	0.867682
ASV1402	0	0	0	0	0	0	0	0	0	1	0	1	1	6	0	1	d__Bacteria; p__Proteobacteria; c__Gammaproteobacteria; o__Oceanospirillales; f__Nitrincolaceae; g__Neptuniibacter; s__Neptuniibacter_caesariensis	0.929575
ASV1403	0	0	0	0	0	0	0	0	0	0	10	0	0	0	0	0	d__Bacteria; p__Proteobacteria; c__Alphaproteobacteria; o__Rhizobiales; f__Rhizobiaceae; g__Cohaesibacter	0.999633
ASV1404	0	0	0	0	0	0	0	0	0	0	10	0	0	0	0	0	d__Bacteria	0.780326
ASV1405	0	0	0	0	0	0	0	0	0	0	0	10	0	0	0	0	d__Bacteria; p__Proteobacteria; c__Alphaproteobacteria; o__Rhizobiales; f__Xanthobacteraceae; g__Pseudorhodoplanes	0.964754
ASV1406	0	0	0	0	0	0	0	0	0	0	0	10	0	0	0	0	d__Bacteria; p__Bacteroidota; c__Bacteroidia; o__Bacteroidales; f__Muribaculaceae; g__Muribaculaceae; s__uncultured_bacterium	0.943264
ASV1407	0	0	0	0	0	0	0	0	0	0	0	10	0	0	0	0	d__Bacteria; p__Firmicutes; c__Clostridia; o__Christensenellales; f__Christensenellaceae; g__Christensenellaceae_R-7_group	0.936603
ASV1408	0	0	0	0	0	0	0	0	0	0	0	10	0	0	0	0	d__Bacteria; p__Bacteroidota; c__Bacteroidia; o__Flavobacteriales; f__Flavobacteriaceae; g__NS5_marine_group; s__uncultured_Flavobacteriaceae	0.964148
ASV1409	0	0	0	0	0	0	0	0	0	0	0	10	0	0	0	0	d__Bacteria; p__Bacteroidota; c__Bacteroidia; o__Flavobacteriales; f__Flavobacteriaceae; g__NS5_marine_group; s__uncultured_Flavobacterium	0.744391
ASV1410	0	0	0	0	0	0	0	0	0	0	0	10	0	0	0	0	d__Bacteria; p__Proteobacteria; c__Gammaproteobacteria; o__Alteromonadales; f__Moritellaceae; g__Moritella	0.975835
ASV1411	0	0	0	0	0	0	0	0	0	0	0	0	5	0	5	0	d__Bacteria; p__WPS-2; c__WPS-2; o__WPS-2; f__WPS-2; g__WPS-2; s__marine_metagenome	1
ASV1412	0	0	0	0	0	0	0	0	0	0	0	0	0	10	0	0	d__Bacteria; p__Actinobacteriota; c__Thermoleophilia; o__Gaiellales; f__uncultured; g__uncultured; s__metagenome	0.981612
ASV1413	0	0	0	0	0	0	0	0	0	0	0	0	0	0	10	0	d__Bacteria; p__Bdellovibrionota; c__Bdellovibrionia; o__Bdellovibrionales; f__Bdellovibrionaceae; g__OM27_clade	0.992225
ASV1414	0	0	0	0	0	0	0	0	0	0	0	0	0	0	0	10	d__Bacteria; p__Proteobacteria; c__Gammaproteobacteria; o__Burkholderiales; f__Sutterellaceae; g__Parasutterella; s__uncultured_bacterium	0.798552
ASV1415	0	0	0	0	0	0	0	0	0	0	0	0	0	0	0	10	d__Bacteria; p__Firmicutes; c__Bacilli; o__Bacillales; f__Bacillaceae; g__Anoxybacillus	0.978428
ASV1416	9	0	0	0	0	0	0	0	0	0	0	0	0	0	0	0	d__Bacteria; p__Verrucomicrobiota; c__Verrucomicrobiae; o__Verrucomicrobiales; f__DEV007; g__DEV007; s__uncultured_bacterium	0.917322
ASV1417	9	0	0	0	0	0	0	0	0	0	0	0	0	0	0	0	d__Bacteria; p__Firmicutes; c__Clostridia; o__Clostridiales; f__Clostridiaceae; g__uncultured	0.998638
ASV1418	9	0	0	0	0	0	0	0	0	0	0	0	0	0	0	0	d__Bacteria; p__Bacteroidota; c__Bacteroidia; o__Chitinophagales; f__uncultured; g__uncultured; s__uncultured_Sphingobacteriia	0.999136
ASV1419	9	0	0	0	0	0	0	0	0	0	0	0	0	0	0	0	d__Bacteria; p__Proteobacteria; c__Alphaproteobacteria	0.776915
ASV1420	9	0	0	0	0	0	0	0	0	0	0	0	0	0	0	0	d__Bacteria; p__Proteobacteria; c__Alphaproteobacteria; o__Rhodobacterales; f__Rhodobacteraceae	0.999988
ASV1421	9	0	0	0	0	0	0	0	0	0	0	0	0	0	0	0	d__Bacteria; p__Verrucomicrobiota; c__Verrucomicrobiae; o__Verrucomicrobiales; f__DEV007; g__DEV007	1
ASV1422	9	0	0	0	0	0	0	0	0	0	0	0	0	0	0	0	d__Bacteria; p__Cyanobacteria; c__Cyanobacteriia; o__Chloroplast; f__Chloroplast; g__Chloroplast	1
ASV1423	9	0	0	0	0	0	0	0	0	0	0	0	0	0	0	0	d__Bacteria; p__Myxococcota; c__Polyangia; o__Polyangiales; f__Sandaracinaceae; g__uncultured	0.999628
ASV1424	9	0	0	0	0	0	0	0	0	0	0	0	0	0	0	0	d__Bacteria; p__Verrucomicrobiota; c__Verrucomicrobiae; o__Verrucomicrobiales; f__Rubritaleaceae; g__Roseibacillus	0.997783
ASV1425	9	0	0	0	0	0	0	0	0	0	0	0	0	0	0	0	d__Bacteria; p__Proteobacteria; c__Gammaproteobacteria; o__Oceanospirillales; f__Litoricolaceae; g__Litoricola; s__uncultured_bacterium	0.785477
ASV1426	9	0	0	0	0	0	0	0	0	0	0	0	0	0	0	0	d__Bacteria; p__Proteobacteria; c__Alphaproteobacteria; o__Holosporales; f__Holosporaceae; g__uncultured; s__uncultured_Holosporaceae	0.995178
ASV1427	9	0	0	0	0	0	0	0	0	0	0	0	0	0	0	0	d__Bacteria; p__Verrucomicrobiota; c__Verrucomicrobiae; o__Verrucomicrobiales; f__Rubritaleaceae; g__Persicirhabdus	0.99994
ASV1428	0	9	0	0	0	0	0	0	0	0	0	0	0	0	0	0	d__Bacteria; p__Firmicutes; c__Clostridia; o__Clostridia_vadinBB60_group; f__Clostridia_vadinBB60_group; g__Clostridia_vadinBB60_group; s__uncultured_bacterium	0.981873
ASV1429	0	9	0	0	0	0	0	0	0	0	0	0	0	0	0	0	d__Bacteria; p__Actinobacteriota; c__Coriobacteriia; o__Coriobacteriales; f__Atopobiaceae; g__Olsenella	0.899465
ASV1430	0	9	0	0	0	0	0	0	0	0	0	0	0	0	0	0	d__Bacteria; p__Bacteroidota; c__Bacteroidia; o__Bacteroidales; f__Tannerellaceae; g__Parabacteroides; s__uncultured_Bacteroidales	0.959337
ASV1431	0	9	0	0	0	0	0	0	0	0	0	0	0	0	0	0	d__Bacteria; p__Bacteroidota; c__Bacteroidia; o__Flavobacteriales; f__Weeksellaceae; g__Cloacibacterium	0.972751
ASV1432	0	9	0	0	0	0	0	0	0	0	0	0	0	0	0	0	d__Bacteria; p__Bacteroidota; c__Bacteroidia; o__Flavobacteriales; f__Flavobacteriaceae; g__NS4_marine_group	0.999973
ASV1433	0	9	0	0	0	0	0	0	0	0	0	0	0	0	0	0	d__Bacteria; p__Firmicutes; c__Clostridia; o__Oscillospirales; f__Butyricicoccaceae; g__Butyricicoccus	0.999772
ASV1434	0	9	0	0	0	0	0	0	0	0	0	0	0	0	0	0	d__Bacteria; p__Bacteroidota; c__Bacteroidia; o__Bacteroidales; f__Muribaculaceae; g__Muribaculaceae; s__uncultured_bacterium	0.801114
ASV1435	0	9	0	0	0	0	0	0	0	0	0	0	0	0	0	0	d__Bacteria; p__Firmicutes; c__Clostridia; o__Oscillospirales; f__Oscillospiraceae; g__Oscillibacter; s__uncultured_organism	0.856985
ASV1436	0	6	0	0	0	0	0	0	0	0	0	3	0	0	0	0	d__Bacteria; p__Bacteroidota; c__Bacteroidia; o__Flavobacteriales	0.969443
ASV1437	0	0	9	0	0	0	0	0	0	0	0	0	0	0	0	0	d__Bacteria; p__Firmicutes; c__Clostridia; o__Oscillospirales; f__Oscillospiraceae; g__Colidextribacter	0.860384
ASV1438	0	0	9	0	0	0	0	0	0	0	0	0	0	0	0	0	d__Bacteria; p__Proteobacteria; c__Gammaproteobacteria; o__Nitrosococcales; f__Methylophagaceae; g__Marine_Methylotrophic_Group_3; s__uncultured_bacterium	0.914146
ASV1439	0	0	9	0	0	0	0	0	0	0	0	0	0	0	0	0	d__Bacteria; p__Bacteroidota; c__Bacteroidia; o__Chitinophagales; f__Chitinophagaceae; g__Taibaiella; s__Sphingobacteriia_bacterium	0.994352
ASV1440	0	0	9	0	0	0	0	0	0	0	0	0	0	0	0	0	d__Bacteria; p__Bacteroidota; c__Bacteroidia; o__Bacteroidales; f__Rs-E47_termite_group; g__Rs-E47_termite_group; s__uncultured_bacterium	0.999913
ASV1441	0	0	4	0	0	5	0	0	0	0	0	0	0	0	0	0	d__Bacteria; p__Actinobacteriota; c__Acidimicrobiia; o__Actinomarinales; f__uncultured; g__uncultured	0.999791
ASV1442	0	0	0	9	0	0	0	0	0	0	0	0	0	0	0	0	d__Bacteria; p__Proteobacteria; c__Gammaproteobacteria; o__Nitrosococcales; f__Methylophagaceae; g__Marine_Methylotrophic_Group_3; s__uncultured_bacterium	0.965199
ASV1443	0	0	0	0	9	0	0	0	0	0	0	0	0	0	0	0	d__Bacteria; p__Proteobacteria; c__Gammaproteobacteria; o__Xanthomonadales; f__Xanthomonadaceae; g__Stenotrophomonas; s__Stenotrophomonas_rhizophila	0.807529
ASV1444	0	0	0	0	9	0	0	0	0	0	0	0	0	0	0	0	d__Bacteria; p__Actinobacteriota; c__Actinobacteria; o__Micrococcales; f__Micrococcaceae; g__Micrococcus	0.85891
ASV1445	0	0	0	0	9	0	0	0	0	0	0	0	0	0	0	0	d__Bacteria; p__Proteobacteria; c__Gammaproteobacteria; o__Xanthomonadales; f__Xanthomonadaceae; g__Lysobacter	0.750738
ASV1446	0	0	0	0	9	0	0	0	0	0	0	0	0	0	0	0	d__Archaea; p__Thermoplasmatota; c__Thermoplasmata; o__Marine_Group_II; f__Marine_Group_II; g__Marine_Group_II	1
ASV1447	0	0	0	0	9	0	0	0	0	0	0	0	0	0	0	0	d__Bacteria; p__Bacteroidota; c__Bacteroidia; o__Flavobacteriales; f__NS9_marine_group; g__NS9_marine_group	0.995743
ASV1448	0	0	0	0	9	0	0	0	0	0	0	0	0	0	0	0	d__Bacteria; p__Actinobacteriota; c__Actinobacteria; o__Micromonosporales; f__Micromonosporaceae	0.999962
ASV1449	0	0	0	0	9	0	0	0	0	0	0	0	0	0	0	0	d__Bacteria; p__Proteobacteria; c__Alphaproteobacteria; o__Parvibaculales; f__Parvibaculaceae; g__uncultured; s__uncultured_Alphaproteobacteria	0.996559
ASV1450	0	0	0	0	0	9	0	0	0	0	0	0	0	0	0	0	d__Bacteria; p__Proteobacteria; c__Alphaproteobacteria; o__Rhizobiales; f__Rhizobiaceae; g__Allorhizobium-Neorhizobium-Pararhizobium-Rhizobium	0.93959
ASV1451	0	0	0	0	0	9	0	0	0	0	0	0	0	0	0	0	d__Bacteria; p__Bacteroidota; c__Bacteroidia; o__Flavobacteriales; f__Weeksellaceae; g__Chryseobacterium	0.999843
ASV1452	0	0	0	0	0	9	0	0	0	0	0	0	0	0	0	0	d__Bacteria; p__Proteobacteria; c__Alphaproteobacteria; o__Sphingomonadales; f__Sphingomonadaceae; g__Sphingomonas	0.950527
ASV1453	0	0	0	0	0	9	0	0	0	0	0	0	0	0	0	0	d__Bacteria; p__Desulfobacterota; c__Desulfobulbia; o__Desulfobulbales; f__Desulfocapsaceae; g__uncultured	0.986189
ASV1454	0	0	0	0	0	9	0	0	0	0	0	0	0	0	0	0	d__Bacteria; p__Cyanobacteria; c__Cyanobacteriia; o__Synechococcales; f__Cyanobiaceae; g__Synechococcus_CC9902	0.853751
ASV1455	0	0	0	0	0	0	9	0	0	0	0	0	0	0	0	0	d__Bacteria; p__Proteobacteria; c__Alphaproteobacteria; o__Caulobacterales; f__Caulobacteraceae; g__Brevundimonas	0.999556
ASV1456	0	0	0	0	0	0	9	0	0	0	0	0	0	0	0	0	d__Bacteria; p__Bacteroidota; c__Bacteroidia; o__Flavobacteriales; f__Flavobacteriaceae	0.999986
ASV1457	0	0	0	0	0	0	9	0	0	0	0	0	0	0	0	0	d__Bacteria; p__Proteobacteria; c__Alphaproteobacteria; o__Sphingomonadales; f__Sphingomonadaceae	0.99998
ASV1458	0	0	0	0	0	0	9	0	0	0	0	0	0	0	0	0	d__Bacteria; p__Proteobacteria; c__Gammaproteobacteria; o__SAR86_clade; f__SAR86_clade; g__SAR86_clade	1
ASV1459	0	0	0	0	0	0	6	3	0	0	0	0	0	0	0	0	d__Bacteria; p__Proteobacteria; c__Alphaproteobacteria; o__Rhodobacterales; f__Rhodobacteraceae	0.999994
ASV1460	0	0	0	0	0	0	1	0	0	0	5	0	2	0	1	0	d__Bacteria; p__Proteobacteria; c__Gammaproteobacteria; o__SAR86_clade; f__SAR86_clade; g__SAR86_clade	1
ASV1461	0	0	0	0	0	0	0	9	0	0	0	0	0	0	0	0	d__Bacteria; p__Proteobacteria; c__Gammaproteobacteria; o__Alteromonadales; f__Colwelliaceae; g__Thalassotalea; s__Thalassotalea_montiporae	0.804379
ASV1462	0	0	0	0	0	0	0	6	0	0	0	0	3	0	0	0	d__Bacteria; p__Proteobacteria; c__Gammaproteobacteria; o__Coxiellales; f__Coxiellaceae; g__Coxiella; s__uncultured_marine	0.95743
ASV1463	0	0	0	0	0	0	0	3	2	0	0	0	0	0	0	4	d__Bacteria; p__Actinobacteriota; c__Coriobacteriia; o__Coriobacteriales; f__Coriobacteriaceae; g__Collinsella; s__Collinsella_tanakaei	0.941433
ASV1464	0	0	0	0	0	0	0	3	5	0	0	0	1	0	0	0	d__Bacteria	1
ASV1465	0	0	0	0	0	0	0	3	0	0	0	0	0	6	0	0	d__Bacteria; p__Bacteroidota; c__Bacteroidia; o__Flavobacteriales; f__Flavobacteriaceae; g__Winogradskyella	0.988523
ASV1466	0	0	0	0	0	0	0	2	3	0	0	0	0	0	4	0	d__Bacteria; p__Proteobacteria; c__Gammaproteobacteria; o__Alteromonadales; f__Alteromonadaceae	1
ASV1467	0	0	0	0	0	0	0	0	9	0	0	0	0	0	0	0	d__Bacteria	0.796966
ASV1468	0	0	0	0	0	0	0	0	9	0	0	0	0	0	0	0	d__Bacteria; p__Proteobacteria; c__Gammaproteobacteria; o__Burkholderiales; f__Oxalobacteraceae; g__Massilia	0.997381
ASV1469	0	0	0	0	0	0	0	0	0	9	0	0	0	0	0	0	d__Bacteria	0.91246
ASV1470	0	0	0	0	0	0	0	0	0	9	0	0	0	0	0	0	d__Bacteria; p__Proteobacteria; c__Gammaproteobacteria; o__Oceanospirillales; f__Oceanospirillaceae; g__Oceanospirillum	0.994157
ASV1471	0	0	0	0	0	0	0	0	0	9	0	0	0	0	0	0	d__Bacteria; p__Firmicutes; c__Clostridia; o__Oscillospirales; f__Ruminococcaceae; g__Pygmaiobacter; s__Pygmaiobacter_massiliensis	0.997363
ASV1472	0	0	0	0	0	0	0	0	0	9	0	0	0	0	0	0	d__Bacteria; p__Verrucomicrobiota; c__Verrucomicrobiae; o__Verrucomicrobiales; f__DEV007; g__DEV007	0.999847
ASV1473	0	0	0	0	0	0	0	0	0	4	0	5	0	0	0	0	d__Bacteria; p__Proteobacteria; c__Gammaproteobacteria; o__Oceanospirillales; f__Nitrincolaceae; g__Neptunomonas; s__Neptunomonas_sp.	0.998306
ASV1474	0	0	0	0	0	0	0	0	0	0	9	0	0	0	0	0	d__Bacteria; p__Proteobacteria; c__Gammaproteobacteria; o__Oceanospirillales; f__Oleiphilaceae; g__Oleiphilus	0.999385
ASV1475	0	0	0	0	0	0	0	0	0	0	9	0	0	0	0	0	d__Bacteria; p__Proteobacteria; c__Gammaproteobacteria; o__Oceanospirillales; f__Saccharospirillaceae; g__Litoribrevibacter; s__Litoribrevibacter_euphylliae	0.758814
ASV1476	0	0	0	0	0	0	0	0	0	0	6	3	0	0	0	0	Unassigned	0.588924
ASV1477	0	0	0	0	0	0	0	0	0	0	2	0	3	3	1	0	Unassigned	0.727288
ASV1478	0	0	0	0	0	0	0	0	0	0	0	9	0	0	0	0	d__Bacteria; p__Acidobacteriota; c__Acidobacteriae; o__Bryobacterales; f__Bryobacteraceae; g__Bryobacter; s__uncultured_prokaryote	0.986728
ASV1479	0	0	0	0	0	0	0	0	0	0	0	9	0	0	0	0	d__Bacteria; p__Firmicutes; c__Clostridia; o__Lachnospirales; f__Lachnospiraceae; g__[Eubacterium]_eligens_group	0.995771
ASV1480	0	0	0	0	0	0	0	0	0	0	0	9	0	0	0	0	d__Bacteria; p__Firmicutes; c__Clostridia; o__Clostridiales; f__Clostridiaceae; g__Clostridium_sensu_stricto_1	0.999751
ASV1481	0	0	0	0	0	0	0	0	0	0	0	9	0	0	0	0	d__Bacteria; p__Proteobacteria; c__Alphaproteobacteria; o__Rhizobiales; f__Rhizobiaceae	0.99955
ASV1482	0	0	0	0	0	0	0	0	0	0	0	0	9	0	0	0	d__Bacteria; p__Bdellovibrionota; c__Bdellovibrionia; o__Bdellovibrionales; f__Bdellovibrionaceae; g__OM27_clade	0.964196
ASV1483	0	0	0	0	0	0	0	0	0	0	0	0	3	6	0	0	d__Bacteria; p__Bdellovibrionota; c__Bdellovibrionia; o__Bdellovibrionales; f__Bdellovibrionaceae; g__OM27_clade; s__uncultured_delta	0.753491
ASV1484	0	0	0	0	0	0	0	0	0	0	0	0	0	0	9	0	d__Bacteria; p__Bacteroidota; c__Bacteroidia; o__Sphingobacteriales; f__NS11-12_marine_group; g__NS11-12_marine_group; s__uncultured_Bacteroidetes	0.968723
ASV1485	0	0	0	0	0	0	0	0	0	0	0	0	0	0	9	0	d__Bacteria; p__Bacteroidota; c__Bacteroidia; o__Flavobacteriales; f__NS9_marine_group; g__NS9_marine_group; s__uncultured_bacterium	0.748733
ASV1486	0	0	0	0	0	0	0	0	0	0	0	0	0	0	0	9	d__Bacteria; p__Verrucomicrobiota; c__Verrucomicrobiae; o__Verrucomicrobiales; f__Rubritaleaceae; g__Roseibacillus; s__uncultured_Verrucomicrobiae	0.950056
ASV1487	0	0	0	0	0	0	0	0	0	0	0	0	0	0	0	9	d__Bacteria; p__Bacteroidota; c__Bacteroidia; o__Flavobacteriales; f__NS9_marine_group; g__NS9_marine_group	0.998026
ASV1488	0	0	0	0	0	0	0	0	0	0	0	0	0	0	0	9	d__Bacteria; p__Firmicutes; c__Clostridia; o__Lachnospirales; f__Lachnospiraceae; g__Roseburia; s__gut_metagenome	0.905789
ASV1489	0	0	0	0	0	0	0	0	0	0	0	0	0	0	0	9	d__Bacteria; p__Bacteroidota; c__Bacteroidia; o__Flavobacteriales; f__NS7_marine_group; g__NS7_marine_group	0.999998
ASV1490	0	0	0	0	0	0	0	0	0	0	0	0	0	0	0	9	d__Bacteria; p__Firmicutes; c__Clostridia; o__Lachnospirales; f__Lachnospiraceae; g__Blautia	0.993199
ASV1491	0	0	0	0	0	0	0	0	0	0	0	0	0	0	0	9	d__Bacteria; p__Firmicutes; c__Clostridia; o__Clostridia_UCG-014; f__Clostridia_UCG-014; g__Clostridia_UCG-014	1
ASV1492	0	0	0	0	0	0	0	0	0	0	0	0	0	0	0	9	d__Bacteria; p__Firmicutes; c__Clostridia; o__Oscillospirales; f__Oscillospiraceae; g__UCG-002	0.9983
ASV1493	0	0	0	0	0	0	0	0	0	0	0	0	0	0	0	9	d__Bacteria; p__Proteobacteria; c__Gammaproteobacteria; o__Enterobacterales; f__Enterobacteriaceae	0.795381
ASV1494	8	0	0	0	0	0	0	0	0	0	0	0	0	0	0	0	d__Bacteria; p__Proteobacteria; c__Gammaproteobacteria; o__uncultured; f__uncultured; g__uncultured; s__uncultured_Thioalkalivibrio	0.832738
ASV1495	8	0	0	0	0	0	0	0	0	0	0	0	0	0	0	0	d__Bacteria; p__Bacteroidota; c__Bacteroidia; o__Flavobacteriales	0.936062
ASV1496	8	0	0	0	0	0	0	0	0	0	0	0	0	0	0	0	d__Bacteria; p__Acidobacteriota; c__Acidobacteriae; o__Bryobacterales; f__Bryobacteraceae; g__Bryobacter	0.900394
ASV1497	8	0	0	0	0	0	0	0	0	0	0	0	0	0	0	0	d__Bacteria; p__Proteobacteria; c__Gammaproteobacteria; o__Enterobacterales; f__Yersiniaceae; g__Serratia	0.969325
ASV1498	8	0	0	0	0	0	0	0	0	0	0	0	0	0	0	0	d__Bacteria; p__Bacteroidota; c__Bacteroidia; o__Bacteroidales; f__Rikenellaceae; g__Alistipes; s__uncultured_bacterium	0.926947
ASV1499	8	0	0	0	0	0	0	0	0	0	0	0	0	0	0	0	d__Bacteria; p__Verrucomicrobiota; c__Verrucomicrobiae; o__Verrucomicrobiales; f__Rubritaleaceae; g__Roseibacillus; s__uncultured_Verrucomicrobiaceae	0.845034
ASV1500	8	0	0	0	0	0	0	0	0	0	0	0	0	0	0	0	d__Bacteria; p__Actinobacteriota; c__Acidimicrobiia; o__Actinomarinales; f__uncultured; g__uncultured	0.999975
ASV1501	8	0	0	0	0	0	0	0	0	0	0	0	0	0	0	0	d__Bacteria; p__Bdellovibrionota; c__Bdellovibrionia; o__Bacteriovoracales; f__Bacteriovoracaceae; g__Peredibacter; s__uncultured_bacterium	0.943487
ASV1502	3	4	1	0	0	0	0	0	0	0	0	0	0	0	0	0	d__Bacteria; p__Proteobacteria; c__Gammaproteobacteria; o__Oceanospirillales; f__Saccharospirillaceae; g__Thalassolituus; s__uncultured_bacterium	0.975671
ASV1503	0	8	0	0	0	0	0	0	0	0	0	0	0	0	0	0	d__Bacteria; p__Firmicutes; c__Bacilli; o__Staphylococcales; f__Staphylococcaceae; g__Jeotgalicoccus	0.998735
ASV1504	0	8	0	0	0	0	0	0	0	0	0	0	0	0	0	0	d__Bacteria; p__Proteobacteria; c__Gammaproteobacteria; o__Pseudomonadales; f__Moraxellaceae; g__Psychrobacter	0.999999
ASV1505	0	8	0	0	0	0	0	0	0	0	0	0	0	0	0	0	d__Bacteria; p__Actinobacteriota; c__Acidimicrobiia; o__Actinomarinales; f__uncultured; g__uncultured	0.999995
ASV1506	0	8	0	0	0	0	0	0	0	0	0	0	0	0	0	0	d__Bacteria; p__Firmicutes; c__Clostridia; o__Lachnospirales; f__Lachnospiraceae; g__[Eubacterium]_hallii_group; s__uncultured_bacterium	0.831421
ASV1507	0	8	0	0	0	0	0	0	0	0	0	0	0	0	0	0	d__Bacteria; p__Firmicutes; c__Clostridia; o__Clostridiales; f__Clostridiaceae; g__Candidatus_Arthromitus	1
ASV1508	0	8	0	0	0	0	0	0	0	0	0	0	0	0	0	0	d__Bacteria; p__Firmicutes; c__Clostridia; o__Oscillospirales; f__UCG-010; g__UCG-010; s__uncultured_organism	0.869441
ASV1509	0	8	0	0	0	0	0	0	0	0	0	0	0	0	0	0	d__Bacteria; p__Firmicutes; c__Clostridia; o__Oscillospirales; f__Ruminococcaceae; g__Ruminococcus	0.9993
ASV1510	0	8	0	0	0	0	0	0	0	0	0	0	0	0	0	0	d__Bacteria; p__Proteobacteria; c__Alphaproteobacteria; o__Rhodobacterales; f__Rhodobacteraceae	0.999991
ASV1511	0	8	0	0	0	0	0	0	0	0	0	0	0	0	0	0	d__Bacteria; p__Verrucomicrobiota; c__Verrucomicrobiae; o__Verrucomicrobiales; f__Rubritaleaceae; g__Haloferula	0.93776
ASV1512	0	0	8	0	0	0	0	0	0	0	0	0	0	0	0	0	d__Bacteria; p__Firmicutes; c__Clostridia; o__Clostridiales; f__Clostridiaceae; g__Clostridium_sensu_stricto_3	0.996663
ASV1513	0	0	8	0	0	0	0	0	0	0	0	0	0	0	0	0	d__Bacteria; p__Firmicutes; c__Clostridia; o__Lachnospirales; f__Lachnospiraceae	0.99997
ASV1514	0	0	8	0	0	0	0	0	0	0	0	0	0	0	0	0	d__Bacteria; p__Bacteroidota; c__Bacteroidia; o__Flavobacteriales	0.733117
ASV1515	0	0	8	0	0	0	0	0	0	0	0	0	0	0	0	0	d__Bacteria; p__Verrucomicrobiota; c__Verrucomicrobiae; o__Verrucomicrobiales; f__Rubritaleaceae; g__Roseibacillus	1
ASV1516	0	0	0	8	0	0	0	0	0	0	0	0	0	0	0	0	d__Bacteria; p__Firmicutes; c__Negativicutes; o__Veillonellales-Selenomonadales; f__Veillonellaceae; g__Megasphaera; s__Megasphaera_stantonii	0.984776
ASV1517	0	0	0	8	0	0	0	0	0	0	0	0	0	0	0	0	d__Bacteria; p__Firmicutes; c__Clostridia; o__Oscillospirales; f__Ruminococcaceae; g__Paludicola; s__uncultured_bacterium	0.905158
ASV1518	0	0	0	8	0	0	0	0	0	0	0	0	0	0	0	0	d__Bacteria; p__Firmicutes; c__Clostridia; o__Oscillospirales; f__Oscillospiraceae; g__Colidextribacter	0.921274
ASV1519	0	0	0	8	0	0	0	0	0	0	0	0	0	0	0	0	d__Bacteria; p__Proteobacteria; c__Alphaproteobacteria; o__Rhodobacterales; f__Rhodobacteraceae	0.999998
ASV1520	0	0	0	8	0	0	0	0	0	0	0	0	0	0	0	0	d__Bacteria; p__Firmicutes; c__Clostridia; o__Oscillospirales; f__Ruminococcaceae; g__Incertae_Sedis; s__uncultured_bacterium	0.721268
ASV1521	0	0	0	8	0	0	0	0	0	0	0	0	0	0	0	0	d__Bacteria; p__Firmicutes; c__Bacilli; o__Erysipelotrichales; f__Erysipelatoclostridiaceae; g__Erysipelatoclostridium; s__[Clostridium]_spiroforme	0.84651
ASV1522	0	0	0	0	8	0	0	0	0	0	0	0	0	0	0	0	d__Bacteria; p__Firmicutes; c__Clostridia; o__Oscillospirales; f__Ruminococcaceae; g__Caproiciproducens; s__uncultured_Ruminococcaceae	0.840453
ASV1523	0	0	0	0	8	0	0	0	0	0	0	0	0	0	0	0	d__Bacteria; p__Firmicutes; c__Bacilli; o__Lactobacillales; f__Lactobacillaceae; g__Lactobacillus; s__Lactobacillus_concavus	0.928081
ASV1524	0	0	0	0	8	0	0	0	0	0	0	0	0	0	0	0	d__Bacteria; p__Proteobacteria; c__Gammaproteobacteria; o__Burkholderiales; f__Comamonadaceae	0.999998
ASV1525	0	0	0	0	0	8	0	0	0	0	0	0	0	0	0	0	d__Bacteria; p__Bacteroidota; c__Bacteroidia; o__Bacteroidales; f__Muribaculaceae; g__Muribaculaceae	0.999842
ASV1526	0	0	0	0	0	8	0	0	0	0	0	0	0	0	0	0	d__Bacteria; p__Bacteroidota; c__Bacteroidia; o__Chitinophagales; f__Chitinophagaceae; g__Taibaiella	0.999895
ASV1527	0	0	0	0	0	8	0	0	0	0	0	0	0	0	0	0	d__Bacteria; p__Proteobacteria; c__Gammaproteobacteria; o__Xanthomonadales; f__Xanthomonadaceae; g__Pseudoxanthomonas	0.999538
ASV1528	0	0	0	0	0	8	0	0	0	0	0	0	0	0	0	0	d__Bacteria; p__Bacteroidota; c__Bacteroidia; o__Sphingobacteriales; f__Sphingobacteriaceae; g__Pedobacter	0.995869
ASV1529	0	0	0	0	0	8	0	0	0	0	0	0	0	0	0	0	d__Bacteria; p__Proteobacteria; c__Gammaproteobacteria; o__Xanthomonadales; f__Xanthomonadaceae; g__SN8	0.711728
ASV1530	0	0	0	0	0	0	8	0	0	0	0	0	0	0	0	0	d__Bacteria; p__Proteobacteria; c__Alphaproteobacteria; o__Puniceispirillales; f__SAR116_clade; g__SAR116_clade; s__uncultured_Oceanibaculum	0.881835
ASV1531	0	0	0	0	0	0	8	0	0	0	0	0	0	0	0	0	d__Bacteria; p__Proteobacteria; c__Alphaproteobacteria; o__Caulobacterales; f__Hyphomonadaceae; g__Hyphomonas	0.994844
ASV1532	0	0	0	0	0	0	0	8	0	0	0	0	0	0	0	0	d__Bacteria; p__Proteobacteria; c__Gammaproteobacteria; o__Cellvibrionales; f__Porticoccaceae; g__SAR92_clade	0.99986
ASV1533	0	0	0	0	0	0	0	8	0	0	0	0	0	0	0	0	d__Bacteria; p__Proteobacteria; c__Gammaproteobacteria; o__Alteromonadales; f__Alteromonadaceae	0.999999
ASV1534	0	0	0	0	0	0	0	0	8	0	0	0	0	0	0	0	d__Bacteria; p__Proteobacteria; c__Gammaproteobacteria; o__Pseudomonadales; f__Pseudomonadaceae; g__Pseudomonas; s__Pseudomonas_xinjiangensis	0.723944
ASV1535	0	0	0	0	0	0	0	0	8	0	0	0	0	0	0	0	d__Bacteria; p__Proteobacteria; c__Gammaproteobacteria; o__Oceanospirillales; f__Alcanivoracaceae1; g__Alcanivorax	0.999999
ASV1536	0	0	0	0	0	0	0	0	0	8	0	0	0	0	0	0	d__Bacteria; p__Proteobacteria; c__Gammaproteobacteria; o__Vibrionales; f__Vibrionaceae; g__Vibrio	0.994041
ASV1537	0	0	0	0	0	0	0	0	0	8	0	0	0	0	0	0	d__Bacteria; p__Bacteroidota; c__Bacteroidia; o__Sphingobacteriales; f__NS11-12_marine_group; g__NS11-12_marine_group; s__uncultured_Bacteroidetes	0.874266
ASV1538	0	0	0	0	0	0	0	0	0	0	8	0	0	0	0	0	d__Bacteria; p__Proteobacteria; c__Gammaproteobacteria; o__Alteromonadales; f__Colwelliaceae; g__Thalassotalea	0.926942
ASV1539	0	0	0	0	0	0	0	0	0	0	8	0	0	0	0	0	d__Bacteria; p__Bacteroidota; c__Bacteroidia; o__Flavobacteriales; f__Flavobacteriaceae; g__Euzebyella; s__Cytophaga_sp.	0.954467
ASV1540	0	0	0	0	0	0	0	0	0	0	8	0	0	0	0	0	d__Bacteria; p__Proteobacteria; c__Alphaproteobacteria; o__Caulobacterales; f__Caulobacteraceae; g__Brevundimonas	0.999787
ASV1541	0	0	0	0	0	0	0	0	0	0	8	0	0	0	0	0	d__Bacteria; p__Bacteroidota; c__Bacteroidia; o__Flavobacteriales; f__Flavobacteriaceae; g__Pseudofulvibacter; s__uncultured_bacterium	0.895295
ASV1542	0	0	0	0	0	0	0	0	0	0	0	8	0	0	0	0	d__Bacteria	0.76662
ASV1543	0	0	0	0	0	0	0	0	0	0	0	8	0	0	0	0	d__Bacteria; p__Proteobacteria; c__Alphaproteobacteria; o__Sphingomonadales; f__Sphingomonadaceae; g__Sphingopyxis	0.997652
ASV1544	0	0	0	0	0	0	0	0	0	0	0	8	0	0	0	0	d__Bacteria; p__Proteobacteria; c__Alphaproteobacteria; o__Rhodobacterales; f__Rhodobacteraceae	0.999999
ASV1545	0	0	0	0	0	0	0	0	0	0	0	0	8	0	0	0	d__Bacteria; p__Bacteroidota; c__Bacteroidia; o__Flavobacteriales	0.857171
ASV1546	0	0	0	0	0	0	0	0	0	0	0	0	0	8	0	0	d__Bacteria; p__Firmicutes; c__Bacilli; o__Erysipelotrichales; f__Erysipelatoclostridiaceae; g__Candidatus_Stoquefichus	0.855227
ASV1547	0	0	0	0	0	0	0	0	0	0	0	0	0	8	0	0	d__Bacteria; p__Proteobacteria; c__Gammaproteobacteria; o__Cellvibrionales; f__Spongiibacteraceae; g__Spongiibacter	0.999997
ASV1548	0	0	0	0	0	0	0	0	0	0	0	0	0	8	0	0	d__Bacteria; p__Proteobacteria; c__Alphaproteobacteria; o__Rhodobacterales; f__Rhodobacteraceae	0.999907
ASV1549	0	0	0	0	0	0	0	0	0	0	0	0	0	8	0	0	d__Bacteria; p__Firmicutes; c__Bacilli; o__Lactobacillales; f__Lactobacillaceae; g__Lactobacillus	0.999967
ASV1550	0	0	0	0	0	0	0	0	0	0	0	0	0	8	0	0	d__Bacteria; p__Proteobacteria; c__Gammaproteobacteria; o__Alteromonadales; f__Pseudoalteromonadaceae; g__Pseudoalteromonas; s__Pseudoalteromonas_ruthenica	0.957081
ASV1551	0	0	0	0	0	0	0	0	0	0	0	0	0	5	3	0	d__Bacteria; p__Proteobacteria; c__Gammaproteobacteria; o__Burkholderiales; f__Burkholderiaceae; g__Limnobacter; s__uncultured_bacterium	0.887205
ASV1552	0	0	0	0	0	0	0	0	0	0	0	0	0	0	8	0	d__Bacteria; p__Proteobacteria; c__Alphaproteobacteria; o__Sphingomonadales; f__Sphingomonadaceae; g__Sphingomonas	0.981424
ASV1553	0	0	0	0	0	0	0	0	0	0	0	0	0	0	0	8	d__Bacteria; p__Firmicutes; c__Clostridia; o__Lachnospirales; f__Lachnospiraceae; g__[Eubacterium]_hallii_group	0.999961
ASV1554	0	0	0	0	0	0	0	0	0	0	0	0	0	0	0	8	d__Bacteria; p__Bacteroidota; c__Bacteroidia; o__Bacteroidales; f__Rikenellaceae; g__Alistipes	1
ASV1555	7	0	0	0	0	0	0	0	0	0	0	0	0	0	0	0	d__Bacteria; p__Cyanobacteria; c__Cyanobacteriia; o__Chloroplast; f__Chloroplast; g__Chloroplast	1
ASV1556	7	0	0	0	0	0	0	0	0	0	0	0	0	0	0	0	d__Bacteria; p__Chloroflexi; c__Anaerolineae; o__uncultured; f__uncultured; g__uncultured	0.999973
ASV1557	7	0	0	0	0	0	0	0	0	0	0	0	0	0	0	0	d__Bacteria; p__Bacteroidota; c__Bacteroidia; o__Flavobacteriales; f__Cryomorphaceae; g__uncultured	0.99998
ASV1558	7	0	0	0	0	0	0	0	0	0	0	0	0	0	0	0	d__Bacteria; p__Acidobacteriota; c__Acidobacteriae; o__Bryobacterales; f__Bryobacteraceae; g__Bryobacter	0.993411
ASV1559	7	0	0	0	0	0	0	0	0	0	0	0	0	0	0	0	d__Bacteria; p__Proteobacteria; c__Alphaproteobacteria; o__Rhodobacterales; f__Rhodobacteraceae	0.999997
ASV1560	7	0	0	0	0	0	0	0	0	0	0	0	0	0	0	0	d__Bacteria; p__Desulfobacterota; c__Desulfuromonadia; o__PB19; f__PB19; g__PB19; s__uncultured_marine	0.993008
ASV1561	7	0	0	0	0	0	0	0	0	0	0	0	0	0	0	0	d__Bacteria; p__Nitrospirota; c__Nitrospiria; o__Nitrospirales; f__Nitrospiraceae; g__Nitrospira	1
ASV1562	7	0	0	0	0	0	0	0	0	0	0	0	0	0	0	0	d__Bacteria; p__Bacteroidota; c__Bacteroidia; o__Bacteroidales; f__Muribaculaceae; g__Muribaculaceae	0.999908
ASV1563	7	0	0	0	0	0	0	0	0	0	0	0	0	0	0	0	d__Bacteria; p__Firmicutes; c__Clostridia; o__Clostridia_UCG-014; f__Clostridia_UCG-014; g__Clostridia_UCG-014; s__unidentified	0.891676
ASV1564	7	0	0	0	0	0	0	0	0	0	0	0	0	0	0	0	d__Bacteria; p__Verrucomicrobiota; c__Verrucomicrobiae; o__Verrucomicrobiales; f__DEV007; g__DEV007	0.999731
ASV1565	7	0	0	0	0	0	0	0	0	0	0	0	0	0	0	0	d__Bacteria; p__Chloroflexi; c__KD4-96; o__KD4-96; f__KD4-96; g__KD4-96; s__uncultured_bacterium	0.814695
ASV1566	0	7	0	0	0	0	0	0	0	0	0	0	0	0	0	0	d__Bacteria; p__Proteobacteria; c__Gammaproteobacteria; o__Burkholderiales; f__Sutterellaceae; g__Parasutterella; s__gut_metagenome	0.999984
ASV1567	0	7	0	0	0	0	0	0	0	0	0	0	0	0	0	0	d__Bacteria; p__Firmicutes; c__Clostridia; o__Clostridia_UCG-014; f__Clostridia_UCG-014; g__Clostridia_UCG-014; s__uncultured_bacterium	0.746354
ASV1568	0	7	0	0	0	0	0	0	0	0	0	0	0	0	0	0	d__Bacteria; p__Proteobacteria; c__Alphaproteobacteria; o__Rhizobiales; f__Xanthobacteraceae; g__Xanthobacter	0.832343
ASV1569	0	7	0	0	0	0	0	0	0	0	0	0	0	0	0	0	d__Bacteria; p__Chloroflexi; c__KD4-96; o__KD4-96; f__KD4-96; g__KD4-96; s__uncultured_bacterium	0.872623
ASV1570	0	7	0	0	0	0	0	0	0	0	0	0	0	0	0	0	d__Bacteria; p__Firmicutes; c__Bacilli; o__Erysipelotrichales; f__Erysipelatoclostridiaceae; g__Erysipelatoclostridium; s__[Clostridium]_spiroforme	0.926242
ASV1571	0	0	7	0	0	0	0	0	0	0	0	0	0	0	0	0	d__Bacteria; p__Proteobacteria; c__Gammaproteobacteria; o__Pseudomonadales; f__Moraxellaceae; g__Acinetobacter	0.999997
ASV1572	0	0	7	0	0	0	0	0	0	0	0	0	0	0	0	0	d__Bacteria; p__Desulfobacterota; c__Desulfovibrionia; o__Desulfovibrionales; f__Desulfovibrionaceae; g__uncultured; s__uncultured_Desulfovibrionales	0.99988
ASV1573	0	0	7	0	0	0	0	0	0	0	0	0	0	0	0	0	d__Bacteria; p__Bacteroidota; c__Bacteroidia; o__Bacteroidales; f__F082; g__F082; s__uncultured_bacterium	0.913066
ASV1574	0	0	0	7	0	0	0	0	0	0	0	0	0	0	0	0	d__Bacteria; p__Firmicutes; c__Clostridia; o__Oscillospirales; f__Ruminococcaceae	0.986808
ASV1575	0	0	0	7	0	0	0	0	0	0	0	0	0	0	0	0	d__Bacteria; p__Firmicutes; c__Negativicutes; o__Veillonellales-Selenomonadales; f__Veillonellaceae; g__Megasphaera	0.999835
ASV1576	0	0	0	0	7	0	0	0	0	0	0	0	0	0	0	0	d__Bacteria; p__Proteobacteria; c__Alphaproteobacteria; o__Puniceispirillales; f__SAR116_clade; g__SAR116_clade; s__uncultured_alpha	0.745362
ASV1577	0	0	0	0	7	0	0	0	0	0	0	0	0	0	0	0	d__Bacteria; p__Actinobacteriota; c__Actinobacteria; o__Micrococcales; f__Microbacteriaceae	0.999563
ASV1578	0	0	0	0	7	0	0	0	0	0	0	0	0	0	0	0	d__Bacteria; p__Actinobacteriota; c__Coriobacteriia; o__OPB41; f__OPB41; g__OPB41; s__uncultured_bacterium	0.934657
ASV1579	0	0	0	0	7	0	0	0	0	0	0	0	0	0	0	0	d__Bacteria; p__Actinobacteriota; c__Coriobacteriia; o__Coriobacteriales; f__Eggerthellaceae; g__Gordonibacter; s__uncultured_bacterium	0.991432
ASV1580	0	0	0	0	7	0	0	0	0	0	0	0	0	0	0	0	d__Bacteria; p__Verrucomicrobiota; c__Verrucomicrobiae; o__Opitutales; f__Puniceicoccaceae; g__MB11C04_marine_group	1
ASV1581	0	0	0	0	7	0	0	0	0	0	0	0	0	0	0	0	d__Bacteria; p__Proteobacteria; c__Gammaproteobacteria; o__SAR86_clade; f__SAR86_clade; g__SAR86_clade; s__uncultured_bacterium	0.947561
ASV1582	0	0	0	0	7	0	0	0	0	0	0	0	0	0	0	0	d__Bacteria; p__Firmicutes; c__Bacilli; o__Aneurinibacillales; f__Aneurinibacillaceae; g__Aneurinibacillus; s__uncultured_bacterium	0.999998
ASV1583	0	0	0	0	7	0	0	0	0	0	0	0	0	0	0	0	d__Bacteria; p__Bacteroidota; c__Bacteroidia; o__Flavobacteriales; f__NS9_marine_group; g__NS9_marine_group	0.999991
ASV1584	0	0	0	0	4	3	0	0	0	0	0	0	0	0	0	0	d__Bacteria; p__Bacteroidota; c__Bacteroidia; o__Bacteroidales; f__Prevotellaceae; g__Prevotella	0.780918
ASV1585	0	0	0	0	3	0	0	4	0	0	0	0	0	0	0	0	d__Bacteria; p__Desulfobacterota; c__Desulfuromonadia; o__Bradymonadales; f__Bradymonadales; g__Bradymonadales; s__uncultured_delta	0.949954
ASV1586	0	0	0	0	2	0	0	2	0	0	0	0	0	3	0	0	d__Bacteria; p__Marinimicrobia_(SAR406_clade); c__Marinimicrobia_(SAR406_clade); o__Marinimicrobia_(SAR406_clade); f__Marinimicrobia_(SAR406_clade); g__Marinimicrobia_(SAR406_clade); s__marine_metagenome	0.976617
ASV1587	0	0	0	0	0	7	0	0	0	0	0	0	0	0	0	0	d__Bacteria; p__Bacteroidota; c__Bacteroidia; o__Bacteroidales; f__Muribaculaceae; g__Muribaculaceae; s__unidentified	0.997278
ASV1588	0	0	0	0	0	7	0	0	0	0	0	0	0	0	0	0	d__Bacteria; p__Actinobacteriota; c__Coriobacteriia; o__Coriobacteriales; f__Eggerthellaceae; g__Enterorhabdus; s__Adlercreutzia_mucosicola	0.885881
ASV1589	0	0	0	0	0	7	0	0	0	0	0	0	0	0	0	0	d__Bacteria; p__Proteobacteria; c__Alphaproteobacteria; o__Caulobacterales; f__Caulobacteraceae; g__Brevundimonas	0.998175
ASV1590	0	0	0	0	0	7	0	0	0	0	0	0	0	0	0	0	d__Bacteria; p__Proteobacteria; c__Alphaproteobacteria; o__Rhizobiales; f__Devosiaceae; g__Devosia	0.998987
ASV1591	0	0	0	0	0	7	0	0	0	0	0	0	0	0	0	0	d__Bacteria; p__Bacteroidota; c__Bacteroidia; o__Flavobacteriales; f__NS9_marine_group; g__NS9_marine_group	0.995901
ASV1592	0	0	0	0	0	7	0	0	0	0	0	0	0	0	0	0	d__Bacteria; p__Actinobacteriota; c__Actinobacteria; o__Streptomycetales; f__Streptomycetaceae; g__Streptomyces	0.998424
ASV1593	0	0	0	0	0	7	0	0	0	0	0	0	0	0	0	0	d__Bacteria; p__Bacteroidota; c__Bacteroidia; o__Bacteroidales; f__Rikenellaceae; g__Rikenella; s__uncultured_bacterium	0.999904
ASV1594	0	0	0	0	0	7	0	0	0	0	0	0	0	0	0	0	d__Bacteria; p__Myxococcota; c__Polyangia; o__Polyangiales; f__Sandaracinaceae; g__uncultured	1
ASV1595	0	0	0	0	0	7	0	0	0	0	0	0	0	0	0	0	d__Bacteria; p__Bacteroidota; c__Bacteroidia; o__Flavobacteriales; f__NS9_marine_group; g__NS9_marine_group	0.972546
ASV1596	0	0	0	0	0	7	0	0	0	0	0	0	0	0	0	0	d__Bacteria; p__Proteobacteria; c__Gammaproteobacteria; o__Burkholderiales; f__Comamonadaceae; g__Acidovorax	0.756606
ASV1597	0	0	0	0	0	7	0	0	0	0	0	0	0	0	0	0	d__Bacteria; p__Bdellovibrionota; c__Bdellovibrionia; o__Bdellovibrionales; f__Bdellovibrionaceae; g__OM27_clade	0.998926
ASV1598	0	0	0	0	0	0	7	0	0	0	0	0	0	0	0	0	d__Bacteria; p__Bacteroidota; c__Bacteroidia; o__Flavobacteriales; f__Cryomorphaceae; g__Owenweeksia	0.729836
ASV1599	0	0	0	0	0	0	7	0	0	0	0	0	0	0	0	0	d__Bacteria; p__Proteobacteria; c__Gammaproteobacteria; o__Burkholderiales; f__MWH-UniP1_aquatic_group; g__MWH-UniP1_aquatic_group; s__marine_metagenome	0.964917
ASV1600	0	0	0	0	0	0	2	0	0	0	0	0	5	0	0	0	d__Bacteria; p__Verrucomicrobiota; c__Verrucomicrobiae; o__Arctic97B-4_marine_group; f__Arctic97B-4_marine_group; g__Arctic97B-4_marine_group; s__metagenome	0.910867
ASV1601	0	0	0	0	0	0	0	7	0	0	0	0	0	0	0	0	d__Bacteria; p__Proteobacteria; c__Gammaproteobacteria; o__Enterobacterales	0.999999
ASV1602	0	0	0	0	0	0	0	7	0	0	0	0	0	0	0	0	d__Bacteria; p__Bacteroidota; c__Bacteroidia; o__Flavobacteriales; f__Flavobacteriaceae; g__Tenacibaculum	0.875553
ASV1603	0	0	0	0	0	0	0	7	0	0	0	0	0	0	0	0	d__Bacteria; p__Proteobacteria; c__Alphaproteobacteria; o__Rhodobacterales; f__Rhodobacteraceae	0.9995
ASV1604	0	0	0	0	0	0	0	7	0	0	0	0	0	0	0	0	d__Bacteria; p__Proteobacteria; c__Gammaproteobacteria; o__Oceanospirillales; f__Pseudohongiellaceae; g__Pseudohongiella	0.999921
ASV1605	0	0	0	0	0	0	0	7	0	0	0	0	0	0	0	0	d__Bacteria; p__Proteobacteria; c__Gammaproteobacteria; o__Burkholderiales; f__Sutterellaceae; g__Parasutterella; s__uncultured_bacterium	0.805463
ASV1606	0	0	0	0	0	0	0	2	0	0	0	0	0	0	0	5	d__Bacteria; p__Bdellovibrionota; c__Bdellovibrionia; o__Bdellovibrionales; f__Bdellovibrionaceae; g__OM27_clade; s__uncultured_marine	0.982781
ASV1607	0	0	0	0	0	0	0	2	0	0	0	5	0	0	0	0	d__Bacteria; p__Firmicutes; c__Clostridia; o__Oscillospirales; f__Butyricicoccaceae; g__Butyricicoccus; s__Butyricicoccus_sp.	0.704577
ASV1608	0	0	0	0	0	0	0	0	7	0	0	0	0	0	0	0	d__Bacteria; p__Firmicutes; c__Bacilli; o__Exiguobacterales; f__Exiguobacteraceae; g__Exiguobacterium	0.999975
ASV1609	0	0	0	0	0	0	0	0	7	0	0	0	0	0	0	0	d__Bacteria	0.923508
ASV1610	0	0	0	0	0	0	0	0	7	0	0	0	0	0	0	0	Unassigned	0.901409
ASV1611	0	0	0	0	0	0	0	0	7	0	0	0	0	0	0	0	d__Bacteria; p__Cyanobacteria; c__Cyanobacteriia; o__Synechococcales; f__Cyanobiaceae; g__Cyanobium_PCC-6307	0.857458
ASV1612	0	0	0	0	0	0	0	0	7	0	0	0	0	0	0	0	d__Bacteria	0.95371
ASV1613	0	0	0	0	0	0	0	0	7	0	0	0	0	0	0	0	Unassigned	0.818946
ASV1614	0	0	0	0	0	0	0	0	7	0	0	0	0	0	0	0	d__Bacteria	0.919801
ASV1615	0	0	0	0	0	0	0	0	7	0	0	0	0	0	0	0	d__Bacteria; p__Proteobacteria; c__Alphaproteobacteria	0.995772
ASV1616	0	0	0	0	0	0	0	0	7	0	0	0	0	0	0	0	d__Bacteria; p__Proteobacteria; c__Alphaproteobacteria; o__Rhodobacterales; f__Rhodobacteraceae	0.995082
ASV1617	0	0	0	0	0	0	0	0	1	6	0	0	0	0	0	0	d__Bacteria; p__Bacteroidota; c__Bacteroidia; o__Bacteroidales; f__Tannerellaceae; g__Parabacteroides	1
ASV1618	0	0	0	0	0	0	0	0	0	7	0	0	0	0	0	0	d__Bacteria; p__Proteobacteria; c__Gammaproteobacteria; o__Oceanospirillales; f__Marinomonadaceae; g__Marinomonas	0.999872
ASV1619	0	0	0	0	0	0	0	0	0	7	0	0	0	0	0	0	d__Bacteria	0.751399
ASV1620	0	0	0	0	0	0	0	0	0	7	0	0	0	0	0	0	d__Bacteria; p__Proteobacteria; c__Gammaproteobacteria; o__Oceanospirillales; f__Nitrincolaceae; g__Marinobacterium; s__Neptuniibacter_sp.	0.814963
ASV1621	0	0	0	0	0	0	0	0	0	7	0	0	0	0	0	0	d__Bacteria; p__Proteobacteria; c__Alphaproteobacteria; o__Rickettsiales; f__Rickettsiaceae; g__uncultured; s__uncultured_bacterium	0.78425
ASV1622	0	0	0	0	0	0	0	0	0	7	0	0	0	0	0	0	d__Bacteria; p__Firmicutes; c__Bacilli; o__Lactobacillales; f__Lactobacillaceae; g__Lactobacillus	0.999999
ASV1623	0	0	0	0	0	0	0	0	0	7	0	0	0	0	0	0	d__Bacteria; p__Bacteroidota; c__Bacteroidia; o__Sphingobacteriales; f__NS11-12_marine_group; g__NS11-12_marine_group	0.995209
ASV1624	0	0	0	0	0	0	0	0	0	0	7	0	0	0	0	0	d__Bacteria; p__Proteobacteria; c__Gammaproteobacteria; o__Vibrionales; f__Vibrionaceae; g__Vibrio	0.994543
ASV1625	0	0	0	0	0	0	0	0	0	0	7	0	0	0	0	0	d__Bacteria; p__Bacteroidota; c__Bacteroidia; o__Sphingobacteriales; f__NS11-12_marine_group; g__NS11-12_marine_group	0.951562
ASV1626	0	0	0	0	0	0	0	0	0	0	7	0	0	0	0	0	d__Bacteria; p__Proteobacteria; c__Alphaproteobacteria; o__Rhodobacterales; f__Rhodobacteraceae	0.999992
ASV1627	0	0	0	0	0	0	0	0	0	0	7	0	0	0	0	0	d__Bacteria; p__Planctomycetota; c__Phycisphaerae; o__Phycisphaerales; f__Phycisphaeraceae; g__SM1A02; s__marine_metagenome	0.997396
ASV1628	0	0	0	0	0	0	0	0	0	0	4	0	0	3	0	0	d__Bacteria; p__Firmicutes; c__Bacilli; o__Bacillales; f__Bacillaceae; g__Fictibacillus	0.999526
ASV1629	0	0	0	0	0	0	0	0	0	0	3	0	0	4	0	0	d__Bacteria; p__Proteobacteria; c__Gammaproteobacteria; o__Thiotrichales; f__Thiotrichaceae; g__uncultured; s__uncultured_marine	0.991719
ASV1630	0	0	0	0	0	0	0	0	0	0	2	5	0	0	0	0	d__Bacteria; p__Bacteroidota; c__Bacteroidia; o__Flavobacteriales; f__Flavobacteriaceae	1
ASV1631	0	0	0	0	0	0	0	0	0	0	2	0	0	3	2	0	d__Bacteria; p__Proteobacteria; c__Gammaproteobacteria; o__Coxiellales; f__Coxiellaceae; g__Coxiella; s__uncultured_marine	0.754285
ASV1632	0	0	0	0	0	0	0	0	0	0	1	0	0	3	0	3	d__Bacteria; p__Bacteroidota; c__Bacteroidia; o__Flavobacteriales; f__Flavobacteriaceae; g__Winogradskyella	0.985929
ASV1633	0	0	0	0	0	0	0	0	0	0	0	7	0	0	0	0	d__Bacteria; p__Proteobacteria; c__Gammaproteobacteria; o__Oceanospirillales; f__Pseudohongiellaceae; g__Pseudohongiella	0.999588
ASV1634	0	0	0	0	0	0	0	0	0	0	0	7	0	0	0	0	d__Bacteria; p__Proteobacteria; c__Gammaproteobacteria; o__Alteromonadales; f__Pseudoalteromonadaceae; g__Pseudoalteromonas	0.999088
ASV1635	0	0	0	0	0	0	0	0	0	0	0	7	0	0	0	0	d__Bacteria; p__Bacteroidota; c__Bacteroidia; o__Flavobacteriales; f__Flavobacteriaceae; g__NS4_marine_group; s__uncultured_Flavobacteriaceae	0.853593
ASV1636	0	0	0	0	0	0	0	0	0	0	0	7	0	0	0	0	d__Bacteria; p__Verrucomicrobiota; c__Verrucomicrobiae; o__Verrucomicrobiales; f__Rubritaleaceae; g__Luteolibacter; s__unidentified_marine	0.999998
ASV1637	0	0	0	0	0	0	0	0	0	0	0	7	0	0	0	0	d__Bacteria; p__Bacteroidota; c__Bacteroidia; o__Flavobacteriales; f__NS9_marine_group; g__NS9_marine_group	0.998394
ASV1638	0	0	0	0	0	0	0	0	0	0	0	7	0	0	0	0	d__Bacteria; p__Bacteroidota; c__Bacteroidia; o__Flavobacteriales	0.914879
ASV1639	0	0	0	0	0	0	0	0	0	0	0	7	0	0	0	0	d__Bacteria; p__Bacteroidota; c__Bacteroidia; o__Flavobacteriales; f__Crocinitomicaceae; g__Crocinitomix; s__unidentified_marine	0.990705
ASV1640	0	0	0	0	0	0	0	0	0	0	0	7	0	0	0	0	d__Bacteria; p__Bacteroidota; c__Bacteroidia; o__Chitinophagales; f__Chitinophagaceae; g__Edaphobaculum	0.989493
ASV1641	0	0	0	0	0	0	0	0	0	0	0	0	1	0	5	1	d__Bacteria; p__Proteobacteria; c__Gammaproteobacteria	0.999946
ASV1642	0	0	0	0	0	0	0	0	0	0	0	0	0	7	0	0	d__Bacteria; p__Bacteroidota; c__Bacteroidia; o__Flavobacteriales; f__Flavobacteriaceae; g__Formosa	0.835178
ASV1643	0	0	0	0	0	0	0	0	0	0	0	0	0	7	0	0	d__Bacteria; p__Bacteroidota; c__Bacteroidia; o__Flavobacteriales; f__Flavobacteriaceae; g__NS5_marine_group	0.997128
ASV1644	0	0	0	0	0	0	0	0	0	0	0	0	0	7	0	0	d__Bacteria; p__Firmicutes; c__Clostridia; o__Oscillospirales; f__Ruminococcaceae; g__Fournierella; s__uncultured_organism	0.877572
ASV1645	0	0	0	0	0	0	0	0	0	0	0	0	0	7	0	0	d__Bacteria; p__Firmicutes; c__Clostridia; o__Clostridiales; f__Clostridiaceae; g__Clostridium_sensu_stricto_1	0.997893
ASV1646	0	0	0	0	0	0	0	0	0	0	0	0	0	7	0	0	d__Bacteria; p__Proteobacteria; c__Gammaproteobacteria; o__Burkholderiales; f__Sutterellaceae; g__Sutterella; s__Sutturella_timonensis	0.853705
ASV1647	0	0	0	0	0	0	0	0	0	0	0	0	0	7	0	0	d__Bacteria; p__Proteobacteria; c__Alphaproteobacteria; o__Rhodobacterales; f__Rhodobacteraceae	0.98761
ASV1648	0	0	0	0	0	0	0	0	0	0	0	0	0	0	7	0	d__Bacteria; p__Actinobacteriota; c__Actinobacteria; o__PeM15; f__PeM15; g__PeM15	0.996289
ASV1649	0	0	0	0	0	0	0	0	0	0	0	0	0	0	7	0	d__Bacteria; p__Proteobacteria; c__Gammaproteobacteria; o__Alteromonadales; f__Marinobacteraceae; g__Marinobacter	0.999987
ASV1650	0	0	0	0	0	0	0	0	0	0	0	0	0	0	0	7	d__Bacteria; p__Proteobacteria; c__Alphaproteobacteria; o__Sphingomonadales; f__Sphingomonadaceae; g__Sandaracinobacter	0.993467
ASV1651	0	0	0	0	0	0	0	0	0	0	0	0	0	0	0	7	d__Bacteria; p__Desulfobacterota; c__Desulfovibrionia; o__Desulfovibrionales; f__Desulfovibrionaceae; g__Mailhella; s__Desulfovibrio_sp.	0.986369
ASV1652	0	0	0	0	0	0	0	0	0	0	0	0	0	0	0	7	d__Bacteria; p__Proteobacteria; c__Gammaproteobacteria; o__Burkholderiales; f__Comamonadaceae	0.999965
ASV1653	0	0	0	0	0	0	0	0	0	0	0	0	0	0	0	7	d__Bacteria; p__Firmicutes; c__Clostridia; o__Oscillospirales; f__Oscillospiraceae; g__Oscillibacter	0.999339
ASV1654	0	0	0	0	0	0	0	0	0	0	0	0	0	0	0	7	d__Bacteria; p__Firmicutes; c__Clostridia; o__Lachnospirales; f__Lachnospiraceae	0.999939
ASV1655	0	0	0	0	0	0	0	0	0	0	0	0	0	0	0	7	d__Bacteria; p__Actinobacteriota; c__Actinobacteria; o__Corynebacteriales; f__Corynebacteriaceae; g__Corynebacterium	0.999038
ASV1656	6	0	0	0	0	0	0	0	0	0	0	0	0	0	0	0	d__Bacteria; p__Actinobacteriota; c__Acidimicrobiia; o__Microtrichales; f__Microtrichaceae; g__IMCC26207; s__uncultured_bacterium	0.968067
ASV1657	6	0	0	0	0	0	0	0	0	0	0	0	0	0	0	0	d__Bacteria; p__Firmicutes; c__Bacilli; o__Erysipelotrichales; f__Erysipelotrichaceae; g__Faecalibaculum; s__uncultured_bacterium	0.740754
ASV1658	6	0	0	0	0	0	0	0	0	0	0	0	0	0	0	0	d__Bacteria; p__Proteobacteria; c__Gammaproteobacteria; o__Cellvibrionales; f__Halieaceae	0.999957
ASV1659	6	0	0	0	0	0	0	0	0	0	0	0	0	0	0	0	d__Bacteria; p__Proteobacteria; c__Gammaproteobacteria; o__Coxiellales; f__Coxiellaceae; g__Coxiella	0.976844
ASV1660	6	0	0	0	0	0	0	0	0	0	0	0	0	0	0	0	d__Bacteria; p__Verrucomicrobiota; c__Verrucomicrobiae; o__Verrucomicrobiales; f__Rubritaleaceae; g__Haloferula; s__uncultured_Verrucomicrobiae	0.847024
ASV1661	6	0	0	0	0	0	0	0	0	0	0	0	0	0	0	0	d__Bacteria; p__Firmicutes; c__Clostridia; o__Clostridiales; f__Clostridiaceae	0.999806
ASV1662	6	0	0	0	0	0	0	0	0	0	0	0	0	0	0	0	d__Bacteria; p__Bacteroidota; c__Bacteroidia; o__Chitinophagales; f__Chitinophagaceae; g__Cnuella; s__Bifissio_spartinae	0.730075
ASV1663	6	0	0	0	0	0	0	0	0	0	0	0	0	0	0	0	d__Bacteria; p__Proteobacteria; c__Alphaproteobacteria; o__Rhizobiales; f__Beijerinckiaceae	0.996553
ASV1664	6	0	0	0	0	0	0	0	0	0	0	0	0	0	0	0	d__Bacteria; p__Proteobacteria; c__Gammaproteobacteria; o__Steroidobacterales; f__Steroidobacteraceae; g__Steroidobacter	0.946115
ASV1665	6	0	0	0	0	0	0	0	0	0	0	0	0	0	0	0	d__Bacteria; p__Acidobacteriota; c__Thermoanaerobaculia; o__Thermoanaerobaculales; f__Thermoanaerobaculaceae; g__Subgroup_10	0.997554
ASV1666	6	0	0	0	0	0	0	0	0	0	0	0	0	0	0	0	d__Bacteria; p__Bdellovibrionota; c__Oligoflexia; o__Oligoflexales; f__uncultured; g__uncultured; s__uncultured_bacterium	0.99136
ASV1667	6	0	0	0	0	0	0	0	0	0	0	0	0	0	0	0	d__Bacteria; p__Proteobacteria; c__Gammaproteobacteria; o__Cellvibrionales; f__Halieaceae; g__Parahaliea	0.96084
ASV1668	6	0	0	0	0	0	0	0	0	0	0	0	0	0	0	0	d__Bacteria; p__Proteobacteria; c__Gammaproteobacteria; o__Xanthomonadales; f__Rhodanobacteraceae; g__uncultured; s__Aquimonas_sp.	0.840714
ASV1669	6	0	0	0	0	0	0	0	0	0	0	0	0	0	0	0	d__Bacteria; p__Bacteroidota; c__Bacteroidia; o__Bacteroidales; f__Prevotellaceae; g__Alloprevotella	0.990191
ASV1670	6	0	0	0	0	0	0	0	0	0	0	0	0	0	0	0	d__Bacteria; p__Proteobacteria; c__Gammaproteobacteria; o__211ds20; f__211ds20; g__211ds20; s__uncultured_beta	0.796489
ASV1671	0	6	0	0	0	0	0	0	0	0	0	0	0	0	0	0	d__Bacteria; p__Firmicutes; c__Clostridia; o__Oscillospirales; f__Ruminococcaceae; g__Negativibacillus; s__uncultured_bacterium	0.970653
ASV1672	0	6	0	0	0	0	0	0	0	0	0	0	0	0	0	0	d__Bacteria; p__Proteobacteria; c__Alphaproteobacteria; o__Rhizobiales; f__Rhizobiaceae	0.999329
ASV1673	0	6	0	0	0	0	0	0	0	0	0	0	0	0	0	0	d__Bacteria; p__Proteobacteria; c__Alphaproteobacteria; o__Rhodospirillales; f__AEGEAN-169_marine_group; g__AEGEAN-169_marine_group	1
ASV1674	0	6	0	0	0	0	0	0	0	0	0	0	0	0	0	0	d__Bacteria; p__Firmicutes; c__Clostridia; o__Clostridiales; f__Clostridiaceae; g__Clostridium_sensu_stricto_12; s__uncultured_Firmicutes	0.954616
ASV1675	0	6	0	0	0	0	0	0	0	0	0	0	0	0	0	0	d__Bacteria	0.999999
ASV1676	0	6	0	0	0	0	0	0	0	0	0	0	0	0	0	0	d__Bacteria; p__Proteobacteria; c__Gammaproteobacteria; o__Xanthomonadales; f__Rhodanobacteraceae; g__Rhodanobacter; s__Rhodanobacter_sp.	0.727673
ASV1677	0	6	0	0	0	0	0	0	0	0	0	0	0	0	0	0	d__Bacteria; p__Bacteroidota; c__Bacteroidia; o__Bacteroidales; f__Bacteroidaceae; g__Bacteroides	1
ASV1678	0	6	0	0	0	0	0	0	0	0	0	0	0	0	0	0	d__Bacteria; p__Desulfobacterota; c__Desulfuromonadia; o__Geobacterales; f__Geobacteraceae; g__Geobacter	0.997396
ASV1679	0	6	0	0	0	0	0	0	0	0	0	0	0	0	0	0	d__Bacteria; p__Acidobacteriota; c__Thermoanaerobaculia; o__Thermoanaerobaculales; f__Thermoanaerobaculaceae; g__Subgroup_10	0.999986
ASV1680	0	6	0	0	0	0	0	0	0	0	0	0	0	0	0	0	d__Bacteria; p__Firmicutes; c__Clostridia; o__Clostridia_vadinBB60_group; f__Clostridia_vadinBB60_group; g__Clostridia_vadinBB60_group; s__unidentified	0.998266
ASV1681	0	6	0	0	0	0	0	0	0	0	0	0	0	0	0	0	d__Bacteria; p__Proteobacteria; c__Gammaproteobacteria; o__Burkholderiales; f__Alcaligenaceae	1
ASV1682	0	6	0	0	0	0	0	0	0	0	0	0	0	0	0	0	d__Bacteria; p__Firmicutes; c__Bacilli; o__Lactobacillales; f__Lactobacillaceae; g__Lactobacillus	0.998827
ASV1683	0	6	0	0	0	0	0	0	0	0	0	0	0	0	0	0	d__Bacteria; p__Proteobacteria; c__Alphaproteobacteria; o__Rickettsiales; f__Mitochondria; g__Mitochondria	0.965514
ASV1684	0	6	0	0	0	0	0	0	0	0	0	0	0	0	0	0	d__Bacteria; p__Myxococcota; c__Myxococcia; o__Myxococcales; f__Myxococcaceae; g__P3OB-42; s__metagenome	0.992535
ASV1685	0	6	0	0	0	0	0	0	0	0	0	0	0	0	0	0	d__Bacteria; p__Firmicutes; c__Clostridia; o__Oscillospirales; f__Ruminococcaceae; g__Subdoligranulum	0.999905
ASV1686	0	6	0	0	0	0	0	0	0	0	0	0	0	0	0	0	d__Bacteria; p__Firmicutes; c__Bacilli; o__Lactobacillales; f__Lactobacillaceae; g__Lactobacillus	0.999843
ASV1687	0	6	0	0	0	0	0	0	0	0	0	0	0	0	0	0	d__Bacteria; p__Bacteroidota; c__Bacteroidia; o__Flavobacteriales; f__Flavobacteriaceae; g__Formosa	0.912654
ASV1688	0	1	2	0	0	1	0	0	0	0	0	0	0	2	0	0	d__Bacteria; p__Bacteroidota; c__Bacteroidia; o__Flavobacteriales; f__NS9_marine_group; g__NS9_marine_group; s__uncultured_bacterium	0.843175
ASV1689	0	0	6	0	0	0	0	0	0	0	0	0	0	0	0	0	d__Bacteria; p__Actinobacteriota; c__Actinobacteria; o__Bifidobacteriales; f__Bifidobacteriaceae; g__Bifidobacterium; s__Bifidobacterium_mongoliense	0.874606
ASV1690	0	0	6	0	0	0	0	0	0	0	0	0	0	0	0	0	d__Bacteria; p__Firmicutes; c__Clostridia; o__Oscillospirales; f__Oscillospiraceae; g__Oscillibacter	0.890905
ASV1691	0	0	6	0	0	0	0	0	0	0	0	0	0	0	0	0	d__Bacteria; p__Actinobacteriota; c__Thermoleophilia; o__Gaiellales; f__uncultured; g__uncultured; s__metagenome	0.966477
ASV1692	0	0	6	0	0	0	0	0	0	0	0	0	0	0	0	0	d__Bacteria; p__Firmicutes; c__Clostridia; o__Oscillospirales; f__Ruminococcaceae	0.874232
ASV1693	0	0	6	0	0	0	0	0	0	0	0	0	0	0	0	0	d__Bacteria; p__Desulfobacterota; c__Desulfovibrionia; o__Desulfovibrionales; f__Desulfovibrionaceae; g__uncultured; s__uncultured_bacterium	0.999764
ASV1694	0	0	6	0	0	0	0	0	0	0	0	0	0	0	0	0	d__Bacteria; p__Firmicutes; c__Clostridia; o__Lachnospirales; f__Lachnospiraceae	0.999971
ASV1695	0	0	6	0	0	0	0	0	0	0	0	0	0	0	0	0	d__Bacteria; p__Firmicutes; c__Clostridia; o__Lachnospirales; f__Lachnospiraceae; g__Lachnospiraceae_UCG-006; s__uncultured_bacterium	0.94284
ASV1696	0	0	6	0	0	0	0	0	0	0	0	0	0	0	0	0	d__Bacteria; p__Verrucomicrobiota; c__Verrucomicrobiae; o__Verrucomicrobiales; f__Akkermansiaceae; g__Akkermansia	1
ASV1697	0	0	6	0	0	0	0	0	0	0	0	0	0	0	0	0	d__Bacteria; p__Planctomycetota; c__Planctomycetes; o__Planctomycetales; f__Rubinisphaeraceae	0.999993
ASV1698	0	0	6	0	0	0	0	0	0	0	0	0	0	0	0	0	d__Bacteria; p__Bacteroidota; c__Bacteroidia; o__Bacteroidales; f__Muribaculaceae; g__Muribaculaceae; s__uncultured_Bacteroidales	0.947998
ASV1699	0	0	6	0	0	0	0	0	0	0	0	0	0	0	0	0	d__Bacteria; p__Firmicutes; c__Bacilli; o__Bacillales; f__Bacillaceae; g__Oceanobacillus; s__Oceanobacillus_caeni	0.877055
ASV1700	0	0	0	6	0	0	0	0	0	0	0	0	0	0	0	0	d__Bacteria; p__Firmicutes; c__Clostridia; o__Peptostreptococcales-Tissierellales; f__Peptostreptococcaceae	0.999799
ASV1701	0	0	0	6	0	0	0	0	0	0	0	0	0	0	0	0	d__Bacteria; p__Firmicutes; c__Clostridia; o__Christensenellales; f__Christensenellaceae; g__Christensenellaceae_R-7_group	0.894915
ASV1702	0	0	0	6	0	0	0	0	0	0	0	0	0	0	0	0	d__Bacteria; p__Bdellovibrionota; c__Bdellovibrionia; o__Bacteriovoracales; f__Bacteriovoracaceae; g__Peredibacter; s__uncultured_Bacteriovorax	0.879699
ASV1703	0	0	0	6	0	0	0	0	0	0	0	0	0	0	0	0	d__Bacteria; p__Firmicutes; c__Clostridia; o__Oscillospirales; f__Ruminococcaceae; g__Anaerotruncus	0.999858
ASV1704	0	0	0	6	0	0	0	0	0	0	0	0	0	0	0	0	d__Bacteria; p__Bacteroidota; c__Bacteroidia; o__Bacteroidales; f__Barnesiellaceae; g__Coprobacter; s__Coprobacter_secundus	0.993688
ASV1705	0	0	0	6	0	0	0	0	0	0	0	0	0	0	0	0	d__Bacteria; p__Proteobacteria; c__Gammaproteobacteria; o__Cellvibrionales; f__Halieaceae	0.999984
ASV1706	0	0	0	6	0	0	0	0	0	0	0	0	0	0	0	0	d__Bacteria; p__Proteobacteria; c__Gammaproteobacteria; o__Coxiellales; f__Coxiellaceae; g__Coxiella	0.908606
ASV1707	0	0	0	6	0	0	0	0	0	0	0	0	0	0	0	0	d__Bacteria; p__Firmicutes; c__Bacilli; o__Erysipelotrichales; f__Erysipelotrichaceae; g__Faecalitalea; s__Faecalitalea_cylindroides	0.978778
ASV1708	0	0	0	6	0	0	0	0	0	0	0	0	0	0	0	0	d__Bacteria; p__Firmicutes; c__Clostridia; o__Oscillospirales; f__Oscillospiraceae; g__Oscillospira	0.992589
ASV1709	0	0	0	0	6	0	0	0	0	0	0	0	0	0	0	0	d__Bacteria; p__Bacteroidota; c__Bacteroidia; o__Flavobacteriales; f__Crocinitomicaceae; g__uncultured; s__uncultured_Brumimicrobium	0.865978
ASV1710	0	0	0	0	6	0	0	0	0	0	0	0	0	0	0	0	d__Bacteria; p__Proteobacteria; c__Gammaproteobacteria; o__Cellvibrionales; f__Halieaceae; g__OM60(NOR5)_clade	0.980008
ASV1711	0	0	0	0	6	0	0	0	0	0	0	0	0	0	0	0	d__Bacteria; p__Actinobacteriota; c__Coriobacteriia; o__OPB41; f__OPB41; g__OPB41; s__uncultured_Coriobacteriaceae	0.939591
ASV1712	0	0	0	0	6	0	0	0	0	0	0	0	0	0	0	0	d__Bacteria; p__Firmicutes; c__Bacilli; o__Lactobacillales; f__Lactobacillaceae; g__Lactobacillus	0.997954
ASV1713	0	0	0	0	3	3	0	0	0	0	0	0	0	0	0	0	d__Bacteria; p__Proteobacteria; c__Alphaproteobacteria; o__SAR11_clade; f__Clade_IV; g__Clade_IV	1
ASV1714	0	0	0	0	0	6	0	0	0	0	0	0	0	0	0	0	d__Bacteria; p__Proteobacteria; c__Gammaproteobacteria; o__Enterobacterales; f__Yersiniaceae; g__Serratia	0.829634
ASV1715	0	0	0	0	0	6	0	0	0	0	0	0	0	0	0	0	d__Bacteria; p__Proteobacteria; c__Gammaproteobacteria; o__Xanthomonadales; f__Xanthomonadaceae; g__Luteimonas	0.979142
ASV1716	0	0	0	0	0	6	0	0	0	0	0	0	0	0	0	0	d__Bacteria; p__Bacteroidota; c__Rhodothermia; o__Balneolales; f__Balneolaceae; g__Balneola; s__uncultured_bacterium	0.962789
ASV1717	0	0	0	0	0	6	0	0	0	0	0	0	0	0	0	0	d__Bacteria; p__Proteobacteria; c__Gammaproteobacteria; o__Burkholderiales; f__Oxalobacteraceae; g__Herminiimonas; s__uncultured_bacterium	0.732093
ASV1718	0	0	0	0	0	6	0	0	0	0	0	0	0	0	0	0	d__Bacteria; p__Bacteroidota; c__Bacteroidia; o__Flavobacteriales; f__Flavobacteriaceae; g__Robiginitalea; s__uncultured_bacterium	0.752824
ASV1719	0	0	0	0	0	6	0	0	0	0	0	0	0	0	0	0	d__Bacteria; p__Bacteroidota; c__Bacteroidia; o__Chitinophagales; f__Chitinophagaceae; g__Aurantisolimonas; s__Chitinophagaceae_bacterium	0.994893
ASV1720	0	0	0	0	0	6	0	0	0	0	0	0	0	0	0	0	d__Bacteria; p__Proteobacteria; c__Gammaproteobacteria; o__Burkholderiales; f__Alcaligenaceae; g__Achromobacter	0.892081
ASV1721	0	0	0	0	0	6	0	0	0	0	0	0	0	0	0	0	d__Bacteria; p__Actinobacteriota; c__Coriobacteriia; o__Coriobacteriales; f__Eggerthellaceae; g__Enterorhabdus; s__uncultured_bacterium	0.990893
ASV1722	0	0	0	0	0	6	0	0	0	0	0	0	0	0	0	0	d__Bacteria; p__Bacteroidota; c__Bacteroidia; o__Chitinophagales; f__Chitinophagaceae; g__Chitinophaga	0.99919
ASV1723	0	0	0	0	0	0	6	0	0	0	0	0	0	0	0	0	d__Bacteria; p__Bacteroidota; c__Rhodothermia; o__Balneolales; f__Balneolaceae; g__Balneola	0.999756
ASV1724	0	0	0	0	0	0	6	0	0	0	0	0	0	0	0	0	d__Bacteria; p__Firmicutes; c__Negativicutes; o__Veillonellales-Selenomonadales; f__Veillonellaceae; g__Dialister; s__uncultured_bacterium	0.7512
ASV1725	0	0	0	0	0	0	6	0	0	0	0	0	0	0	0	0	d__Bacteria; p__Myxococcota; c__Polyangia; o__Blfdi19; f__Blfdi19; g__Blfdi19; s__uncultured_bacterium	0.933173
ASV1726	0	0	0	0	0	0	6	0	0	0	0	0	0	0	0	0	d__Bacteria; p__Proteobacteria; c__Alphaproteobacteria; o__Rhodobacterales; f__Rhodobacteraceae	0.999999
ASV1727	0	0	0	0	0	0	6	0	0	0	0	0	0	0	0	0	d__Bacteria; p__Bacteroidota; c__Bacteroidia; o__Flavobacteriales; f__Flavobacteriaceae	0.999688
ASV1728	0	0	0	0	0	0	6	0	0	0	0	0	0	0	0	0	d__Bacteria; p__Bacteroidota; c__Bacteroidia; o__Flavobacteriales; f__Flavobacteriaceae; g__Winogradskyella	0.993473
ASV1729	0	0	0	0	0	0	3	0	0	3	0	0	0	0	0	0	d__Bacteria; p__Bacteroidota; c__Bacteroidia; o__Flavobacteriales; f__Cryomorphaceae; g__uncultured; s__uncultured_bacterium	0.731467
ASV1730	0	0	0	0	0	0	3	3	0	0	0	0	0	0	0	0	d__Bacteria; p__Proteobacteria; c__Alphaproteobacteria; o__Rhodobacterales; f__Rhodobacteraceae	0.996436
ASV1731	0	0	0	0	0	0	0	6	0	0	0	0	0	0	0	0	d__Bacteria; p__Bacteroidota; c__Bacteroidia; o__Chitinophagales; f__Saprospiraceae; g__uncultured; s__Sargassum_vachellianum	0.929307
ASV1732	0	0	0	0	0	0	0	6	0	0	0	0	0	0	0	0	d__Bacteria; p__Proteobacteria; c__Gammaproteobacteria; o__Alteromonadales; f__Alteromonadaceae; g__Salinimonas	0.756874
ASV1733	0	0	0	0	0	0	0	6	0	0	0	0	0	0	0	0	d__Bacteria; p__Proteobacteria; c__Gammaproteobacteria; o__Vibrionales; f__Vibrionaceae; g__uncultured; s__Paraphotobacterium_marinum	0.955589
ASV1734	0	0	0	0	0	0	0	6	0	0	0	0	0	0	0	0	d__Bacteria; p__Proteobacteria; c__Gammaproteobacteria; o__Alteromonadales; f__Alteromonadaceae	0.943508
ASV1735	0	0	0	0	0	0	0	6	0	0	0	0	0	0	0	0	Unassigned	0.908394
ASV1736	0	0	0	0	0	0	0	4	0	0	0	0	0	0	0	2	d__Bacteria; p__Bacteroidota; c__Bacteroidia; o__Flavobacteriales; f__NS7_marine_group; g__NS7_marine_group	0.999996
ASV1737	0	0	0	0	0	0	0	3	3	0	0	0	0	0	0	0	d__Bacteria; p__Verrucomicrobiota; c__Verrucomicrobiae; o__Opitutales; f__Opitutaceae; g__Diplosphaera	0.999952
ASV1738	0	0	0	0	0	0	0	0	6	0	0	0	0	0	0	0	d__Bacteria; p__Proteobacteria; c__Gammaproteobacteria; o__Xanthomonadales; f__Xanthomonadaceae; g__Lysobacter	0.995252
ASV1739	0	0	0	0	0	0	0	0	6	0	0	0	0	0	0	0	d__Bacteria; p__Firmicutes; c__Bacilli; o__Bacillales; f__Bacillaceae; g__Bacillus; s__Bacillus_indicus	0.850854
ASV1740	0	0	0	0	0	0	0	0	6	0	0	0	0	0	0	0	d__Bacteria; p__Proteobacteria; c__Alphaproteobacteria; o__Caulobacterales; f__Hyphomonadaceae; g__uncultured	0.993319
ASV1741	0	0	0	0	0	0	0	0	6	0	0	0	0	0	0	0	d__Bacteria; p__Cyanobacteria; c__Cyanobacteriia; o__Chloroplast; f__Chloroplast; g__Chloroplast	0.999976
ASV1742	0	0	0	0	0	0	0	0	6	0	0	0	0	0	0	0	d__Bacteria; p__Proteobacteria; c__Alphaproteobacteria; o__Rhodobacterales; f__Rhodobacteraceae	0.996815
ASV1743	0	0	0	0	0	0	0	0	6	0	0	0	0	0	0	0	Unassigned	0.883068
ASV1744	0	0	0	0	0	0	0	0	6	0	0	0	0	0	0	0	Unassigned	0.636025
ASV1745	0	0	0	0	0	0	0	0	6	0	0	0	0	0	0	0	d__Bacteria; p__Proteobacteria; c__Gammaproteobacteria; o__Oceanospirillales; f__Halomonadaceae; g__Halomonas	0.999537
ASV1746	0	0	0	0	0	0	0	0	6	0	0	0	0	0	0	0	Unassigned	0.84503
ASV1747	0	0	0	0	0	0	0	0	6	0	0	0	0	0	0	0	d__Bacteria; p__Bacteroidota; c__Bacteroidia; o__Bacteroidales; f__Prevotellaceae; g__Alloprevotella	0.999997
ASV1748	0	0	0	0	0	0	0	0	6	0	0	0	0	0	0	0	d__Bacteria	0.851234
ASV1749	0	0	0	0	0	0	0	0	4	0	0	2	0	0	0	0	d__Bacteria; p__Desulfobacterota; c__Desulfovibrionia; o__Desulfovibrionales; f__Desulfovibrionaceae; g__uncultured; s__uncultured_bacterium	0.999225
ASV1750	0	0	0	0	0	0	0	0	0	6	0	0	0	0	0	0	d__Bacteria; p__Proteobacteria; c__Alphaproteobacteria; o__Rhodospirillales; f__Magnetospiraceae; g__uncultured	0.986805
ASV1751	0	0	0	0	0	0	0	0	0	6	0	0	0	0	0	0	Unassigned	0.902785
ASV1752	0	0	0	0	0	0	0	0	0	6	0	0	0	0	0	0	d__Bacteria; p__Firmicutes; c__Bacilli; o__Bacillales; f__Bacillaceae; g__Caldibacillus	0.999999
ASV1753	0	0	0	0	0	0	0	0	0	6	0	0	0	0	0	0	d__Bacteria	0.83215
ASV1754	0	0	0	0	0	0	0	0	0	6	0	0	0	0	0	0	d__Bacteria; p__Bacteroidota; c__Kapabacteria; o__Kapabacteriales; f__Kapabacteriales; g__Kapabacteriales; s__uncultured_bacterium	0.964209
ASV1755	0	0	0	0	0	0	0	0	0	6	0	0	0	0	0	0	d__Bacteria; p__Firmicutes; c__Negativicutes; o__Veillonellales-Selenomonadales; f__Veillonellaceae; g__Veillonella	1
ASV1756	0	0	0	0	0	0	0	0	0	6	0	0	0	0	0	0	d__Bacteria	0.92637
ASV1757	0	0	0	0	0	0	0	0	0	6	0	0	0	0	0	0	d__Bacteria; p__Firmicutes; c__Clostridia; o__Peptostreptococcales-Tissierellales; f__Peptostreptococcaceae; g__Intestinibacter	0.940967
ASV1758	0	0	0	0	0	0	0	0	0	0	6	0	0	0	0	0	d__Bacteria; p__Bacteroidota; c__Bacteroidia; o__Chitinophagales; f__Saprospiraceae; g__uncultured	0.929361
ASV1759	0	0	0	0	0	0	0	0	0	0	6	0	0	0	0	0	d__Bacteria; p__Proteobacteria; c__Gammaproteobacteria; o__Nitrosococcales; f__Methylophagaceae; g__Marine_Methylotrophic_Group_3	0.940947
ASV1760	0	0	0	0	0	0	0	0	0	0	6	0	0	0	0	0	d__Bacteria; p__Cyanobacteria; c__Cyanobacteriia; o__Synechococcales; f__Cyanobiaceae	0.948787
ASV1761	0	0	0	0	0	0	0	0	0	0	6	0	0	0	0	0	d__Bacteria; p__Bacteroidota; c__Bacteroidia; o__Flavobacteriales; f__Flavobacteriaceae	0.999966
ASV1762	0	0	0	0	0	0	0	0	0	0	0	6	0	0	0	0	d__Bacteria; p__Bacteroidota; c__Bacteroidia; o__Flavobacteriales; f__Crocinitomicaceae; g__Fluviicola	0.999999
ASV1763	0	0	0	0	0	0	0	0	0	0	0	6	0	0	0	0	d__Bacteria; p__Proteobacteria; c__Gammaproteobacteria; o__Oceanospirillales; f__Nitrincolaceae; g__Marinobacterium; s__Neptuniibacter_sp.	0.996077
ASV1764	0	0	0	0	0	0	0	0	0	0	0	6	0	0	0	0	d__Bacteria; p__Firmicutes; c__Clostridia; o__Oscillospirales; f__Ruminococcaceae; g__Faecalibacterium	0.972924
ASV1765	0	0	0	0	0	0	0	0	0	0	0	6	0	0	0	0	Unassigned	0.846427
ASV1766	0	0	0	0	0	0	0	0	0	0	0	3	0	3	0	0	d__Bacteria; p__Verrucomicrobiota; c__Verrucomicrobiae; o__Opitutales; f__Opitutaceae; g__Cephaloticoccus; s__uncultured_bacterium	0.787576
ASV1767	0	0	0	0	0	0	0	0	0	0	0	2	2	0	0	2	d__Bacteria; p__Bacteroidota; c__Bacteroidia; o__Flavobacteriales; f__Cryomorphaceae; g__uncultured	0.925555
ASV1768	0	0	0	0	0	0	0	0	0	0	0	0	6	0	0	0	d__Bacteria; p__Bacteroidota; c__Bacteroidia; o__Sphingobacteriales; f__NS11-12_marine_group; g__NS11-12_marine_group; s__uncultured_Bacteroidetes	0.962128
ASV1769	0	0	0	0	0	0	0	0	0	0	0	0	6	0	0	0	d__Bacteria; p__Proteobacteria; c__Alphaproteobacteria; o__Rhodobacterales; f__Rhodobacteraceae; g__Shimia	0.824885
ASV1770	0	0	0	0	0	0	0	0	0	0	0	0	3	3	0	0	d__Bacteria; p__Proteobacteria; c__Alphaproteobacteria; o__Rickettsiales; f__Mitochondria; g__Mitochondria	0.999687
ASV1771	0	0	0	0	0	0	0	0	0	0	0	0	3	3	0	0	d__Bacteria; p__Cyanobacteria; c__Cyanobacteriia; o__Chloroplast; f__Chloroplast; g__Chloroplast	1
ASV1772	0	0	0	0	0	0	0	0	0	0	0	0	0	6	0	0	d__Bacteria; p__Firmicutes; c__Bacilli; o__Lactobacillales; f__Lactobacillaceae; g__Lactobacillus	0.999915
ASV1773	0	0	0	0	0	0	0	0	0	0	0	0	0	6	0	0	d__Bacteria; p__Bacteroidota; c__Rhodothermia; o__Balneolales; f__Balneolaceae; g__Balneola	0.999896
ASV1774	0	0	0	0	0	0	0	0	0	0	0	0	0	6	0	0	d__Bacteria; p__Planctomycetota; c__Planctomycetes; o__Planctomycetales; f__Gimesiaceae; g__Gimesia	0.998933
ASV1775	0	0	0	0	0	0	0	0	0	0	0	0	0	6	0	0	d__Bacteria; p__Proteobacteria; c__Gammaproteobacteria	0.983778
ASV1776	0	0	0	0	0	0	0	0	0	0	0	0	0	6	0	0	d__Bacteria; p__Actinobacteriota; c__Acidimicrobiia; o__Actinomarinales; f__Actinomarinaceae; g__Candidatus_Actinomarina	1
ASV1777	0	0	0	0	0	0	0	0	0	0	0	0	0	6	0	0	d__Bacteria; p__Bacteroidota; c__Bacteroidia; o__Flavobacteriales; f__Cryomorphaceae	0.893184
ASV1778	0	0	0	0	0	0	0	0	0	0	0	0	0	6	0	0	d__Bacteria; p__Actinobacteriota; c__Acidimicrobiia; o__Microtrichales; f__Microtrichaceae; g__Sva0996_marine_group	0.992445
ASV1779	0	0	0	0	0	0	0	0	0	0	0	0	0	0	6	0	d__Bacteria; p__Bacteroidota; c__Bacteroidia; o__Flavobacteriales; f__Flavobacteriaceae	0.999951
ASV1780	0	0	0	0	0	0	0	0	0	0	0	0	0	0	6	0	d__Bacteria; p__Proteobacteria; c__Alphaproteobacteria; o__Parvibaculales; f__PS1_clade; g__PS1_clade; s__marine_metagenome	0.705016
ASV1781	0	0	0	0	0	0	0	0	0	0	0	0	0	0	0	6	d__Bacteria; p__Firmicutes; c__Clostridia; o__Lachnospirales; f__Lachnospiraceae; g__Agathobacter	0.795365
ASV1782	0	0	0	0	0	0	0	0	0	0	0	0	0	0	0	6	d__Bacteria; p__Firmicutes; c__Clostridia; o__Lachnospirales; f__Lachnospiraceae; g__Shuttleworthia; s__uncultured_bacterium	0.998504
ASV1783	0	0	0	0	0	0	0	0	0	0	0	0	0	0	0	6	d__Bacteria; p__Firmicutes; c__Clostridia; o__Lachnospirales; f__Lachnospiraceae	0.99997
ASV1784	0	0	0	0	0	0	0	0	0	0	0	0	0	0	0	6	d__Bacteria; p__Bacteroidota; c__Bacteroidia; o__Flavobacteriales; f__Flavobacteriaceae; g__Winogradskyella	0.942703
ASV1785	0	0	0	0	0	0	0	0	0	0	0	0	0	0	0	6	d__Bacteria; p__Cyanobacteria; c__Cyanobacteriia; o__Synechococcales; f__Cyanobiaceae; g__Synechococcus_CC9902	0.938437
ASV1786	0	0	0	0	0	0	0	0	0	0	0	0	0	0	0	6	d__Bacteria; p__Bacteroidota; c__Bacteroidia; o__Flavobacteriales; f__Flavobacteriaceae	1
ASV1787	0	0	0	0	0	0	0	0	0	0	0	0	0	0	0	6	d__Bacteria; p__Firmicutes; c__Bacilli; o__Erysipelotrichales; f__Erysipelatoclostridiaceae; g__Asteroleplasma; s__uncultured_bacterium	1
ASV1788	0	0	0	0	0	0	0	0	0	0	0	0	0	0	0	6	d__Bacteria; p__Actinobacteriota; c__Coriobacteriia; o__Coriobacteriales; f__Coriobacteriaceae; g__Collinsella	0.999999
ASV1789	0	0	0	0	0	0	0	0	0	0	0	0	0	0	0	6	d__Bacteria; p__Bacteroidota; c__Bacteroidia; o__Flavobacteriales; f__Flavobacteriaceae; g__NS4_marine_group	0.999985
ASV1790	0	0	0	0	0	0	0	0	0	0	0	0	0	0	0	6	d__Bacteria; p__Bacteroidota; c__Bacteroidia; o__Bacteroidales; f__Bacteroidaceae; g__Bacteroides; s__uncultured_bacterium	0.726628
ASV1791	5	0	0	0	0	0	0	0	0	0	0	0	0	0	0	0	d__Bacteria; p__Acidobacteriota; c__Thermoanaerobaculia; o__Thermoanaerobaculales; f__Thermoanaerobaculaceae; g__Subgroup_23	1
ASV1792	5	0	0	0	0	0	0	0	0	0	0	0	0	0	0	0	d__Bacteria; p__Bacteroidota; c__Bacteroidia; o__Flavobacteriales; f__Flavobacteriaceae; g__Formosa	0.950539
ASV1793	5	0	0	0	0	0	0	0	0	0	0	0	0	0	0	0	d__Bacteria; p__Cyanobacteria; c__Cyanobacteriia; o__Chloroplast; f__Chloroplast; g__Chloroplast	0.993872
ASV1794	5	0	0	0	0	0	0	0	0	0	0	0	0	0	0	0	d__Bacteria; p__Proteobacteria; c__Alphaproteobacteria; o__Rhizobiales; f__Beijerinckiaceae	0.999606
ASV1795	5	0	0	0	0	0	0	0	0	0	0	0	0	0	0	0	d__Bacteria; p__Proteobacteria; c__Alphaproteobacteria; o__Defluviicoccales; f__uncultured; g__uncultured	0.991917
ASV1796	5	0	0	0	0	0	0	0	0	0	0	0	0	0	0	0	d__Bacteria; p__Cyanobacteria; c__Cyanobacteriia; o__Chloroplast; f__Chloroplast; g__Chloroplast	1
ASV1797	5	0	0	0	0	0	0	0	0	0	0	0	0	0	0	0	d__Bacteria; p__Proteobacteria; c__Gammaproteobacteria; o__Pseudomonadales; f__Moraxellaceae; g__uncultured	0.998295
ASV1798	5	0	0	0	0	0	0	0	0	0	0	0	0	0	0	0	d__Bacteria; p__Bacteroidota; c__Bacteroidia; o__Sphingobacteriales; f__AKYH767; g__AKYH767; s__uncultured_bacterium	0.878657
ASV1799	5	0	0	0	0	0	0	0	0	0	0	0	0	0	0	0	d__Bacteria; p__Actinobacteriota; c__Rubrobacteria; o__Rubrobacterales; f__Rubrobacteriaceae; g__Rubrobacter	1
ASV1800	5	0	0	0	0	0	0	0	0	0	0	0	0	0	0	0	d__Bacteria; p__Actinobacteriota; c__Rubrobacteria; o__Rubrobacterales; f__Rubrobacteriaceae; g__Rubrobacter	1
ASV1801	5	0	0	0	0	0	0	0	0	0	0	0	0	0	0	0	d__Bacteria; p__Proteobacteria; c__Alphaproteobacteria	0.999742
ASV1802	5	0	0	0	0	0	0	0	0	0	0	0	0	0	0	0	d__Bacteria; p__Myxococcota; c__Polyangia; o__Polyangiales; f__Sandaracinaceae; g__uncultured	0.999983
ASV1803	5	0	0	0	0	0	0	0	0	0	0	0	0	0	0	0	d__Bacteria; p__Bacteroidota; c__Bacteroidia; o__Bacteroidales; f__Muribaculaceae; g__Muribaculaceae; s__uncultured_bacterium	0.856122
ASV1804	5	0	0	0	0	0	0	0	0	0	0	0	0	0	0	0	d__Bacteria; p__Verrucomicrobiota; c__Verrucomicrobiae; o__Verrucomicrobiales; f__DEV007; g__DEV007	0.999991
ASV1805	5	0	0	0	0	0	0	0	0	0	0	0	0	0	0	0	d__Bacteria; p__Actinobacteriota; c__Coriobacteriia; o__Coriobacteriales; f__Eggerthellaceae; g__Enterorhabdus; s__uncultured_bacterium	0.972645
ASV1806	5	0	0	0	0	0	0	0	0	0	0	0	0	0	0	0	d__Bacteria; p__Chloroflexi; c__Anaerolineae; o__Anaerolineales; f__Anaerolineaceae; g__uncultured	0.998898
ASV1807	5	0	0	0	0	0	0	0	0	0	0	0	0	0	0	0	d__Bacteria; p__Verrucomicrobiota; c__Verrucomicrobiae; o__Verrucomicrobiales; f__Rubritaleaceae; g__Luteolibacter	0.710652
ASV1808	5	0	0	0	0	0	0	0	0	0	0	0	0	0	0	0	d__Bacteria; p__Proteobacteria; c__Gammaproteobacteria; o__Coxiellales; f__Coxiellaceae; g__Coxiella	0.992354
ASV1809	0	5	0	0	0	0	0	0	0	0	0	0	0	0	0	0	d__Bacteria; p__Firmicutes; c__Clostridia; o__Oscillospirales; f__Ruminococcaceae	0.995444
ASV1810	0	5	0	0	0	0	0	0	0	0	0	0	0	0	0	0	d__Bacteria; p__Cyanobacteria; c__Cyanobacteriia; o__Chloroplast; f__Chloroplast; g__Chloroplast	0.999902
ASV1811	0	5	0	0	0	0	0	0	0	0	0	0	0	0	0	0	d__Bacteria; p__Bacteroidota; c__Bacteroidia; o__Bacteroidales; f__Bacteroidaceae; g__Bacteroides	0.999999
ASV1812	0	5	0	0	0	0	0	0	0	0	0	0	0	0	0	0	d__Bacteria; p__Proteobacteria; c__Gammaproteobacteria; o__Cardiobacteriales; f__Wohlfahrtiimonadaceae; g__Koukoulia; s__Koukoulia_aurantiaca	0.897724
ASV1813	0	5	0	0	0	0	0	0	0	0	0	0	0	0	0	0	d__Bacteria; p__Firmicutes; c__Clostridia; o__Oscillospirales; f__[Eubacterium]_coprostanoligenes_group; g__[Eubacterium]_coprostanoligenes_group; s__gut_metagenome	0.793586
ASV1814	0	5	0	0	0	0	0	0	0	0	0	0	0	0	0	0	d__Bacteria; p__Firmicutes; c__Clostridia; o__Lachnospirales; f__Lachnospiraceae; g__[Ruminococcus]_torques_group	0.863259
ASV1815	0	5	0	0	0	0	0	0	0	0	0	0	0	0	0	0	d__Bacteria; p__Bacteroidota; c__Bacteroidia; o__Chitinophagales; f__Chitinophagaceae; g__Flavihumibacter; s__uncultured_bacterium	0.734963
ASV1816	0	5	0	0	0	0	0	0	0	0	0	0	0	0	0	0	d__Bacteria; p__Proteobacteria; c__Alphaproteobacteria; o__Rhodobacterales; f__Rhodobacteraceae; g__Gemmobacter	0.892159
ASV1817	0	5	0	0	0	0	0	0	0	0	0	0	0	0	0	0	d__Bacteria; p__Firmicutes; c__Bacilli; o__Erysipelotrichales; f__Erysipelatoclostridiaceae; g__Erysipelatoclostridium	0.994276
ASV1818	0	5	0	0	0	0	0	0	0	0	0	0	0	0	0	0	d__Bacteria; p__Actinobacteriota; c__Actinobacteria; o__Corynebacteriales; f__Dietziaceae; g__Dietzia	0.731387
ASV1819	0	0	5	0	0	0	0	0	0	0	0	0	0	0	0	0	d__Bacteria; p__Proteobacteria; c__Gammaproteobacteria; o__Oceanospirillales; f__Nitrincolaceae; g__Neptunomonas; s__Neptunomonas_sp.	0.991705
ASV1820	0	0	5	0	0	0	0	0	0	0	0	0	0	0	0	0	d__Bacteria; p__Firmicutes; c__Bacilli; o__Lactobacillales; f__Lactobacillaceae; g__Lactobacillus	0.997147
ASV1821	0	0	5	0	0	0	0	0	0	0	0	0	0	0	0	0	d__Bacteria; p__Proteobacteria; c__Alphaproteobacteria; o__Rhodobacterales; f__Rhodobacteraceae	0.999989
ASV1822	0	0	5	0	0	0	0	0	0	0	0	0	0	0	0	0	d__Bacteria; p__Marinimicrobia_(SAR406_clade); c__Marinimicrobia_(SAR406_clade); o__Marinimicrobia_(SAR406_clade); f__Marinimicrobia_(SAR406_clade); g__Marinimicrobia_(SAR406_clade); s__marine_metagenome	0.952844
ASV1823	0	0	5	0	0	0	0	0	0	0	0	0	0	0	0	0	d__Bacteria; p__Actinobacteriota; c__Actinobacteria; o__Propionibacteriales; f__Propionibacteriaceae; g__Propionibacterium; s__Propionibacterium_cyclohexanicum	0.765509
ASV1824	0	0	5	0	0	0	0	0	0	0	0	0	0	0	0	0	d__Bacteria; p__Firmicutes; c__Clostridia; o__Clostridia_UCG-014; f__Clostridia_UCG-014; g__Clostridia_UCG-014	0.999999
ASV1825	0	0	5	0	0	0	0	0	0	0	0	0	0	0	0	0	d__Bacteria; p__Proteobacteria; c__Alphaproteobacteria; o__Parvibaculales; f__OCS116_clade; g__OCS116_clade; s__uncultured_bacterium	0.727053
ASV1826	0	0	5	0	0	0	0	0	0	0	0	0	0	0	0	0	d__Bacteria; p__Bacteroidota; c__Bacteroidia; o__Bacteroidales; f__Muribaculaceae; g__Muribaculaceae	0.999964
ASV1827	0	0	0	5	0	0	0	0	0	0	0	0	0	0	0	0	d__Bacteria; p__Proteobacteria; c__Alphaproteobacteria; o__Rhodobacterales; f__Rhodobacteraceae	0.99995
ASV1828	0	0	0	5	0	0	0	0	0	0	0	0	0	0	0	0	d__Bacteria; p__Proteobacteria; c__Gammaproteobacteria; o__OM182_clade; f__OM182_clade; g__OM182_clade	0.999947
ASV1829	0	0	0	5	0	0	0	0	0	0	0	0	0	0	0	0	d__Bacteria; p__Proteobacteria; c__Alphaproteobacteria; o__Sphingomonadales; f__Sphingomonadaceae; g__Sphingomonas	0.997337
ASV1830	0	0	0	5	0	0	0	0	0	0	0	0	0	0	0	0	d__Bacteria; p__Firmicutes; c__Clostridia; o__Clostridiales; f__Clostridiaceae; g__Candidatus_Arthromitus; s__uncultured_bacterium	0.760014
ASV1831	0	0	0	5	0	0	0	0	0	0	0	0	0	0	0	0	d__Bacteria; p__Cyanobacteria; c__Cyanobacteriia; o__Chloroplast; f__Chloroplast; g__Chloroplast	1
ASV1832	0	0	0	5	0	0	0	0	0	0	0	0	0	0	0	0	d__Bacteria; p__Proteobacteria; c__Gammaproteobacteria; o__Cellvibrionales; f__Cellvibrionaceae; g__Cellvibrionaceae; s__Eionea_nigra	0.778483
ASV1833	0	0	0	5	0	0	0	0	0	0	0	0	0	0	0	0	d__Bacteria; p__Firmicutes; c__Bacilli; o__RF39; f__RF39; g__RF39; s__Firmicutes_bacterium	0.99996
ASV1834	0	0	0	5	0	0	0	0	0	0	0	0	0	0	0	0	d__Bacteria; p__Proteobacteria; c__Gammaproteobacteria; o__Alteromonadales; f__Alteromonadaceae; g__Aestuariibacter	0.943316
ASV1835	0	0	0	0	5	0	0	0	0	0	0	0	0	0	0	0	d__Bacteria; p__Proteobacteria; c__Gammaproteobacteria; o__Pseudomonadales; f__Pseudomonadaceae; g__Pseudomonas	0.961445
ASV1836	0	0	0	0	5	0	0	0	0	0	0	0	0	0	0	0	d__Bacteria; p__Firmicutes; c__Clostridia; o__Christensenellales; f__Christensenellaceae; g__Christensenellaceae_R-7_group; s__iron-reducing_bacterium	0.831253
ASV1837	0	0	0	0	5	0	0	0	0	0	0	0	0	0	0	0	d__Bacteria; p__Proteobacteria; c__Alphaproteobacteria; o__Rhodobacterales; f__Rhodobacteraceae; g__Silicimonas	0.931561
ASV1838	0	0	0	0	5	0	0	0	0	0	0	0	0	0	0	0	d__Bacteria; p__Firmicutes; c__Clostridia; o__Eubacteriales; f__Garciellaceae; g__Rhabdanaerobium; s__Rhabdanaerobium_thermarum	0.884959
ASV1839	0	0	0	0	5	0	0	0	0	0	0	0	0	0	0	0	d__Bacteria; p__Myxococcota; c__Myxococcia; o__Myxococcales; f__Myxococcaceae	0.993726
ASV1840	0	0	0	0	5	0	0	0	0	0	0	0	0	0	0	0	d__Bacteria; p__Bacteroidota; c__Bacteroidia; o__Bacteroidales; f__Bacteroidaceae; g__Bacteroides; s__Bacteroides_paurosaccharolyticus	0.989196
ASV1841	0	0	0	0	5	0	0	0	0	0	0	0	0	0	0	0	d__Bacteria; p__Proteobacteria; c__Alphaproteobacteria; o__Puniceispirillales; f__SAR116_clade; g__SAR116_clade; s__marine_metagenome	0.998191
ASV1842	0	0	0	0	5	0	0	0	0	0	0	0	0	0	0	0	d__Bacteria; p__Bacteroidota; c__Bacteroidia; o__Bacteroidales; f__Muribaculaceae; g__Muribaculaceae; s__uncultured_bacterium	0.877999
ASV1843	0	0	0	0	0	5	0	0	0	0	0	0	0	0	0	0	d__Bacteria; p__Proteobacteria; c__Gammaproteobacteria; o__Cellvibrionales; f__Halieaceae	0.999709
ASV1844	0	0	0	0	0	5	0	0	0	0	0	0	0	0	0	0	d__Bacteria; p__Bacteroidota; c__Bacteroidia; o__Chitinophagales; f__Chitinophagaceae; g__Chitinophaga	0.990065
ASV1845	0	0	0	0	0	5	0	0	0	0	0	0	0	0	0	0	d__Bacteria; p__Bacteroidota; c__Bacteroidia; o__Flavobacteriales; f__Weeksellaceae; g__Chryseobacterium	0.999375
ASV1846	0	0	0	0	0	5	0	0	0	0	0	0	0	0	0	0	d__Bacteria; p__Proteobacteria; c__Gammaproteobacteria; o__Xanthomonadales; f__Rhodanobacteraceae	0.953566
ASV1847	0	0	0	0	0	5	0	0	0	0	0	0	0	0	0	0	d__Bacteria; p__Firmicutes; c__Bacilli; o__Erysipelotrichales; f__Erysipelatoclostridiaceae; g__Erysipelatoclostridium; s__uncultured_bacterium	0.931709
ASV1848	0	0	0	0	0	5	0	0	0	0	0	0	0	0	0	0	d__Bacteria; p__Proteobacteria; c__Gammaproteobacteria; o__Burkholderiales; f__Methylophilaceae; g__OM43_clade	0.998785
ASV1849	0	0	0	0	0	5	0	0	0	0	0	0	0	0	0	0	d__Bacteria; p__Bacteroidota; c__Bacteroidia; o__Bacteroidales; f__Bacteroidaceae; g__Bacteroides	0.999987
ASV1850	0	0	0	0	0	5	0	0	0	0	0	0	0	0	0	0	d__Bacteria; p__Bacteroidota; c__Bacteroidia; o__Flavobacteriales; f__Crocinitomicaceae; g__Fluviicola	1
ASV1851	0	0	0	0	0	5	0	0	0	0	0	0	0	0	0	0	d__Bacteria; p__Proteobacteria; c__Gammaproteobacteria; o__Enterobacterales; f__Enterobacteriaceae	0.955575
ASV1852	0	0	0	0	0	5	0	0	0	0	0	0	0	0	0	0	d__Bacteria; p__Firmicutes; c__Clostridia; o__Lachnospirales; f__Lachnospiraceae; g__[Eubacterium]_xylanophilum_group; s__uncultured_bacterium	0.865171
ASV1853	0	0	0	0	0	0	5	0	0	0	0	0	0	0	0	0	d__Bacteria; p__Proteobacteria; c__Gammaproteobacteria; o__Coxiellales; f__Coxiellaceae; g__Coxiella	0.968122
ASV1854	0	0	0	0	0	0	5	0	0	0	0	0	0	0	0	0	d__Bacteria; p__Cyanobacteria; c__Cyanobacteriia; o__Chloroplast; f__Chloroplast; g__Chloroplast	0.999988
ASV1855	0	0	0	0	0	0	2	0	0	3	0	0	0	0	0	0	d__Bacteria; p__Proteobacteria; c__Alphaproteobacteria; o__Micavibrionales; f__uncultured; g__uncultured	0.910321
ASV1856	0	0	0	0	0	0	0	5	0	0	0	0	0	0	0	0	d__Bacteria; p__Proteobacteria; c__Gammaproteobacteria; o__Alteromonadales; f__Colwelliaceae; g__Thalassotalea; s__Thalassomonas_sp.	0.802537
ASV1857	0	0	0	0	0	0	0	5	0	0	0	0	0	0	0	0	d__Bacteria; p__Proteobacteria; c__Alphaproteobacteria	0.869995
ASV1858	0	0	0	0	0	0	0	5	0	0	0	0	0	0	0	0	d__Bacteria; p__Bacteroidota; c__Bacteroidia; o__Flavobacteriales	0.952332
ASV1859	0	0	0	0	0	0	0	5	0	0	0	0	0	0	0	0	Unassigned	0.899671
ASV1860	0	0	0	0	0	0	0	5	0	0	0	0	0	0	0	0	d__Bacteria; p__Bacteroidota; c__Bacteroidia; o__Flavobacteriales; f__Crocinitomicaceae; g__Crocinitomix; s__unidentified_marine	0.972276
ASV1861	0	0	0	0	0	0	0	5	0	0	0	0	0	0	0	0	d__Bacteria; p__Proteobacteria; c__Alphaproteobacteria	0.99947
ASV1862	0	0	0	0	0	0	0	2	0	0	0	3	0	0	0	0	d__Bacteria; p__Bacteroidota; c__Bacteroidia; o__Bacteroidales; f__Tannerellaceae; g__Parabacteroides	1
ASV1863	0	0	0	0	0	0	0	2	0	0	3	0	0	0	0	0	d__Bacteria; p__Bacteroidota; c__Kapabacteria; o__Kapabacteriales; f__Kapabacteriales; g__Kapabacteriales	0.999465
ASV1864	0	0	0	0	0	0	0	0	5	0	0	0	0	0	0	0	Unassigned	0.86192
ASV1865	0	0	0	0	0	0	0	0	5	0	0	0	0	0	0	0	d__Bacteria; p__Planctomycetota; c__Planctomycetes; o__Planctomycetales; f__Gimesiaceae; g__Gimesia	0.998484
ASV1866	0	0	0	0	0	0	0	0	5	0	0	0	0	0	0	0	d__Bacteria; p__Bacteroidota; c__Rhodothermia; o__Balneolales; f__Balneolaceae; g__Balneola	0.999179
ASV1867	0	0	0	0	0	0	0	0	5	0	0	0	0	0	0	0	Unassigned	0.796344
ASV1868	0	0	0	0	0	0	0	0	5	0	0	0	0	0	0	0	d__Bacteria; p__Cyanobacteria; c__Cyanobacteriia; o__Chloroplast; f__Chloroplast; g__Chloroplast	1
ASV1869	0	0	0	0	0	0	0	0	5	0	0	0	0	0	0	0	Unassigned	0.816766
ASV1870	0	0	0	0	0	0	0	0	5	0	0	0	0	0	0	0	d__Bacteria	0.940885
ASV1871	0	0	0	0	0	0	0	0	5	0	0	0	0	0	0	0	d__Bacteria	0.857139
ASV1872	0	0	0	0	0	0	0	0	5	0	0	0	0	0	0	0	d__Bacteria	0.923604
ASV1873	0	0	0	0	0	0	0	0	5	0	0	0	0	0	0	0	d__Bacteria; p__Firmicutes; c__Clostridia; o__Oscillospirales; f__Oscillospiraceae; g__UCG-002	0.99146
ASV1874	0	0	0	0	0	0	0	0	5	0	0	0	0	0	0	0	Unassigned	0.871484
ASV1875	0	0	0	0	0	0	0	0	5	0	0	0	0	0	0	0	d__Bacteria	0.922248
ASV1876	0	0	0	0	0	0	0	0	0	5	0	0	0	0	0	0	d__Bacteria; p__WPS-2; c__WPS-2; o__WPS-2; f__WPS-2; g__WPS-2; s__marine_metagenome	0.999781
ASV1877	0	0	0	0	0	0	0	0	0	5	0	0	0	0	0	0	d__Bacteria; p__Proteobacteria; c__Gammaproteobacteria; o__Oceanospirillales; f__Nitrincolaceae; g__Marinobacterium; s__Neptuniibacter_sp.	0.991357
ASV1878	0	0	0	0	0	0	0	0	0	5	0	0	0	0	0	0	Unassigned	0.854281
ASV1879	0	0	0	0	0	0	0	0	0	5	0	0	0	0	0	0	d__Bacteria; p__Bacteroidota; c__Kapabacteria; o__Kapabacteriales; f__Kapabacteriales; g__Kapabacteriales; s__uncultured_bacterium	0.816656
ASV1880	0	0	0	0	0	0	0	0	0	5	0	0	0	0	0	0	Unassigned	0.764111
ASV1881	0	0	0	0	0	0	0	0	0	5	0	0	0	0	0	0	d__Bacteria; p__Bacteroidota; c__Bacteroidia; o__Flavobacteriales	0.876682
ASV1882	0	0	0	0	0	0	0	0	0	1	2	1	0	0	0	1	d__Bacteria; p__Bacteroidota; c__Bacteroidia; o__Flavobacteriales; f__Cryomorphaceae; g__uncultured	0.747106
ASV1883	0	0	0	0	0	0	0	0	0	0	5	0	0	0	0	0	d__Bacteria; p__Proteobacteria; c__Alphaproteobacteria; o__Rhodobacterales; f__Rhodobacteraceae	0.998763
ASV1884	0	0	0	0	0	0	0	0	0	0	5	0	0	0	0	0	d__Bacteria; p__Firmicutes; c__Bacilli; o__Bacillales; f__Bacillaceae	0.999333
ASV1885	0	0	0	0	0	0	0	0	0	0	5	0	0	0	0	0	Unassigned	0.566864
ASV1886	0	0	0	0	0	0	0	0	0	0	5	0	0	0	0	0	d__Bacteria; p__Bacteroidota; c__Bacteroidia; o__Flavobacteriales; f__Cryomorphaceae; g__uncultured; s__uncultured_organism	0.998079
ASV1887	0	0	0	0	0	0	0	0	0	0	5	0	0	0	0	0	d__Bacteria	0.87978
ASV1888	0	0	0	0	0	0	0	0	0	0	5	0	0	0	0	0	d__Bacteria; p__Proteobacteria; c__Gammaproteobacteria; o__Alteromonadales; f__Marinobacteraceae; g__Marinobacter	0.855501
ASV1889	0	0	0	0	0	0	0	0	0	0	5	0	0	0	0	0	d__Bacteria; p__Proteobacteria; c__Alphaproteobacteria; o__Micavibrionales; f__Micavibrionaceae; g__uncultured	0.796301
ASV1890	0	0	0	0	0	0	0	0	0	0	5	0	0	0	0	0	d__Bacteria; p__Bacteroidota; c__Bacteroidia; o__Flavobacteriales; f__Cryomorphaceae; g__NS10_marine_group; s__uncultured_bacterium	0.853689
ASV1891	0	0	0	0	0	0	0	0	0	0	0	5	0	0	0	0	d__Bacteria; p__Proteobacteria; c__Alphaproteobacteria; o__Rhodobacterales; f__Rhodobacteraceae; g__Ruegeria	0.929722
ASV1892	0	0	0	0	0	0	0	0	0	0	0	5	0	0	0	0	d__Bacteria; p__Actinobacteriota; c__Actinobacteria; o__Propionibacteriales; f__Propionibacteriaceae; g__uncultured; s__unidentified_marine	0.996014
ASV1893	0	0	0	0	0	0	0	0	0	0	0	5	0	0	0	0	d__Bacteria; p__Firmicutes; c__Clostridia; o__Christensenellales; f__Christensenellaceae; g__Christensenellaceae_R-7_group; s__uncultured_prokaryote	0.982239
ASV1894	0	0	0	0	0	0	0	0	0	0	0	5	0	0	0	0	d__Bacteria; p__Verrucomicrobiota; c__Verrucomicrobiae; o__Verrucomicrobiales; f__Rubritaleaceae; g__Roseibacillus	0.999999
ASV1895	0	0	0	0	0	0	0	0	0	0	0	5	0	0	0	0	d__Bacteria; p__Bacteroidota; c__Bacteroidia; o__Sphingobacteriales; f__NS11-12_marine_group; g__NS11-12_marine_group	0.983188
ASV1896	0	0	0	0	0	0	0	0	0	0	0	5	0	0	0	0	d__Bacteria; p__Bacteroidota; c__Bacteroidia; o__Flavobacteriales; f__NS9_marine_group; g__NS9_marine_group	0.906122
ASV1897	0	0	0	0	0	0	0	0	0	0	0	5	0	0	0	0	d__Bacteria	0.957701
ASV1898	0	0	0	0	0	0	0	0	0	0	0	5	0	0	0	0	d__Bacteria; p__Bacteroidota; c__Kapabacteria; o__Kapabacteriales; f__Kapabacteriales; g__Kapabacteriales; s__uncultured_organism	0.801482
ASV1899	0	0	0	0	0	0	0	0	0	0	0	5	0	0	0	0	d__Bacteria; p__Bacteroidota; c__Bacteroidia; o__Flavobacteriales; f__Flavobacteriaceae; g__Psychroflexus; s__uncultured_organism	0.989646
ASV1900	0	0	0	0	0	0	0	0	0	0	0	5	0	0	0	0	d__Bacteria; p__Bacteroidota; c__Bacteroidia; o__Flavobacteriales; f__Cryomorphaceae; g__uncultured; s__uncultured_Owenweeksia	0.95509
ASV1901	0	0	0	0	0	0	0	0	0	0	0	5	0	0	0	0	d__Bacteria; p__Proteobacteria; c__Alphaproteobacteria; o__Rhodobacterales; f__Rhodobacteraceae	0.98881
ASV1902	0	0	0	0	0	0	0	0	0	0	0	5	0	0	0	0	d__Bacteria; p__Proteobacteria; c__Alphaproteobacteria; o__Rhodobacterales; f__Rhodobacteraceae	0.950439
ASV1903	0	0	0	0	0	0	0	0	0	0	0	5	0	0	0	0	d__Bacteria; p__Proteobacteria; c__Gammaproteobacteria; o__Cellvibrionales; f__Cellvibrionaceae; g__Gilvimarinus	0.999672
ASV1904	0	0	0	0	0	0	0	0	0	0	0	5	0	0	0	0	d__Bacteria; p__Bacteroidota; c__Bacteroidia; o__Flavobacteriales; f__Crocinitomicaceae; g__Fluviicola	0.883565
ASV1905	0	0	0	0	0	0	0	0	0	0	0	5	0	0	0	0	d__Bacteria; p__Bacteroidota; c__Bacteroidia; o__Flavobacteriales; f__Cryomorphaceae; g__uncultured; s__uncultured_Owenweeksia	0.976107
ASV1906	0	0	0	0	0	0	0	0	0	0	0	0	5	0	0	0	d__Bacteria; p__Cyanobacteria; c__Cyanobacteriia; o__Synechococcales; f__Cyanobiaceae; g__Cyanobium_PCC-6307; s__unidentified_marine	0.88221
ASV1907	0	0	0	0	0	0	0	0	0	0	0	0	5	0	0	0	d__Bacteria; p__Proteobacteria; c__Gammaproteobacteria; o__Alteromonadales; f__Alteromonadaceae	0.999999
ASV1908	0	0	0	0	0	0	0	0	0	0	0	0	0	5	0	0	d__Bacteria; p__Desulfobacterota; c__Desulfuromonadia; o__Bradymonadales; f__Bradymonadales; g__Bradymonadales	0.921997
ASV1909	0	0	0	0	0	0	0	0	0	0	0	0	0	5	0	0	d__Bacteria; p__Bacteroidota; c__Bacteroidia; o__Flavobacteriales; f__NS9_marine_group; g__NS9_marine_group	0.996388
ASV1910	0	0	0	0	0	0	0	0	0	0	0	0	0	5	0	0	d__Bacteria; p__Bdellovibrionota; c__Bdellovibrionia; o__Bacteriovoracales; f__Bacteriovoracaceae; g__Halobacteriovorax; s__uncultured_bacterium	0.98037
ASV1911	0	0	0	0	0	0	0	0	0	0	0	0	0	5	0	0	d__Bacteria; p__Firmicutes; c__Bacilli; o__Erysipelotrichales; f__Erysipelotrichaceae; g__Turicibacter; s__uncultured_bacterium	0.907335
ASV1912	0	0	0	0	0	0	0	0	0	0	0	0	0	5	0	0	d__Bacteria; p__Bdellovibrionota; c__Bdellovibrionia; o__Bacteriovoracales; f__Bacteriovoracaceae; g__Peredibacter	0.989087
ASV1913	0	0	0	0	0	0	0	0	0	0	0	0	0	5	0	0	d__Bacteria; p__Proteobacteria; c__Alphaproteobacteria; o__Rhodospirillales; f__Thalassospiraceae; g__Thalassospira	0.963759
ASV1914	0	0	0	0	0	0	0	0	0	0	0	0	0	5	0	0	d__Bacteria; p__Fusobacteriota; c__Fusobacteriia; o__Fusobacteriales; f__Fusobacteriaceae; g__Fusobacterium; s__Fusobacterium_mortiferum	0.764544
ASV1915	0	0	0	0	0	0	0	0	0	0	0	0	0	0	5	0	d__Bacteria; p__Bdellovibrionota; c__Bdellovibrionia; o__Bdellovibrionales; f__Bdellovibrionaceae; g__OM27_clade; s__uncultured_bacterium	0.774687
ASV1916	0	0	0	0	0	0	0	0	0	0	0	0	0	0	5	0	d__Bacteria; p__Proteobacteria; c__Gammaproteobacteria; o__Oceanospirillales; f__Pseudohongiellaceae; g__Pseudohongiella	0.999846
ASV1917	0	0	0	0	0	0	0	0	0	0	0	0	0	0	5	0	d__Bacteria; p__Cyanobacteria; c__Cyanobacteriia; o__Synechococcales; f__Cyanobiaceae; g__Synechococcus_CC9902; s__unidentified_marine	0.711726
ASV1918	0	0	0	0	0	0	0	0	0	0	0	0	0	0	5	0	d__Bacteria; p__Cyanobacteria; c__Cyanobacteriia; o__Synechococcales; f__Cyanobiaceae	0.998776
ASV1919	0	0	0	0	0	0	0	0	0	0	0	0	0	0	5	0	d__Bacteria; p__Desulfobacterota; c__Desulfuromonadia; o__PB19; f__PB19; g__PB19	0.995801
ASV1920	0	0	0	0	0	0	0	0	0	0	0	0	0	0	5	0	d__Bacteria; p__Bdellovibrionota; c__Bdellovibrionia; o__Bdellovibrionales; f__Bdellovibrionaceae; g__OM27_clade	0.970311
ASV1921	0	0	0	0	0	0	0	0	0	0	0	0	0	0	5	0	d__Bacteria	0.703311
ASV1922	0	0	0	0	0	0	0	0	0	0	0	0	0	0	0	5	d__Bacteria; p__Firmicutes; c__Clostridia; o__Peptostreptococcales-Tissierellales; f__Peptostreptococcaceae	0.999071
ASV1923	0	0	0	0	0	0	0	0	0	0	0	0	0	0	0	5	d__Bacteria; p__Firmicutes; c__Clostridia; o__Clostridia_UCG-014; f__Clostridia_UCG-014; g__Clostridia_UCG-014; s__uncultured_bacterium	0.72084
ASV1924	0	0	0	0	0	0	0	0	0	0	0	0	0	0	0	5	d__Bacteria; p__Proteobacteria; c__Alphaproteobacteria; o__Rhodobacterales; f__Rhodobacteraceae	0.985232
ASV1925	0	0	0	0	0	0	0	0	0	0	0	0	0	0	0	5	d__Bacteria; p__Proteobacteria; c__Alphaproteobacteria; o__Rhodobacterales; f__Rhodobacteraceae	0.988525
ASV1926	0	0	0	0	0	0	0	0	0	0	0	0	0	0	0	5	d__Bacteria; p__Firmicutes; c__Clostridia; o__Oscillospirales; f__Oscillospiraceae; g__UCG-005	0.998331
ASV1927	0	0	0	0	0	0	0	0	0	0	0	0	0	0	0	5	d__Bacteria; p__Proteobacteria; c__Gammaproteobacteria	0.99953
ASV1928	0	0	0	0	0	0	0	0	0	0	0	0	0	0	0	5	d__Bacteria; p__Bacteroidota; c__Bacteroidia; o__Cytophagales; f__Cyclobacteriaceae; g__Marinoscillum; s__bacterium_DG873	0.99887
ASV1929	0	0	0	0	0	0	0	0	0	0	0	0	0	0	0	5	d__Bacteria; p__Bacteroidota; c__Bacteroidia; o__Flavobacteriales; f__Flavobacteriaceae; g__Formosa	0.723187
ASV1930	0	0	0	0	0	0	0	0	0	0	0	0	0	0	0	5	d__Bacteria; p__Proteobacteria; c__Gammaproteobacteria; o__Enterobacterales; f__Enterobacteriaceae	0.98005
ASV1931	0	0	0	0	0	0	0	0	0	0	0	0	0	0	0	5	d__Bacteria	0.920378
ASV1932	0	0	0	0	0	0	0	0	0	0	0	0	0	0	0	5	d__Bacteria; p__Proteobacteria; c__Gammaproteobacteria; o__Alteromonadales; f__Alteromonadaceae	0.999997
ASV1933	0	0	0	0	0	0	0	0	0	0	0	0	0	0	0	5	d__Bacteria; p__Proteobacteria; c__Gammaproteobacteria; o__Enterobacterales; f__Enterobacteriaceae	0.935552
ASV1934	0	0	0	0	0	0	0	0	0	0	0	0	0	0	0	5	d__Bacteria; p__Firmicutes; c__Clostridia; o__Lachnospirales; f__Lachnospiraceae	0.997572
ASV1935	0	0	0	0	0	0	0	0	0	0	0	0	0	0	0	5	Unassigned	0.85116
ASV1936	0	0	0	0	0	0	0	0	0	0	0	0	0	0	0	5	d__Bacteria; p__WPS-2; c__WPS-2; o__WPS-2; f__WPS-2; g__WPS-2; s__uncultured_bacterium	0.788877
ASV1937	0	0	0	0	0	0	0	0	0	0	0	0	0	0	0	5	d__Bacteria; p__Firmicutes; c__Clostridia; o__Lachnospirales; f__Lachnospiraceae	0.877844
ASV1938	0	0	0	0	0	0	0	0	0	0	0	0	0	0	0	5	d__Bacteria; p__Acidobacteriota; c__Acidobacteriae; o__Acidobacteriales; f__Acidobacteriaceae_(Subgroup_1); g__Granulicella	0.862793
ASV1939	0	0	0	0	0	0	0	0	0	0	0	0	0	0	0	5	d__Bacteria; p__Actinobacteriota; c__Acidimicrobiia; o__Microtrichales; f__Ilumatobacteraceae; g__uncultured	0.791736
ASV1940	0	0	0	0	0	0	0	0	0	0	0	0	0	0	0	5	d__Bacteria; p__Proteobacteria; c__Alphaproteobacteria; o__Rhodobacterales; f__Rhodobacteraceae	0.999868
ASV1941	0	0	0	0	0	0	0	0	0	0	0	0	0	0	0	5	d__Bacteria; p__Bacteroidota; c__Bacteroidia; o__Bacteroidales; f__Prevotellaceae; g__Prevotella; s__uncultured_bacterium	0.837052
ASV1942	0	0	0	0	0	0	0	0	0	0	0	0	0	0	0	5	d__Bacteria; p__Proteobacteria; c__Gammaproteobacteria; o__Enterobacterales; f__Enterobacteriaceae	0.918928
ASV1943	4	0	0	0	0	0	0	0	0	0	0	0	0	0	0	0	d__Bacteria; p__Verrucomicrobiota; c__Verrucomicrobiae; o__Verrucomicrobiales; f__DEV007; g__DEV007; s__uncultured_bacterium	0.992387
ASV1944	4	0	0	0	0	0	0	0	0	0	0	0	0	0	0	0	d__Bacteria; p__Firmicutes; c__Clostridia; o__Clostridia_vadinBB60_group; f__Clostridia_vadinBB60_group; g__Clostridia_vadinBB60_group	0.999939
ASV1945	4	0	0	0	0	0	0	0	0	0	0	0	0	0	0	0	d__Bacteria; p__Proteobacteria; c__Alphaproteobacteria; o__Rhizobiales; f__Xanthobacteraceae; g__Pseudorhodoplanes	0.961643
ASV1946	4	0	0	0	0	0	0	0	0	0	0	0	0	0	0	0	d__Bacteria; p__Proteobacteria; c__Gammaproteobacteria; o__Cellvibrionales; f__Halieaceae; g__OM60(NOR5)_clade	0.828731
ASV1947	4	0	0	0	0	0	0	0	0	0	0	0	0	0	0	0	d__Bacteria; p__Proteobacteria; c__Alphaproteobacteria; o__Rhizobiales	0.950269
ASV1948	4	0	0	0	0	0	0	0	0	0	0	0	0	0	0	0	d__Bacteria; p__Actinobacteriota; c__Acidimicrobiia; o__Microtrichales; f__Ilumatobacteraceae; g__Ilumatobacter	0.737698
ASV1949	4	0	0	0	0	0	0	0	0	0	0	0	0	0	0	0	d__Bacteria; p__Firmicutes; c__Bacilli; o__Lactobacillales; f__Leuconostocaceae; g__Weissella	1
ASV1950	4	0	0	0	0	0	0	0	0	0	0	0	0	0	0	0	d__Bacteria; p__Proteobacteria; c__Gammaproteobacteria; o__Burkholderiales; f__Oxalobacteraceae	0.999075
ASV1951	4	0	0	0	0	0	0	0	0	0	0	0	0	0	0	0	d__Bacteria; p__Proteobacteria; c__Gammaproteobacteria; o__Coxiellales; f__Coxiellaceae; g__Coxiella	0.951392
ASV1952	4	0	0	0	0	0	0	0	0	0	0	0	0	0	0	0	d__Bacteria; p__Proteobacteria; c__Gammaproteobacteria; o__Burkholderiales; f__Nitrosomonadaceae; g__IS-44; s__uncultured_beta	0.981087
ASV1953	4	0	0	0	0	0	0	0	0	0	0	0	0	0	0	0	d__Bacteria; p__Actinobacteriota; c__Actinobacteria; o__Propionibacteriales; f__Propionibacteriaceae; g__uncultured; s__Gram-positive_bacterium	0.99303
ASV1954	4	0	0	0	0	0	0	0	0	0	0	0	0	0	0	0	d__Bacteria; p__Acidobacteriota; c__Blastocatellia; o__Pyrinomonadales; f__Pyrinomonadaceae; g__RB41	1
ASV1955	4	0	0	0	0	0	0	0	0	0	0	0	0	0	0	0	d__Bacteria; p__Bacteroidota; c__Bacteroidia; o__Chitinophagales; f__Saprospiraceae; g__uncultured; s__uncultured_Haliscomenobacter	0.895808
ASV1956	4	0	0	0	0	0	0	0	0	0	0	0	0	0	0	0	d__Bacteria; p__Proteobacteria; c__Gammaproteobacteria; o__Burkholderiales; f__Comamonadaceae	0.999965
ASV1957	4	0	0	0	0	0	0	0	0	0	0	0	0	0	0	0	d__Bacteria; p__Desulfobacterota; c__Desulfobulbia; o__Desulfobulbales; f__Desulfocapsaceae; g__uncultured; s__uncultured_Desulfobulbaceae	0.871318
ASV1958	4	0	0	0	0	0	0	0	0	0	0	0	0	0	0	0	d__Bacteria; p__Bacteroidota; c__Bacteroidia; o__Chitinophagales; f__Chitinophagaceae	0.998724
ASV1959	4	0	0	0	0	0	0	0	0	0	0	0	0	0	0	0	d__Bacteria; p__Proteobacteria; c__Gammaproteobacteria; o__Pseudomonadales; f__Moraxellaceae; g__Acinetobacter	0.999997
ASV1960	4	0	0	0	0	0	0	0	0	0	0	0	0	0	0	0	d__Bacteria; p__Acidobacteriota; c__Vicinamibacteria; o__Vicinamibacterales; f__uncultured; g__uncultured	0.999895
ASV1961	4	0	0	0	0	0	0	0	0	0	0	0	0	0	0	0	d__Bacteria; p__Myxococcota; c__Polyangia; o__Polyangiales; f__BIrii41; g__BIrii41	0.999973
ASV1962	4	0	0	0	0	0	0	0	0	0	0	0	0	0	0	0	d__Bacteria; p__Bacteroidota; c__Bacteroidia; o__Cytophagales; f__Hymenobacteraceae; g__Adhaeribacter	0.999658
ASV1963	4	0	0	0	0	0	0	0	0	0	0	0	0	0	0	0	d__Bacteria; p__Cyanobacteria; c__Cyanobacteriia; o__Chloroplast; f__Chloroplast; g__Chloroplast	0.999967
ASV1964	4	0	0	0	0	0	0	0	0	0	0	0	0	0	0	0	d__Bacteria; p__Acidobacteriota; c__Thermoanaerobaculia; o__Thermoanaerobaculales; f__Thermoanaerobaculaceae; g__Subgroup_10; s__uncultured_bacterium	0.80621
ASV1965	4	0	0	0	0	0	0	0	0	0	0	0	0	0	0	0	d__Bacteria; p__Actinobacteriota; c__Actinobacteria; o__Propionibacteriales; f__Propionibacteriaceae; g__uncultured	0.989403
ASV1966	4	0	0	0	0	0	0	0	0	0	0	0	0	0	0	0	d__Bacteria; p__Desulfobacterota; c__Desulfobacteria; o__Desulfobacterales; f__Desulfosarcinaceae; g__Sva0081_sediment_group	0.89295
ASV1967	4	0	0	0	0	0	0	0	0	0	0	0	0	0	0	0	d__Bacteria; p__Proteobacteria; c__Gammaproteobacteria; o__Burkholderiales; f__Oxalobacteraceae	0.994382
ASV1968	0	4	0	0	0	0	0	0	0	0	0	0	0	0	0	0	d__Bacteria; p__Firmicutes; c__Clostridia; o__Lachnospirales; f__Lachnospiraceae; g__Lachnoclostridium; s__Eubacterium_sp.	0.797482
ASV1969	0	4	0	0	0	0	0	0	0	0	0	0	0	0	0	0	d__Bacteria; p__Bacteroidota; c__Bacteroidia; o__Bacteroidales; f__Rikenellaceae	0.998286
ASV1970	0	4	0	0	0	0	0	0	0	0	0	0	0	0	0	0	d__Bacteria; p__Firmicutes; c__Bacilli; o__Erysipelotrichales; f__Erysipelotrichaceae; g__Erysipelothrix; s__uncultured_bacterium	0.921199
ASV1971	0	4	0	0	0	0	0	0	0	0	0	0	0	0	0	0	d__Bacteria; p__Proteobacteria; c__Alphaproteobacteria; o__Rhodobacterales; f__Rhodobacteraceae	0.99994
ASV1972	0	4	0	0	0	0	0	0	0	0	0	0	0	0	0	0	d__Bacteria; p__Proteobacteria; c__Alphaproteobacteria; o__Acetobacterales; f__Acetobacteraceae; g__Rhodovarius; s__Rhodovarius_lipocyclicus	0.844311
ASV1973	0	4	0	0	0	0	0	0	0	0	0	0	0	0	0	0	d__Bacteria; p__Proteobacteria; c__Gammaproteobacteria; o__Cellvibrionales; f__Halieaceae; g__Parahaliea	0.796787
ASV1974	0	4	0	0	0	0	0	0	0	0	0	0	0	0	0	0	d__Bacteria; p__Bacteroidota; c__Bacteroidia; o__Flavobacteriales; f__Crocinitomicaceae; g__Fluviicola	0.996334
ASV1975	0	4	0	0	0	0	0	0	0	0	0	0	0	0	0	0	d__Bacteria; p__Bacteroidota; c__Bacteroidia; o__Bacteroidales; f__Rikenellaceae; g__Alistipes	1
ASV1976	0	4	0	0	0	0	0	0	0	0	0	0	0	0	0	0	d__Bacteria; p__Bacteroidota; c__Bacteroidia; o__Bacteroidales; f__Muribaculaceae; g__Muribaculaceae; s__uncultured_Bacteroidales	0.783463
ASV1977	0	0	4	0	0	0	0	0	0	0	0	0	0	0	0	0	d__Bacteria; p__Desulfobacterota; c__Desulfovibrionia; o__Desulfovibrionales; f__Desulfovibrionaceae; g__Bilophila; s__uncultured_bacterium	0.945015
ASV1978	0	0	4	0	0	0	0	0	0	0	0	0	0	0	0	0	d__Bacteria; p__Bdellovibrionota; c__Bdellovibrionia; o__Bdellovibrionales; f__Bdellovibrionaceae; g__OM27_clade; s__unidentified_marine	0.999991
ASV1979	0	0	4	0	0	0	0	0	0	0	0	0	0	0	0	0	d__Bacteria; p__Firmicutes; c__Clostridia; o__Lachnospirales; f__Lachnospiraceae; g__GCA-900066575; s__uncultured_bacterium	0.849343
ASV1980	0	0	4	0	0	0	0	0	0	0	0	0	0	0	0	0	d__Bacteria; p__Proteobacteria; c__Gammaproteobacteria; o__Gammaproteobacteria_Incertae_Sedis; f__Unknown_Family; g__Acidibacter	0.988571
ASV1981	0	0	4	0	0	0	0	0	0	0	0	0	0	0	0	0	d__Bacteria; p__Firmicutes; c__Bacilli; o__Thermoactinomycetales; f__Thermoactinomycetaceae; g__Kroppenstedtia; s__uncultured_Kroppenstedtia	0.906606
ASV1982	0	0	4	0	0	0	0	0	0	0	0	0	0	0	0	0	d__Bacteria; p__Bacteroidota; c__Bacteroidia; o__Sphingobacteriales; f__NS11-12_marine_group; g__NS11-12_marine_group; s__uncultured_Bacteroidetes	0.759683
ASV1983	0	0	4	0	0	0	0	0	0	0	0	0	0	0	0	0	d__Bacteria; p__Bacteroidota; c__Bacteroidia; o__Bacteroidales; f__Rikenellaceae; g__Alistipes	1
ASV1984	0	0	0	4	0	0	0	0	0	0	0	0	0	0	0	0	d__Bacteria; p__Actinobacteriota; c__Actinobacteria; o__Propionibacteriales; f__Propionibacteriaceae; g__Cutibacterium	0.999776
ASV1985	0	0	0	4	0	0	0	0	0	0	0	0	0	0	0	0	d__Bacteria; p__Campilobacterota; c__Campylobacteria; o__Campylobacterales; f__Helicobacteraceae; g__Helicobacter; s__Helicobacter_pullorum	0.960191
ASV1986	0	0	0	4	0	0	0	0	0	0	0	0	0	0	0	0	d__Bacteria; p__Bacteroidota; c__Bacteroidia; o__Bacteroidales; f__Rikenellaceae; g__Alistipes; s__gut_metagenome	0.890855
ASV1987	0	0	0	4	0	0	0	0	0	0	0	0	0	0	0	0	d__Bacteria; p__Proteobacteria; c__Gammaproteobacteria; o__Vibrionales; f__Vibrionaceae; g__Vibrio	0.945179
ASV1988	0	0	0	4	0	0	0	0	0	0	0	0	0	0	0	0	d__Bacteria; p__Bacteroidota; c__Bacteroidia; o__Sphingobacteriales; f__NS11-12_marine_group; g__NS11-12_marine_group; s__uncultured_Bacteroidetes	0.741396
ASV1989	0	0	0	4	0	0	0	0	0	0	0	0	0	0	0	0	d__Bacteria; p__Firmicutes; c__Bacilli; o__Bacillales; f__Bacillaceae; g__Bacillus	0.700193
ASV1990	0	0	0	4	0	0	0	0	0	0	0	0	0	0	0	0	d__Bacteria; p__Proteobacteria; c__Alphaproteobacteria; o__Rhodospirillales; f__Rhodospirillaceae; g__uncultured; s__uncultured_Alphaproteobacteria	0.997898
ASV1991	0	0	0	4	0	0	0	0	0	0	0	0	0	0	0	0	d__Bacteria; p__Proteobacteria; c__Gammaproteobacteria; o__Oceanospirillales; f__Nitrincolaceae; g__Neptuniibacter	0.99965
ASV1992	0	0	0	0	4	0	0	0	0	0	0	0	0	0	0	0	d__Bacteria; p__Bacteroidota; c__Bacteroidia; o__Flavobacteriales; f__NS9_marine_group; g__NS9_marine_group; s__uncultured_bacterium	0.827964
ASV1993	0	0	0	0	4	0	0	0	0	0	0	0	0	0	0	0	d__Bacteria; p__Proteobacteria; c__Gammaproteobacteria; o__Cellvibrionales; f__Porticoccaceae; g__SAR92_clade	0.999985
ASV1994	0	0	0	0	4	0	0	0	0	0	0	0	0	0	0	0	d__Bacteria; p__Proteobacteria; c__Gammaproteobacteria; o__Enterobacterales; f__Enterobacteriaceae	0.747104
ASV1995	0	0	0	0	4	0	0	0	0	0	0	0	0	0	0	0	d__Bacteria; p__Firmicutes; c__Bacilli; o__Lactobacillales; f__Lactobacillaceae; g__Lactobacillus	0.853943
ASV1996	0	0	0	0	4	0	0	0	0	0	0	0	0	0	0	0	d__Bacteria; p__Actinobacteriota; c__Acidimicrobiia; o__Actinomarinales; f__Actinomarinaceae; g__Candidatus_Actinomarina; s__uncultured_bacterium	0.817423
ASV1997	0	0	0	0	4	0	0	0	0	0	0	0	0	0	0	0	d__Bacteria; p__Firmicutes; c__Bacilli; o__Thermoactinomycetales; f__Thermoactinomycetaceae; g__Baia; s__uncultured_bacterium	0.803431
ASV1998	0	0	0	0	4	0	0	0	0	0	0	0	0	0	0	0	d__Bacteria; p__Bacteroidota; c__Bacteroidia; o__Sphingobacteriales; f__Sphingobacteriaceae; g__Sphingobacterium	1
[truncated: 2,092 more rows]

## Sheet: Table S5
Supplementary Table 5. Summary of the metagenomically-assembled genomes (MAGs) recovered from the CH1 and CH2 shotgun metagenomes.
MAG ID	%Completeness	%Contamination	GC	N50	Size (bp)	GTDB-based Taxonomy
CH1_MAG1	99.44	0	0.529	450538	8085072	d__Bacteria;p__Planctomycetota;c__Planctomycetia;o__Planctomycetales;f__Planctomycetaceae;g__Gimesia;s__Gimesia chilikensis
CH1_MAG10	91.83	2.222	0.544	238717	3592229	d__Bacteria;p__Proteobacteria;c__Gammaproteobacteria;o__Pseudomonadales;f__HTCC2089;g__UBA9659;s__
CH1_MAG100	99.27	0.905	0.63	147967	3553751	d__Bacteria;p__Proteobacteria;c__Gammaproteobacteria;o__Nevskiales;f__OUC007;g__Abyssibacter;s__
CH1_MAG101	99.79	0.602	0.549	353916	4295705	d__Bacteria;p__Proteobacteria;c__Alphaproteobacteria;o__Rhizobiales;f__GCA-2746425;g__GCA-2746425;s__
CH1_MAG102	97	0	0.56	52073	5459115	d__Bacteria;p__Verrucomicrobiota;c__Verrucomicrobiae;o__Verrucomicrobiales;f__Akkermansiaceae;g__SW10;s__
CH1_MAG103	97.89	0.324	0.589	92108	3370638	d__Bacteria;p__Proteobacteria;c__Alphaproteobacteria;o__Caulobacterales;f__Hyphomonadaceae;g__Hyphomonas;s__
CH1_MAG104	99.57	0.834	0.594	619849	4230478	d__Bacteria;p__Proteobacteria;c__Alphaproteobacteria;o__Rhodobacterales;f__Rhodobacteraceae;g__Shimia;s__Shimia sediminis
CH1_MAG105	98.57	0.151	0.661	140795	2947322	d__Bacteria;p__Proteobacteria;c__Alphaproteobacteria;o__Rhodobacterales;f__Rhodobacteraceae;g__Roseicyclus;s__
CH1_MAG107	99.09	0	0.64	366483	3520409	d__Bacteria;p__Proteobacteria;c__Alphaproteobacteria;o__Rhodobacterales;f__Rhodobacteraceae;g__Paracoccus;s__Paracoccus sp002732665
CH1_MAG11	99.5	0.495	0.354	435154	3637663	d__Bacteria;p__Bacteroidota;c__Bacteroidia;o__Chitinophagales;f__Saprospiraceae;g__;s__
CH1_MAG12	99.48	0.951	0.611	244976	4372101	d__Bacteria;p__Proteobacteria;c__Alphaproteobacteria;o__Rhodobacterales;f__Rhodobacteraceae;g__Roseovarius;s__
CH1_MAG13	99.35	0.162	0.604	2041066	3215051	d__Bacteria;p__Proteobacteria;c__Alphaproteobacteria;o__Caulobacterales;f__Hyphomonadaceae;g__Henriciella;s__Henriciella algicola
CH1_MAG14	92.6	1.751	0.56	14059	2149181	d__Bacteria;p__Proteobacteria;c__Alphaproteobacteria;o__Rhodobacterales;f__Rhodobacteraceae;g__M30B80;s__M30B80 sp015693905
CH1_MAG15	95.26	0.984	0.462	183563	4620401	d__Bacteria;p__Proteobacteria;c__Gammaproteobacteria;o__Pseudomonadales;f__Oleiphilaceae;g__PZPK01;s__
CH1_MAG16	100	0.248	0.676	601120	3403499	d__Bacteria;p__Proteobacteria;c__Alphaproteobacteria;o__Caulobacterales;f__Maricaulaceae;g__Oceanicaulis;s__
CH1_MAG17	91.55	0.091	0.341	95019	2675649	d__Bacteria;p__Bacteroidota;c__Kapabacteria;o__Kapabacteriales;f__UBA2268;g__PGYR01;s__
CH1_MAG19	93.92	6.818	0.706	81907	9471609	d__Bacteria;p__Myxococcota;c__Bradymonadia;o__UBA7976;f__UBA1532;g__;s__
CH1_MAG2	98.5	0.23	0.627	666585	4197654	d__Bacteria;p__Proteobacteria;c__Alphaproteobacteria;o__Caulobacterales;f__Parvularculaceae;g__Amphiplicatus;s__
CH1_MAG20	96.4	2.352	0.557	129999	7725920	d__Bacteria;p__Planctomycetota;c__Planctomycetia;o__Pirellulales;f__Pirellulaceae;g__Rhodopirellula;s__Rhodopirellula europaea
CH1_MAG22	100	0	0.612	751054	3816723	d__Bacteria;p__Proteobacteria;c__Alphaproteobacteria;o__Rhodospirillales;f__Casp-alpha2;g__;s__
CH1_MAG23	97.21	0.341	0.596	402907	3623645	d__Bacteria;p__Proteobacteria;c__Alphaproteobacteria;o__Sphingomonadales;f__Sphingomonadaceae;g__Parasphingorhabdus;s__
CH1_MAG24	96.13	0.892	0.334	1862175	3586255	d__Bacteria;p__Bdellovibrionota;c__Bacteriovoracia;o__Bacteriovoracales;f__Bacteriovoracaceae;g__;s__
CH1_MAG25	99.56	0.625	0.615	261741	3948678	d__Bacteria;p__Proteobacteria;c__Gammaproteobacteria;o__Pseudomonadales;f__Oleiphilaceae;g__Marinobacter;s__
CH1_MAG26	97.55	0.357	0.369	1039815	3734118	d__Bacteria;p__Bacteroidota;c__Bacteroidia;o__Cytophagales;f__CCMP332;g__CCMP332;s__
CH1_MAG27	99.31	0.684	0.596	241762	4693042	d__Bacteria;p__Verrucomicrobiota;c__Verrucomicrobiae;o__Opitutales;f__Opitutaceae;g__M30B9;s__
CH1_MAG28	96.06	1.957	0.677	196171	4493573	d__Bacteria;p__Proteobacteria;c__Alphaproteobacteria;o__Rhodobacterales;f__Rhodobacteraceae;g__Roseivivax;s__Roseivivax marinus
CH1_MAG29	99.29	3.313	0.635	222787	4316801	d__Bacteria;p__Proteobacteria;c__Alphaproteobacteria;o__Rhodobacterales;f__Rhodobacteraceae;g__Roseovarius;s__Roseovarius confluentis
CH1_MAG3	99.93	0.341	0.63	601115	2858236	d__Bacteria;p__Proteobacteria;c__Alphaproteobacteria;o__Sphingomonadales;f__Sphingomonadaceae;g__Qipengyuania;s__
CH1_MAG30	99.31	2.04	0.553	46666	7698638	d__Bacteria;p__Verrucomicrobiota;c__Verrucomicrobiae;o__Verrucomicrobiales;f__DEV007;g__JAACDM01;s__
CH1_MAG31	96.37	0.029	0.562	43935	4806654	d__Bacteria;p__Verrucomicrobiota;c__Verrucomicrobiae;o__Verrucomicrobiales;f__Akkermansiaceae;g__SW10;s__
CH1_MAG32	92.46	2.025	0.599	16797	4025096	d__Bacteria;p__Proteobacteria;c__Alphaproteobacteria;o__Rhodobacterales;f__Rhodobacteraceae;g__Aestuariivita;s__
CH1_MAG35	94.62	0.68	0.546	19961	5568313	d__Bacteria;p__Verrucomicrobiota;c__Verrucomicrobiae;o__Verrucomicrobiales;f__Akkermansiaceae;g__SW10;s__
CH1_MAG36	87.6	0.869	0.641	45205	3149612	d__Bacteria;p__Proteobacteria;c__Alphaproteobacteria;o__Parvibaculales;f__CGMCC-115125;g__Pyruvatibacter;s__Pyruvatibacter mobilis
CH1_MAG37	100	0.179	0.568	392417	4347479	d__Bacteria;p__Proteobacteria;c__Gammaproteobacteria;o__Pseudomonadales;f__Oleiphilaceae;g__Marinobacter;s__Marinobacter sp002726615
CH1_MAG39	88.59	3.641	0.731	15810	8562158	d__Bacteria;p__Myxococcota;c__Bradymonadia;o__UBA7976;f__UBA1532;g__;s__
CH1_MAG4	98.31	0.806	0.402	64049	3633357	d__Bacteria;p__Bacteroidota;c__Bacteroidia;o__Flavobacteriales;f__Salibacteraceae;g__UBA6049;s__
CH1_MAG40	98.81	1.064	0.605	780288	3537080	d__Bacteria;p__Proteobacteria;c__Alphaproteobacteria;o__Rhodobacterales;f__Rhodobacteraceae;g__Pseudooceanicola;s__
CH1_MAG42	87.46	3.009	0.494	16060	4240892	d__Bacteria;p__Proteobacteria;c__Gammaproteobacteria;o__Pseudomonadales;f__HTCC2089;g__UBA4582;s__
CH1_MAG43	98.57	1.449	0.598	3710475	4710794	d__Bacteria;p__Proteobacteria;c__Gammaproteobacteria;o__Pseudomonadales;f__Halieaceae;g__Halioglobus;s__
CH1_MAG44	95.35	0.179	0.445	22128	3471006	d__Bacteria;p__Bacteroidota;c__Bacteroidia;o__Flavobacteriales;f__Salibacteraceae;g__UBA2108;s__
CH1_MAG45	97.6	0.217	0.666	414416	4841079	d__Bacteria;p__Proteobacteria;c__Alphaproteobacteria;o__Thalassobaculales;f__Thalassobaculaceae;g__;s__
CH1_MAG46	99	0.544	0.647	74657	3948987	d__Bacteria;p__Proteobacteria;c__Alphaproteobacteria;o__Rhodobacterales;f__Rhodobacteraceae;g__Roseovarius;s__
CH1_MAG47	88.27	2.106	0.414	6145	3441773	d__Bacteria;p__Proteobacteria;c__Gammaproteobacteria;o__Enterobacterales;f__Alteromonadaceae;g__Pseudoalteromonas;s__Pseudoalteromonas phenolica_B
CH1_MAG48	99.66	0.55	0.398	632234	4314106	d__Bacteria;p__Bacteroidota;c__Bacteroidia;o__Flavobacteriales;f__Flavobacteriaceae;g__Muricauda;s__
CH1_MAG49	99.33	0.978	0.655	143801	5036687	d__Bacteria;p__Proteobacteria;c__Alphaproteobacteria;o__Rhodobacterales;f__Rhodobacteraceae;g__Marinovum;s__Marinovum algicola
CH1_MAG5	90.8	2.236	0.598	43297	3705551	d__Bacteria;p__Proteobacteria;c__Alphaproteobacteria;o__Rhodobacterales;f__Rhodobacteraceae;g__Sulfitobacter;s__
CH1_MAG50	99.56	0.039	0.6	203804	5385239	d__Bacteria;p__Proteobacteria;c__Alphaproteobacteria;o__UBA8366;f__GCA-2696645;g__Hwanghaeella;s__
CH1_MAG51	93.54	6.187	0.626	53145	11555262	d__Bacteria;p__Myxococcota;c__Bradymonadia;o__Bradymonadales;f__GCA-2716585;g__;s__
CH1_MAG52	98.8	2.678	0.44	553515	8392099	d__Bacteria;p__Bacteroidota;c__Bacteroidia;o__Cytophagales;f__Cyclobacteriaceae;g__;s__
CH1_MAG53	97.67	2.464	0.581	14817	4035537	d__Bacteria;p__Proteobacteria;c__Gammaproteobacteria;o__Pseudomonadales;f__Halieaceae;g__Halioglobus;s__
CH1_MAG54	99.79	0.17	0.637	2154610	3198242	d__Bacteria;p__Proteobacteria;c__Alphaproteobacteria;o__Sphingomonadales;f__Sphingomonadaceae;g__Qipengyuania;s__Qipengyuania flava
CH1_MAG56	92.86	0.638	0.607	35564	4587327	d__Bacteria;p__Proteobacteria;c__Alphaproteobacteria;o__Rhodobacterales;f__Rhodobacteraceae;g__Aestuariivita;s__
CH1_MAG57	94.31	0	0.605	3353041	3413175	d__Bacteria;p__Planctomycetota;c__Phycisphaerae;o__Phycisphaerales;f__UBA1924;g__UBA1924;s__
CH1_MAG58	97.61	0	0.428	30572	2919921	d__Bacteria;p__Bacteroidota;c__Bacteroidia;o__NS11-12g;f__UBA9320;g__;s__
CH1_MAG6	93.78	1.243	0.693	354344	6798080	d__Bacteria;p__Proteobacteria;c__Alphaproteobacteria;o__Ferrovibrionales;f__Ferrovibrionaceae;g__;s__
CH1_MAG60	99.93	0.164	0.631	128095	4569600	d__Bacteria;p__Proteobacteria;c__Alphaproteobacteria;o__Rhodobacterales;f__Rhodobacteraceae;g__Nioella;s__Nioella ostreopsis
CH1_MAG62	82.29	1.785	0.419	6713	3284830	d__Bacteria;p__Bdellovibrionota;c__Bacteriovoracia;o__Bacteriovoracales;f__Bacteriovoracaceae;g__GCA-2712005;s__
CH1_MAG64	87.6	0.46	0.404	19708	1972393	d__Bacteria;p__Proteobacteria;c__Gammaproteobacteria;o__UBA4575;f__UBA4575;g__UBA1858;s__
CH1_MAG65	95.83	2.093	0.429	38663	5330148	d__Bacteria;p__Bacteroidota;c__Bacteroidia;o__Cytophagales;f__Cyclobacteriaceae;g__UBA7330;s__UBA7330 sp019192515
CH1_MAG66	99.09	0.362	0.647	318137	3340626	d__Bacteria;p__Proteobacteria;c__Gammaproteobacteria;o__Nevskiales;f__Algiphilaceae;g__Algiphilus;s__
CH1_MAG67	99.31	1.1	0.556	67848	5218304	d__Bacteria;p__Verrucomicrobiota;c__Verrucomicrobiae;o__Verrucomicrobiales;f__Akkermansiaceae;g__SW10;s__
CH1_MAG68	95.6	1.098	0.366	19489	1510945	d__Bacteria;p__Proteobacteria;c__Alphaproteobacteria;o__Rickettsiales;f__UBA1997;g__UBA2645;s__
CH1_MAG69	98.52	1.204	0.429	28316	2917598	d__Bacteria;p__Proteobacteria;c__Alphaproteobacteria;o__Rhizobiales;f__HXMU1428-3;g__HXMU1428-3;s__
CH1_MAG7	99.87	0.995	0.556	677912	4219393	d__Bacteria;p__Proteobacteria;c__Alphaproteobacteria;o__Rhodospirillales;f__Casp-alpha2;g__UBA4479;s__
CH1_MAG70	99.59	0.15	0.651	210766	5490431	d__Bacteria;p__Proteobacteria;c__Alphaproteobacteria;o__Rhodobacterales;f__Rhodobacteraceae;g__Mameliella;s__Mameliella alba
CH1_MAG71	100	0.372	0.511	216899	2698202	d__Bacteria;p__Proteobacteria;c__Gammaproteobacteria;o__Nitrosococcales;f__Methylophagaceae;g__Methylophaga;s__
CH1_MAG72	99.23	0.38	0.334	340011	2999851	d__Bacteria;p__Bacteroidota;c__Bacteroidia;o__Flavobacteriales;f__Flavobacteriaceae;g__Ulvibacter_A;s__
CH1_MAG73	81.93	0.402	0.347	11234	2421904	d__Bacteria;p__Bacteroidota;c__Bacteroidia;o__Flavobacteriales;f__Flavobacteriaceae;g__SCGC-AAA160-P02;s__
CH1_MAG75	97.19	1.259	0.494	38877	4294148	d__Bacteria;p__Proteobacteria;c__Gammaproteobacteria;o__Enterobacterales;f__Alteromonadaceae;g__Alteromonas;s__
CH1_MAG77	100	0.248	0.546	486636	4286967	d__Bacteria;p__Proteobacteria;c__Alphaproteobacteria;o__Rhodospirillales;f__Thalassospiraceae;g__Thalassospira;s__Thalassospira sp001613795
CH1_MAG78	98.99	0.401	0.585	62005	3926090	d__Bacteria;p__Proteobacteria;c__Alphaproteobacteria;o__Rhodobacterales;f__Rhodobacteraceae;g__Marivita;s__
CH1_MAG79	97.47	2.352	0.562	126396	6486860	d__Bacteria;p__Planctomycetota;c__Planctomycetia;o__Pirellulales;f__Pirellulaceae;g__Rhodopirellula;s__
CH1_MAG8	87.85	1.703	0.678	7570	3582732	d__Bacteria;p__Proteobacteria;c__Alphaproteobacteria;o__Rhizobiales;f__Rhizobiaceae;g__Mesorhizobium_A;s__
CH1_MAG80	88.17	0	0.469	10696	1209085	d__Bacteria;p__Proteobacteria;c__Alphaproteobacteria;o__43-37;f__;g__;s__
CH1_MAG81	100	1.247	0.552	820434	5598870	d__Bacteria;p__Verrucomicrobiota;c__Verrucomicrobiae;o__Verrucomicrobiales;f__DEV007;g__Arctic95D-9;s__
CH1_MAG82	99.31	0	0.514	76593	2702170	d__Bacteria;p__Verrucomicrobiota;c__Verrucomicrobiae;o__Verrucomicrobiales;f__Akkermansiaceae;g__UBA985;s__
CH1_MAG83	99.14	2.991	0.7	442955	3967979	d__Bacteria;p__Actinobacteriota;c__Acidimicrobiia;o__Acidimicrobiales;f__Ilumatobacteraceae;g__;s__
CH1_MAG85	91.17	1.342	0.543	49168	3123646	d__Bacteria;p__Proteobacteria;c__Gammaproteobacteria;o__Pseudomonadales;f__HTCC2089;g__UBA4421;s__
CH1_MAG86	100	0	0.378	651187	3387252	d__Bacteria;p__Bacteroidota;c__Rhodothermia;o__Balneolales;f__Balneolaceae;g__Balneola;s__
CH1_MAG87	95.08	0.968	0.413	9027	4335681	d__Bacteria;p__Bacteroidota;c__Bacteroidia;o__Cytophagales;f__Cyclobacteriaceae;g__ELB16-189;s__
CH1_MAG88	93.66	2.053	0.346	15400	1453050	d__Bacteria;p__Proteobacteria;c__Alphaproteobacteria;o__Rickettsiales;f__;g__;s__
CH1_MAG90	99.66	0.168	0.491	101673	2760601	d__Bacteria;p__Proteobacteria;c__Gammaproteobacteria;o__Enterobacterales;f__Alteromonadaceae;g__Idiomarina;s__
CH1_MAG91	99.61	8.269	0.339	693474	3027190	d__Bacteria;p__Bacteroidota;c__Bacteroidia;o__Flavobacteriales;f__Flavobacteriaceae;g__Croceibacter;s__Croceibacter atlanticus
CH1_MAG92	94.42	1.177	0.46	40549	4488545	d__Bacteria;p__Proteobacteria;c__Gammaproteobacteria;o__Enterobacterales;f__Vibrionaceae;g__Vibrio;s__Vibrio brasiliensis
CH1_MAG93	92.59	0.787	0.544	669790	2586481	d__Bacteria;p__Proteobacteria;c__Gammaproteobacteria;o__Pseudomonadales;f__HTCC2089;g__UBA4421;s__
CH1_MAG95	100	0.107	0.316	193567	3023476	d__Bacteria;p__Bacteroidota;c__Bacteroidia;o__Flavobacteriales;f__Vicingaceae;g__GCA-002793235;s__
CH1_MAG96	98.56	2.669	0.396	369673	3977036	d__Bacteria;p__Firmicutes;c__Bacilli;o__Bacillales;f__Bacillaceae_I;g__Sutcliffiella_A;s__Sutcliffiella_A sp009363695
CH1_MAG97	91.76	1.739	0.496	8803	4289126	d__Bacteria;p__Proteobacteria;c__Gammaproteobacteria;o__Enterobacterales;f__Alteromonadaceae;g__;s__
CH1_MAG98	92.81	0.912	0.667	122711	3666826	d__Bacteria;p__Proteobacteria;c__Alphaproteobacteria;o__Ferrovibrionales;f__Ferrovibrionaceae;g__Ferrovibrio;s__
CH1_MAG99	100	0.984	0.567	209591	6971070	d__Bacteria;p__Proteobacteria;c__Alphaproteobacteria;o__Rhizobiales;f__Stappiaceae;g__Roseibium;s__
CH2_MAG1	97.46	1.042	0.588	92703	3051411	d__Bacteria;p__Verrucomicrobiota;c__Kiritimatiellae;o__SS1-B-03-39;f__UBA6053;g__UBA6053;s__
CH2_MAG10	96.58	3.418	0.686	25067	4825123	d__Bacteria;p__Actinobacteriota;c__Acidimicrobiia;o__Acidimicrobiales;f__Ilumatobacteraceae;g__Ilumatobacter;s__Ilumatobacter fluminis
CH2_MAG100	93.59	1.717	0.594	83732	3927520	d__Bacteria;p__Proteobacteria;c__Alphaproteobacteria;o__Rhodobacterales;f__Rhodobacteraceae;g__JABSSA01;s__
CH2_MAG101	97.47	1.06	0.376	52655	5606519	d__Bacteria;p__Bacteroidota;c__Bacteroidia;o__Chitinophagales;f__Saprospiraceae;g__;s__
CH2_MAG102	98.72	1.612	0.332	132027	3923772	d__Bacteria;p__Bacteroidota;c__Bacteroidia;o__Flavobacteriales;f__UBA7430;g__;s__
CH2_MAG103	93.67	0	0.435	16438	2835275	d__Bacteria;p__Bacteroidota;c__Bacteroidia;o__Flavobacteriales;f__Schleiferiaceae;g__Croceimicrobium;s__
CH2_MAG11	92.85	0.809	0.426	12391	2973732	d__Bacteria;p__Bacteroidota;c__Bacteroidia;o__NS11-12g;f__UBA9320;g__;s__
CH2_MAG12	81.04	1.955	0.602	7180	3133098	d__Bacteria;p__Proteobacteria;c__Alphaproteobacteria;o__Rhodobacterales;f__Rhodobacteraceae;g__Phaeobacter;s__Phaeobacter italicus
CH2_MAG13	92.97	1.689	0.521	48942	6421509	d__Bacteria;p__Verrucomicrobiota;c__Verrucomicrobiae;o__Opitutales;f__Opitutaceae;g__Pelagicoccus;s__
CH2_MAG14	95.16	4.677	0.689	19648	7493608	d__Bacteria;p__Myxococcota;c__Bradymonadia;o__UBA7976;f__;g__;s__
CH2_MAG15	97.87	0.354	0.552	793486	3594632	d__Bacteria;p__Proteobacteria;c__Alphaproteobacteria;o__Rhodobacterales;f__Rhodobacteraceae;g__Cognatishimia;s__
CH2_MAG16	98.27	0.303	0.551	162566	2384856	d__Bacteria;p__Proteobacteria;c__Alphaproteobacteria;o__Rhodobacterales;f__Rhodobacteraceae;g__M30B80;s__M30B80 sp015693905
CH2_MAG17	88.03	3.936	0.421	12627	3708014	d__Bacteria;p__Proteobacteria;c__Gammaproteobacteria;o__Enterobacterales;f__Alteromonadaceae;g__Psychrosphaera;s__
CH2_MAG18	99.83	0.405	0.652	162217	3665159	d__Bacteria;p__Proteobacteria;c__Alphaproteobacteria;o__Caulobacterales;f__Maricaulaceae;g__Maricaulis;s__Maricaulis sp017642925
CH2_MAG19	99.52	1.054	0.611	223817	4423997	d__Bacteria;p__Proteobacteria;c__Alphaproteobacteria;o__Rhodobacterales;f__Rhodobacteraceae;g__Roseovarius;s__
CH2_MAG2	96.77	3.032	0.697	854857	9142920	d__Bacteria;p__Myxococcota;c__Polyangia;o__Polyangiales;f__SG8-38;g__UBA1660;s__UBA1660 sp017644045
CH2_MAG20	99.72	0.322	0.608	1038125	4575612	d__Bacteria;p__Proteobacteria;c__Alphaproteobacteria;o__Rhizobiales;f__Rhizobiaceae;g__Pseudohoeflea;s__Pseudohoeflea sp002707605
CH2_MAG22	98.21	0.644	0.403	404554	3385286	d__Bacteria;p__Bacteroidota;c__Bacteroidia;o__Cytophagales;f__WTJX01;g__;s__
CH2_MAG23	98.91	1.304	0.658	66869	3617313	d__Bacteria;p__Proteobacteria;c__Alphaproteobacteria;o__UBA6615;f__UBA6615;g__JABJAG01;s__
CH2_MAG24	98.57	1.449	0.598	1425150	4826514	d__Bacteria;p__Proteobacteria;c__Gammaproteobacteria;o__Pseudomonadales;f__Halieaceae;g__Halioglobus;s__
CH2_MAG25	93.82	1.785	0.418	149750	3650261	d__Bacteria;p__Bdellovibrionota;c__Bacteriovoracia;o__Bacteriovoracales;f__Bacteriovoracaceae;g__GCA-2712005;s__
CH2_MAG26	100	0.372	0.51	215283	2738620	d__Bacteria;p__Proteobacteria;c__Gammaproteobacteria;o__Nitrosococcales;f__Methylophagaceae;g__Methylophaga;s__
CH2_MAG27	92.47	0.824	0.421	11372	3152190	d__Bacteria;p__Bacteroidota;c__Bacteroidia;o__Flavobacteriales;f__Schleiferiaceae;g__Croceimicrobium;s__
CH2_MAG28	98.78	1.34	0.539	1688395	6796694	d__Bacteria;p__Planctomycetota;c__Planctomycetia;o__Pirellulales;f__Pirellulaceae;g__Bremerella;s__
CH2_MAG3	99.57	0.638	0.593	404747	4250351	d__Bacteria;p__Proteobacteria;c__Alphaproteobacteria;o__Rhodobacterales;f__Rhodobacteraceae;g__Shimia;s__Shimia sediminis
CH2_MAG30	96.06	2.539	0.425	34789	5577627	d__Bacteria;p__Bacteroidota;c__Bacteroidia;o__Cytophagales;f__Cyclobacteriaceae;g__UBA7330;s__UBA7330 sp019192515
CH2_MAG31	100	1.247	0.552	622192	5598243	d__Bacteria;p__Verrucomicrobiota;c__Verrucomicrobiae;o__Verrucomicrobiales;f__DEV007;g__Arctic95D-9;s__
CH2_MAG32	96.72	1.639	0.595	299050	3235393	d__Bacteria;p__Bacteroidota;c__Rhodothermia;o__Rhodothermales;f__UBA10348;g__JAAZVD01;s__
CH2_MAG34	99.44	1.111	0.528	456758	8237973	d__Bacteria;p__Planctomycetota;c__Planctomycetia;o__Planctomycetales;f__Planctomycetaceae;g__Gimesia;s__Gimesia chilikensis
CH2_MAG36	91.75	0.859	0.633	12388	3828796	d__Bacteria;p__Proteobacteria;c__Alphaproteobacteria;o__Rhodobacterales;f__Rhodobacteraceae;g__Nioella;s__Nioella sediminis
CH2_MAG37	99.23	0.38	0.334	297048	2991247	d__Bacteria;p__Bacteroidota;c__Bacteroidia;o__Flavobacteriales;f__Flavobacteriaceae;g__Ulvibacter_A;s__
CH2_MAG39	93.51	2.759	0.544	226764	3627811	d__Bacteria;p__Proteobacteria;c__Gammaproteobacteria;o__Pseudomonadales;f__HTCC2089;g__UBA9659;s__
CH2_MAG40	100	0.924	0.615	394771	4199919	d__Bacteria;p__Proteobacteria;c__Gammaproteobacteria;o__Pseudomonadales;f__Pseudomonadaceae;g__Pseudomonas_D;s__Pseudomonas_D gallaeciensis
CH2_MAG41	99.64	0	0.349	95363	2860069	d__Bacteria;p__Bacteroidota;c__Bacteroidia;o__Flavobacteriales;f__Flavobacteriaceae;g__Flavobacterium;s__
CH2_MAG42	98.51	1.19	0.434	185632	6472138	d__Bacteria;p__Bacteroidota;c__Bacteroidia;o__Cytophagales;f__Cyclobacteriaceae;g__;s__
CH2_MAG43	97.27	0.68	0.53	36605	2423509	d__Bacteria;p__Verrucomicrobiota;c__Verrucomicrobiae;o__Verrucomicrobiales;f__Akkermansiaceae;g__UBA985;s__
CH2_MAG44	98.87	0.757	0.661	143781	2959199	d__Bacteria;p__Proteobacteria;c__Alphaproteobacteria;o__Rhodobacterales;f__Rhodobacteraceae;g__Roseicyclus;s__
CH2_MAG45	95.44	2.59	0.56	957778	6064582	d__Bacteria;p__Verrucomicrobiota;c__Verrucomicrobiae;o__Opitutales;f__Opitutaceae;g__Pelagicoccus;s__
CH2_MAG46	99.14	0	0.415	588828	2302690	d__Bacteria;p__Proteobacteria;c__Gammaproteobacteria;o__Burkholderiales;f__Methylophilaceae;g__GCA-2401735;s__
CH2_MAG47	99.66	0	0.319	213524	2737658	d__Bacteria;p__Bacteroidota;c__Bacteroidia;o__Flavobacteriales;f__Flavobacteriaceae;g__Mesoflavibacter;s__
CH2_MAG48	98.88	1.488	0.4	654944	4758015	d__Bacteria;p__Bacteroidota;c__Bacteroidia;o__Cytophagales;f__Cyclobacteriaceae;g__Reichenbachiella;s__
CH2_MAG49	96.47	0	0.592	1497269	6651704	d__Bacteria;p__Spirochaetota;c__Leptospirae;o__Leptospirales;f__;g__;s__
CH2_MAG5	99.87	0.995	0.557	415048	4086607	d__Bacteria;p__Proteobacteria;c__Alphaproteobacteria;o__Rhodospirillales;f__Casp-alpha2;g__UBA4479;s__
CH2_MAG50	98.91	1.072	0.595	402980	3821485	d__Bacteria;p__Proteobacteria;c__Alphaproteobacteria;o__Sphingomonadales;f__Sphingomonadaceae;g__Parasphingorhabdus;s__
CH2_MAG51	99.49	2.02	0.516	108356	6374958	d__Bacteria;p__Bacteroidota;c__Bacteroidia;o__Chitinophagales;f__Saprospiraceae;g__Phaeodactylibacter;s__
CH2_MAG52	90.11	1.24	0.411	8719	4241249	d__Bacteria;p__Bacteroidota;c__Bacteroidia;o__Cytophagales;f__Cyclobacteriaceae;g__ELB16-189;s__
CH2_MAG53	95.68	0.953	0.65	176358	5470624	d__Bacteria;p__Proteobacteria;c__Alphaproteobacteria;o__Rhodobacterales;f__Rhodobacteraceae;g__Mameliella;s__Mameliella alba
CH2_MAG55	99.66	0.505	0.447	164238	4622711	d__Bacteria;p__Proteobacteria;c__Gammaproteobacteria;o__Enterobacterales;f__Alteromonadaceae;g__Alteromonas;s__Alteromonas macleodii
CH2_MAG56	99	0.376	0.628	110646	4955592	d__Bacteria;p__Proteobacteria;c__Alphaproteobacteria;o__Rhodobacterales;f__Rhodobacteraceae;g__Nioella;s__Nioella ostreopsis
CH2_MAG57	96.12	0.283	0.579	33643	3416334	d__Bacteria;p__Proteobacteria;c__Gammaproteobacteria;o__Pseudomonadales;f__Oleiphilaceae;g__Marinobacter;s__Marinobacter hydrocarbonoclasticus
CH2_MAG59	94.89	0.68	0.511	10092	2343687	d__Bacteria;p__Verrucomicrobiota;c__Verrucomicrobiae;o__Verrucomicrobiales;f__Akkermansiaceae;g__UBA985;s__
CH2_MAG6	100	0	0.379	832867	3428672	d__Bacteria;p__Bacteroidota;c__Rhodothermia;o__Balneolales;f__Balneolaceae;g__Balneola;s__
CH2_MAG60	99.23	1.271	0.655	143402	4896992	d__Bacteria;p__Proteobacteria;c__Alphaproteobacteria;o__Rhodobacterales;f__Rhodobacteraceae;g__Marinovum;s__Marinovum algicola
CH2_MAG61	99.41	0.581	0.44	85121	2124010	d__Bacteria;p__Proteobacteria;c__Gammaproteobacteria;o__Coxiellales;f__;g__;s__
CH2_MAG62	93.45	1.785	0.331	210233	3834735	d__Bacteria;p__Bdellovibrionota;c__Bacteriovoracia;o__Bacteriovoracales;f__Bacteriovoracaceae;g__GCA-2706205;s__
CH2_MAG63	99.1	0.411	0.675	402889	3355776	d__Bacteria;p__Proteobacteria;c__Alphaproteobacteria;o__Caulobacterales;f__Maricaulaceae;g__Oceanicaulis;s__
CH2_MAG64	97.55	0.357	0.369	1047612	3740239	d__Bacteria;p__Bacteroidota;c__Bacteroidia;o__Cytophagales;f__CCMP332;g__CCMP332;s__
CH2_MAG65	95.87	0	0.374	163511	3199108	d__Bacteria;p__Bacteroidota;c__Rhodothermia;o__Balneolales;f__Balneolaceae;g__Balneola;s__
CH2_MAG66	80.5	3.096	0.48	4075	4166474	d__Bacteria;p__Proteobacteria;c__Gammaproteobacteria;o__Pseudomonadales;f__Halomonadaceae;g__Oceanospirillum;s__
CH2_MAG67	82.75	0	0.526	23565	3796609	d__Bacteria;p__Proteobacteria;c__Gammaproteobacteria;o__Pseudomonadales;f__DSM-6294;g__;s__
CH2_MAG68	86.21	0.537	0.391	8429	2476378	d__Bacteria;p__Bacteroidota;c__Bacteroidia;o__Flavobacteriales;f__Salibacteraceae;g__GCA-2705995;s__
CH2_MAG69	93.58	3.663	0.36	13774	3791005	d__Bacteria;p__Calditrichota;c__Calditrichia;o__;f__;g__;s__
CH2_MAG7	100	0	0.549	839804	4499794	d__Bacteria;p__Proteobacteria;c__Alphaproteobacteria;o__Rhodospirillales;f__Thalassospiraceae;g__Thalassospira;s__Thalassospira lucentensis_A
CH2_MAG70	99.39	1.311	0.586	38164	4790056	d__Bacteria;p__Proteobacteria;c__Alphaproteobacteria;o__Rhodobacterales;f__Rhodobacteraceae;g__Marivita;s__
CH2_MAG71	100	0.107	0.324	144529	3096158	d__Bacteria;p__Bacteroidota;c__Bacteroidia;o__Flavobacteriales;f__Vicingaceae;g__GCA-002793235;s__
CH2_MAG72	85.39	0	0.273	403451	1217929	d__Bacteria;p__Patescibacteria;c__JAEDAM01;o__BD1-5;f__UBA6164;g__MAAV01;s__
CH2_MAG73	99.18	0.204	0.618	334388	3920301	d__Bacteria;p__Proteobacteria;c__Alphaproteobacteria;o__Rhizobiales;f__Devosiaceae;g__Devosia;s__Devosia indica
CH2_MAG74	92.77	1.226	0.521	11672	4129140	d__Bacteria;p__Proteobacteria;c__Gammaproteobacteria;o__Enterobacterales;f__Shewanellaceae;g__Ferrimonas;s__Ferrimonas sp005116665
CH2_MAG75	94.31	0	0.605	3350117	3413088	d__Bacteria;p__Planctomycetota;c__Phycisphaerae;o__Phycisphaerales;f__UBA1924;g__UBA1924;s__
CH2_MAG76	98.65	0	0.357	51068	2960544	d__Bacteria;p__Bacteroidota;c__Bacteroidia;o__Flavobacteriales;f__Luteibaculaceae;g__Luteibaculum;s__
CH2_MAG77	99.18	0.378	0.605	491089	3033972	d__Bacteria;p__Proteobacteria;c__Alphaproteobacteria;o__Caulobacterales;f__Maricaulaceae;g__Hyphobacterium;s__
CH2_MAG78	99.78	0.217	0.664	377191	4997646	d__Bacteria;p__Proteobacteria;c__Alphaproteobacteria;o__Thalassobaculales;f__Thalassobaculaceae;g__;s__
CH2_MAG79	98.6	1.631	0.604	283434	3602520	d__Bacteria;p__Proteobacteria;c__Alphaproteobacteria;o__Rhodobacterales;f__Rhodobacteraceae;g__Pseudooceanicola;s__
CH2_MAG80	98.65	1.692	0.429	98914	4704100	d__Bacteria;p__Proteobacteria;c__Gammaproteobacteria;o__Enterobacterales;f__Alteromonadaceae;g__;s__
CH2_MAG82	94.89	0.537	0.381	28159	2869080	d__Bacteria;p__Bacteroidota;c__Bacteroidia;o__Flavobacteriales;f__Salibacteraceae;g__UBA6770;s__
CH2_MAG84	99.31	0	0.557	121104	5110275	d__Bacteria;p__Verrucomicrobiota;c__Verrucomicrobiae;o__Verrucomicrobiales;f__Akkermansiaceae;g__SW10;s__
CH2_MAG85	91.1	2.459	0.33	9738	2950709	d__Bacteria;p__Bacteroidota;c__Kapabacteria;o__Kapabacteriales;f__UBA2268;g__PGYR01;s__
CH2_MAG86	93.57	0	0.328	29466	4715733	d__Bacteria;p__Bacteroidota;c__Bacteroidia;o__Flavobacteriales;f__UBA7430;g__;s__
CH2_MAG87	99.93	1.364	0.452	118749	4710248	d__Bacteria;p__Proteobacteria;c__Gammaproteobacteria;o__Pseudomonadales;f__JADFAD01;g__JADFAD01;s__
CH2_MAG89	98.98	0.515	0.658	227724	3496115	d__Bacteria;p__Proteobacteria;c__Alphaproteobacteria;o__Rhodobacterales;f__Rhodobacteraceae;g__Roseicyclus;s__
CH2_MAG9	80.43	2.203	0.602	19358	4246782	d__Bacteria;p__Proteobacteria;c__Alphaproteobacteria;o__Rhodobacterales;f__Rhodobacteraceae;g__Marivita;s__Marivita sp017643905
CH2_MAG90	100	0.811	0.589	2050522	3738081	d__Bacteria;p__Proteobacteria;c__Alphaproteobacteria;o__Caulobacterales;f__Hyphomonadaceae;g__Hyphomonas;s__
CH2_MAG91	99.35	0.162	0.605	3129124	3197971	d__Bacteria;p__Proteobacteria;c__Alphaproteobacteria;o__Caulobacterales;f__Hyphomonadaceae;g__Henriciella;s__Henriciella algicola
CH2_MAG92	87.96	0	0.386	31589	2929962	d__Bacteria;p__Bacteroidota;c__Bacteroidia;o__Flavobacteriales;f__Salibacteraceae;g__GCA-2705995;s__
CH2_MAG93	99.79	0.602	0.55	356302	4332055	d__Bacteria;p__Proteobacteria;c__Alphaproteobacteria;o__Rhizobiales;f__GCA-2746425;g__GCA-2746425;s__
CH2_MAG94	82.32	0.516	0.634	11504	4368854	d__Bacteria;p__Proteobacteria;c__Alphaproteobacteria;o__Rhizobiales;f__Rhizobiaceae;g__Oricola;s__
CH2_MAG95	98.78	1.204	0.635	222500	4246412	d__Bacteria;p__Proteobacteria;c__Alphaproteobacteria;o__Rhodobacterales;f__Rhodobacteraceae;g__Roseovarius;s__Roseovarius confluentis
CH2_MAG96	98.64	1.268	0.607	856337	3600817	d__Bacteria;p__Proteobacteria;c__Gammaproteobacteria;o__Nevskiales;f__Oceanococcaceae;g__Oceanococcus;s__Oceanococcus atlanticus
CH2_MAG97	96.15	1.709	0.676	17015	5396147	d__Bacteria;p__Actinobacteriota;c__Acidimicrobiia;o__Acidimicrobiales;f__Ilumatobacteraceae;g__Ilumatobacter_A;s__
CH2_MAG98	92.51	0.883	0.34	23474	2630833	d__Bacteria;p__Bacteroidota;c__Kapabacteria;o__Kapabacteriales;f__UBA2268;g__PGYR01;s__
CH2_MAG99	98.99	0.503	0.337	613141	3889571	d__Bacteria;p__Bacteroidota;c__Bacteroidia;o__Flavobacteriales;f__Flavobacteriaceae;g__SCGC-AAA160-P02;s__

## Sheet: Table S6
Supplementary Table 6. Average Nucleotide Identity (ANI) percentage similarity among MAGs from CH1 and CH2 Samples, employing a 0.96 cutoff for identity determination.
CH1	CH2	ANIb percentage identity	Classification
CH1_MAG1	CH2_MAG34	1	d__Bacteria;p__Planctomycetota;c__Planctomycetia;o__Planctomycetales;f__Planctomycetaceae;g__Gimesia;s__Gimesia chilikensis
CH1_MAG10	CH2_MAG39	1	d__Bacteria;p__Proteobacteria;c__Gammaproteobacteria;o__Pseudomonadales;f__HTCC2089;g__UBA9659;s__
CH1_MAG101	CH2_MAG93	1	d__Bacteria;p__Proteobacteria;c__Alphaproteobacteria;o__Rhizobiales;f__GCA-2746425;g__GCA-2746425;s__
CH1_MAG103	CH2_MAG90	0.978	d__Bacteria;p__Proteobacteria;c__Alphaproteobacteria;o__Caulobacterales;f__Hyphomonadaceae;g__Hyphomonas;s__
CH1_MAG104	CH2_MAG3	1	d__Bacteria;p__Proteobacteria;c__Alphaproteobacteria;o__Rhodobacterales;f__Rhodobacteraceae;g__Shimia;s__Shimia sediminis
CH1_MAG105	CH2_MAG44	1	d__Bacteria;p__Proteobacteria;c__Alphaproteobacteria;o__Rhodobacterales;f__Rhodobacteraceae;g__Roseicyclus;s__
CH1_MAG12	CH2_MAG19	1	d__Bacteria;p__Proteobacteria;c__Alphaproteobacteria;o__Rhodobacterales;f__Rhodobacteraceae;g__Roseovarius;s__
CH1_MAG13	CH2_MAG91	1	d__Bacteria;p__Proteobacteria;c__Alphaproteobacteria;o__Caulobacterales;f__Hyphomonadaceae;g__Henriciella;s__Henriciella algicola
CH1_MAG14	CH2_MAG16	0.986	d__Bacteria;p__Proteobacteria;c__Alphaproteobacteria;o__Rhodobacterales;f__Rhodobacteraceae;g__M30B80;s__M30B80 sp015693905
CH1_MAG16	CH2_MAG63	1	d__Bacteria;p__Proteobacteria;c__Alphaproteobacteria;o__Caulobacterales;f__Maricaulaceae;g__Oceanicaulis;s__
CH1_MAG17	CH2_MAG98	0.956	d__Bacteria;p__Bacteroidota;c__Kapabacteria;o__Kapabacteriales;f__UBA2268;g__PGYR01;s__
CH1_MAG23	CH2_MAG50	1	d__Bacteria;p__Proteobacteria;c__Alphaproteobacteria;o__Sphingomonadales;f__Sphingomonadaceae;g__Parasphingorhabdus;s__
CH1_MAG26	CH2_MAG64	1	d__Bacteria;p__Bacteroidota;c__Bacteroidia;o__Cytophagales;f__CCMP332;g__CCMP332;s__
CH1_MAG29	CH2_MAG95	1	d__Bacteria;p__Proteobacteria;c__Alphaproteobacteria;o__Rhodobacterales;f__Rhodobacteraceae;g__Roseovarius;s__Roseovarius confluentis
CH1_MAG40	CH2_MAG79	0.999	d__Bacteria;p__Proteobacteria;c__Alphaproteobacteria;o__Rhodobacterales;f__Rhodobacteraceae;g__Pseudooceanicola;s__
CH1_MAG43	CH2_MAG24	1	d__Bacteria;p__Proteobacteria;c__Gammaproteobacteria;o__Pseudomonadales;f__Halieaceae;g__Halioglobus;s__
CH1_MAG45	CH2_MAG78	0.999	d__Bacteria;p__Proteobacteria;c__Alphaproteobacteria;o__Thalassobaculales;f__Thalassobaculaceae;g__;s__
CH1_MAG49	CH2_MAG60	0.999	d__Bacteria;p__Proteobacteria;c__Alphaproteobacteria;o__Rhodobacterales;f__Rhodobacteraceae;g__Marinovum;s__Marinovum algicola
CH1_MAG57	CH2_MAG75	1	d__Bacteria;p__Planctomycetota;c__Phycisphaerae;o__Phycisphaerales;f__UBA1924;g__UBA1924;s__
CH1_MAG58	CH2_MAG11	0.967	d__Bacteria;p__Bacteroidota;c__Bacteroidia;o__NS11-12g;f__UBA9320;g__;s__
CH1_MAG60	CH2_MAG56	0.995	d__Bacteria;p__Proteobacteria;c__Alphaproteobacteria;o__Rhodobacterales;f__Rhodobacteraceae;g__Nioella;s__Nioella ostreopsis
CH1_MAG62	CH2_MAG25	0.98	d__Bacteria;p__Bdellovibrionota;c__Bacteriovoracia;o__Bacteriovoracales;f__Bacteriovoracaceae;g__GCA-2712005;s__
CH1_MAG65	CH2_MAG30	0.995	d__Bacteria;p__Bacteroidota;c__Bacteroidia;o__Cytophagales;f__Cyclobacteriaceae;g__UBA7330;s__UBA7330 sp019192515
CH1_MAG67	CH2_MAG84	0.998	d__Bacteria;p__Verrucomicrobiota;c__Verrucomicrobiae;o__Verrucomicrobiales;f__Akkermansiaceae;g__SW10;s__
CH1_MAG7	CH2_MAG5	1	d__Bacteria;p__Proteobacteria;c__Alphaproteobacteria;o__Rhodospirillales;f__Casp-alpha2;g__UBA4479;s__
CH1_MAG70	CH2_MAG53	0.999	d__Bacteria;p__Proteobacteria;c__Alphaproteobacteria;o__Rhodobacterales;f__Rhodobacteraceae;g__Mameliella;s__Mameliella alba
CH1_MAG71	CH2_MAG26	1	d__Bacteria;p__Proteobacteria;c__Gammaproteobacteria;o__Nitrosococcales;f__Methylophagaceae;g__Methylophaga;s__
CH1_MAG72	CH2_MAG37	1	d__Bacteria;p__Bacteroidota;c__Bacteroidia;o__Flavobacteriales;f__Flavobacteriaceae;g__Ulvibacter_A;s__
CH1_MAG78	CH2_MAG70	0.999	d__Bacteria;p__Proteobacteria;c__Alphaproteobacteria;o__Rhodobacterales;f__Rhodobacteraceae;g__Marivita;s__
CH1_MAG81	CH2_MAG31	1	d__Bacteria;p__Verrucomicrobiota;c__Verrucomicrobiae;o__Verrucomicrobiales;f__DEV007;g__Arctic95D-9;s__
CH1_MAG82	CH2_MAG59	0.994	d__Bacteria;p__Verrucomicrobiota;c__Verrucomicrobiae;o__Verrucomicrobiales;f__Akkermansiaceae;g__UBA985;s__
CH1_MAG86	CH2_MAG6	1	d__Bacteria;p__Bacteroidota;c__Rhodothermia;o__Balneolales;f__Balneolaceae;g__Balneola;s__
CH1_MAG87	CH2_MAG52	0.999	d__Bacteria;p__Bacteroidota;c__Bacteroidia;o__Cytophagales;f__Cyclobacteriaceae;g__ELB16-189;s__
CH1_MAG95	CH2_MAG71	1	d__Bacteria;p__Bacteroidota;c__Bacteroidia;o__Flavobacteriales;f__Vicingaceae;g__GCA-002793235;s__

## Sheet: Table S7
Supplementary Table 7. Genome copies per million reads for ten specific MAGs (absent in control), along with their corresponding taxonmomy across various sample groups.
MAGs ID	Control	BF1	BF2	VF1	VF2	Classifications
CH2_MAG11	0	4.35514	0.40324	14.6324	1.02036	d__Bacteria;p__Bacteroidota;c__Bacteroidia;o__NS11-12g;f__UBA9320;g__;s__
CH2_MAG17	0	11.5815	8.80394	0.645709	0	d__Bacteria;p__Proteobacteria;c__Gammaproteobacteria;o__Enterobacterales;f__Alteromonadaceae;g__Psychrosphaera;s__
CH2_MAG27	0	2.44924	8.02131	0	0	d__Bacteria;p__Bacteroidota;c__Bacteroidia;o__Flavobacteriales;f__Schleiferiaceae;g__Croceimicrobium;s__
CH2_MAG66	0	1.57007	13.5058	0.391792	0	d__Bacteria;p__Proteobacteria;c__Gammaproteobacteria;o__Pseudomonadales;f__Halomonadaceae;g__Oceanospirillum;s__
CH2_MAG67	0	2.23926	29.7824	0	0	d__Bacteria;p__Proteobacteria;c__Gammaproteobacteria;o__Pseudomonadales;f__DSM-6294;g__;s__
CH2_MAG82	0	13.9222	1.53332	8.01783	0.090111	d__Bacteria;p__Bacteroidota;c__Bacteroidia;o__Flavobacteriales;f__Salibacteraceae;g__UBA6770;s__
CH2_MAG85	0	0.024229	0	21.0541	0.397278	d__Bacteria;p__Bacteroidota;c__Kapabacteria;o__Kapabacteriales;f__UBA2268;g__PGYR01;s__
CH2_MAG86	0	0	12.6357	0	0	d__Bacteria;p__Bacteroidota;c__Bacteroidia;o__Flavobacteriales;f__UBA7430;g__;s__
CH2_MAG92	0	0.940855	22.5449	1.93846	0	d__Bacteria;p__Bacteroidota;c__Bacteroidia;o__Flavobacteriales;f__Salibacteraceae;g__GCA-2705995;s__
CH2_MAG98	0	2.57787	3.24525	20.845	0.430368	d__Bacteria;p__Bacteroidota;c__Kapabacteria;o__Kapabacteriales;f__UBA2268;g__PGYR01;s__
CH1_MAG102	0	13.9412	14.3269	1.52343	1.7593	d__Bacteria;p__Verrucomicrobiota;c__Verrucomicrobiae;o__Verrucomicrobiales;f__Akkermansiaceae;g__SW10;s__
CH1_MAG103	0	0	0	0.050599	10.0464	d__Bacteria;p__Proteobacteria;c__Alphaproteobacteria;o__Caulobacterales;f__Hyphomonadaceae;g__Hyphomonas;s__
CH1_MAG15	0	0	0	19.121	0.072673	d__Bacteria;p__Proteobacteria;c__Gammaproteobacteria;o__Pseudomonadales;f__Oleiphilaceae;g__PZPK01;s__
CH1_MAG17	0	0	0	0.361058	11.5098	d__Bacteria;p__Bacteroidota;c__Kapabacteria;o__Kapabacteriales;f__UBA2268;g__PGYR01;s__
CH1_MAG19	0	0	0	0.296565	11.2785	d__Bacteria;p__Myxococcota;c__Bradymonadia;o__UBA7976;f__UBA1532;g__;s__
CH1_MAG20	0	0.003665	0	20.6443	9.47591	d__Bacteria;p__Planctomycetota;c__Planctomycetia;o__Pirellulales;f__Pirellulaceae;g__Rhodopirellula;s__Rhodopirellula europaea
CH1_MAG24	0	0.006043	0.000223	0.107629	10.6741	d__Bacteria;p__Bdellovibrionota;c__Bacteriovoracia;o__Bacteriovoracales;f__Bacteriovoracaceae;g__;s__
CH1_MAG27	0	19.4661	0.00519	0.019951	0.235051	d__Bacteria;p__Verrucomicrobiota;c__Verrucomicrobiae;o__Opitutales;f__Opitutaceae;g__M30B9;s__
CH1_MAG30	0	18.5917	6.11638	0.261171	10.8411	d__Bacteria;p__Verrucomicrobiota;c__Verrucomicrobiae;o__Verrucomicrobiales;f__DEV007;g__JAACDM01;s__
CH1_MAG31	0	10.0767	7.87814	0.141184	4.50506	d__Bacteria;p__Verrucomicrobiota;c__Verrucomicrobiae;o__Verrucomicrobiales;f__Akkermansiaceae;g__SW10;s__
CH1_MAG32	0	0	0	0.140262	11.8523	d__Bacteria;p__Proteobacteria;c__Alphaproteobacteria;o__Rhodobacterales;f__Rhodobacteraceae;g__Aestuariivita;s__
CH1_MAG35	0	4.87727	0	0	13.7251	d__Bacteria;p__Verrucomicrobiota;c__Verrucomicrobiae;o__Verrucomicrobiales;f__Akkermansiaceae;g__SW10;s__
CH1_MAG36	0	0	0	19.1402	0.087485	d__Bacteria;p__Proteobacteria;c__Alphaproteobacteria;o__Parvibaculales;f__CGMCC-115125;g__Pyruvatibacter;s__Pyruvatibacter mobilis
CH1_MAG39	0	0	0	22.3682	2.80459	d__Bacteria;p__Myxococcota;c__Bradymonadia;o__UBA7976;f__UBA1532;g__;s__
CH1_MAG4	0	0	0	20.0628	0.041773	d__Bacteria;p__Bacteroidota;c__Bacteroidia;o__Flavobacteriales;f__Salibacteraceae;g__UBA6049;s__
CH1_MAG42	0	0	0	18.3886	6.17932	d__Bacteria;p__Proteobacteria;c__Gammaproteobacteria;o__Pseudomonadales;f__HTCC2089;g__UBA4582;s__
CH1_MAG44	0	0	6.77988	0	0.136008	d__Bacteria;p__Bacteroidota;c__Bacteroidia;o__Flavobacteriales;f__Salibacteraceae;g__UBA2108;s__
CH1_MAG47	0	0	6.62255	0	0	d__Bacteria;p__Proteobacteria;c__Gammaproteobacteria;o__Enterobacterales;f__Alteromonadaceae;g__Pseudoalteromonas;s__Pseudoalteromonas phenolica_B
CH1_MAG48	0	0.003681	0	20.09	0.932905	d__Bacteria;p__Bacteroidota;c__Bacteroidia;o__Flavobacteriales;f__Flavobacteriaceae;g__Muricauda;s__
CH1_MAG5	0	0	0	0.172577	10.5233	d__Bacteria;p__Proteobacteria;c__Alphaproteobacteria;o__Rhodobacterales;f__Rhodobacteraceae;g__Sulfitobacter;s__
CH1_MAG51	0	0	0	9.57621	11.9376	d__Bacteria;p__Myxococcota;c__Bradymonadia;o__Bradymonadales;f__GCA-2716585;g__;s__
CH1_MAG56	0	0	7.10023	0.357153	0.341178	d__Bacteria;p__Proteobacteria;c__Alphaproteobacteria;o__Rhodobacterales;f__Rhodobacteraceae;g__Aestuariivita;s__
CH1_MAG58	0	2.00891	0.174223	19.3459	0	d__Bacteria;p__Bacteroidota;c__Bacteroidia;o__NS11-12g;f__UBA9320;g__;s__
CH1_MAG62	0	0	0	18.1466	0	d__Bacteria;p__Bdellovibrionota;c__Bacteriovoracia;o__Bacteriovoracales;f__Bacteriovoracaceae;g__GCA-2712005;s__
CH1_MAG64	0	0	0	0.085957	9.94864	d__Bacteria;p__Proteobacteria;c__Gammaproteobacteria;o__UBA4575;f__UBA4575;g__UBA1858;s__
CH1_MAG67	0	19.7257	5.18615	17.0114	19.3933	d__Bacteria;p__Verrucomicrobiota;c__Verrucomicrobiae;o__Verrucomicrobiales;f__Akkermansiaceae;g__SW10;s__
CH1_MAG68	0	0	7.01643	0.043349	0.049407	d__Bacteria;p__Proteobacteria;c__Alphaproteobacteria;o__Rickettsiales;f__UBA1997;g__UBA2645;s__
CH1_MAG69	0	0	0	16.2464	7.06614	d__Bacteria;p__Proteobacteria;c__Alphaproteobacteria;o__Rhizobiales;f__HXMU1428-3;g__HXMU1428-3;s__
CH1_MAG73	0	0	0	17.6492	0	d__Bacteria;p__Bacteroidota;c__Bacteroidia;o__Flavobacteriales;f__Flavobacteriaceae;g__SCGC-AAA160-P02;s__
CH1_MAG75	0	19.7308	0.020606	0.141544	0.192098	d__Bacteria;p__Proteobacteria;c__Gammaproteobacteria;o__Enterobacterales;f__Alteromonadaceae;g__Alteromonas;s__
CH1_MAG79	0	0	0	18.5862	0.228405	d__Bacteria;p__Planctomycetota;c__Planctomycetia;o__Pirellulales;f__Pirellulaceae;g__Rhodopirellula;s__
CH1_MAG80	0	16.9455	0	0	0	d__Bacteria;p__Proteobacteria;c__Alphaproteobacteria;o__43-37;f__;g__;s__
CH1_MAG82	0	0.176691	3.5084	0.020456	11.2087	d__Bacteria;p__Verrucomicrobiota;c__Verrucomicrobiae;o__Verrucomicrobiales;f__Akkermansiaceae;g__UBA985;s__
CH1_MAG85	0	17.8839	0	0	0.158677	d__Bacteria;p__Proteobacteria;c__Gammaproteobacteria;o__Pseudomonadales;f__HTCC2089;g__UBA4421;s__
CH1_MAG88	0	0	0	0	9.86307	d__Bacteria;p__Proteobacteria;c__Alphaproteobacteria;o__Rickettsiales;f__;g__;s__
CH1_MAG90	0	18.4772	0.005928	0.030041	0.041478	d__Bacteria;p__Proteobacteria;c__Gammaproteobacteria;o__Enterobacterales;f__Alteromonadaceae;g__Idiomarina;s__
CH1_MAG91	0	0.002017	0	18.5046	0.061998	d__Bacteria;p__Bacteroidota;c__Bacteroidia;o__Flavobacteriales;f__Flavobacteriaceae;g__Croceibacter;s__Croceibacter atlanticus
CH1_MAG92	0	19.3478	0.026468	7.79812	1.82588	d__Bacteria;p__Proteobacteria;c__Gammaproteobacteria;o__Enterobacterales;f__Vibrionaceae;g__Vibrio;s__Vibrio brasiliensis
CH1_MAG93	0	18.6869	0.048298	0.10304	11.1036	d__Bacteria;p__Proteobacteria;c__Gammaproteobacteria;o__Pseudomonadales;f__HTCC2089;g__UBA4421;s__
CH1_MAG97	0	0	0	0.319298	10.1	d__Bacteria;p__Proteobacteria;c__Gammaproteobacteria;o__Enterobacterales;f__Alteromonadaceae;g__;s__

## Sheet: Table S8
Supplementary Table 8. Significantly-enriched functions (KEGG orthologs) in MAGs persistently present and absent in controls (unadjusted P < 0.05, adjusted q < 0.05).
KEGG ortholog	enrichment_score	unadjusted_p_value	adjusted_q_value	associated_groups	KEGG accession	present (%)	absent (%)	present MAGs number	absent MAGs number
sarcosine oxidase, subunit gamma [EC:1.5.3.1]	22.7338	1.86e-06	0.00398241	present	K00305	0.5714	0.08	28	50
NADH dehydrogenase [ubiquinone] 1 alpha subcomplex assembly factor 3	22.7338	1.86e-06	0.00398241	present	K09008	0.5714	0.08	28	50
guanidinopropionase [EC:3.5.3.17]	21.5746	3.4e-06	0.00398241	present	K18459	0.4286	0.02	28	50
DNA-3-methyladenine glycosylase II [EC:3.2.2.21]	21.3279	3.87e-06	0.00398241	present	K01247	0.6786	0.16	28	50
DNA repair protein NreA	20.7287	5.29e-06	0.00398241	present	K22585	0.9286	0.4	28	50
methylglutamate dehydrogenase subunit D [EC:1.5.99.5]	20.3868	6.33e-06	0.00398241	present	K22087	0.5	0.06	28	50
spermidine/putrescine transport system permease protein	20.2293	6.87e-06	0.00398241	present	K11071	0.5357	0.08	28	50
AMP nucleosidase [EC:3.2.2.4]	19.1266	1.22e-05	0.00398241	present	K01241	0.75	0.24	28	50
(3S)-malyl-CoA thioesterase [EC:3.1.2.30]	18.8343	1.43e-05	0.00398241	present	K14451	0.6429	0.16	28	50
L-2,4-diaminobutyrate transaminase [EC:2.6.1.76]	18.4035	1.79e-05	0.00398241	present	K15785	0.4286	0.04	28	50
methylamine---glutamate N-methyltransferase subunit A [EC:2.1.1.21]	18.4035	1.79e-05	0.00398241	present	K22081	0.4286	0.04	28	50
aerobic carbon-monoxide dehydrogenase small subunit [EC:1.2.5.3]	18.3844	1.81e-05	0.00398241	present	K03518	0.6071	0.14	28	50
heat shock protein HspQ	18.3844	1.81e-05	0.00398241	present	K11940	0.6071	0.14	28	50
NADH dehydrogenase (ubiquinone) Fe-S protein 6	18.3844	1.81e-05	0.00398241	present	K03939	0.6071	0.14	28	50
NADH dehydrogenase (ubiquinone) Fe-S protein 7 [EC:7.1.1.2]	18.3125	1.87e-05	0.00398241	present	K03940	0.7143	0.22	28	50
glutathione transport system substrate-binding protein	18.1674	2.02e-05	0.00398241	present	K13889	0.3214	0	28	50
sarcosine oxidase, subunit alpha [EC:1.5.3.1]	18.0612	2.14e-05	0.00398241	present	K00302	0.5714	0.12	28	50
abhydrolase domain-containing protein 10 [EC:3.1.1.93]	18.0612	2.14e-05	0.00398241	present	K13702	0.5714	0.12	28	50
aerobic carbon-monoxide dehydrogenase large subunit [EC:1.2.5.3]	18.0612	2.14e-05	0.00398241	present	K03520	0.5714	0.12	28	50
NADH dehydrogenase (ubiquinone) Fe-S protein 4	18.0612	2.14e-05	0.00398241	present	K03937	0.5714	0.12	28	50
GcrA cell cycle regulator	18.0612	2.14e-05	0.00398241	present	K13583	0.5714	0.12	28	50
tRNA-binding protein	18.0494	2.15e-05	0.00398241	present	K06878	0.8214	0.32	28	50
trimethylamine---corrinoid protein Co-methyltransferase [EC:2.1.1.250]	17.9933	2.22e-05	0.00398241	present	K14083	0.4643	0.06	28	50
precorrin-8X/cobalt-precorrin-8 methylmutase [EC:5.4.99.61 5.4.99.60]	17.9933	2.22e-05	0.00398241	present	K06042	0.4643	0.06	28	50
D-inositol-3-phosphate glycosyltransferase [EC:2.4.1.250]	17.8712	2.36e-05	0.00398241	present	K15521	0.5357	0.1	28	50
sarcosine oxidase, subunit delta [EC:1.5.3.1]	17.836	2.41e-05	0.00398241	present	K00304	0.5	0.08	28	50
methylglutamate dehydrogenase subunit A [EC:1.5.99.5]	17.836	2.41e-05	0.00398241	present	K22084	0.5	0.08	28	50
NADH dehydrogenase (ubiquinone) Fe-S protein 2 [EC:7.1.1.2]	17.6023	2.72e-05	0.0043422	present	K03935	0.6786	0.2	28	50
tRNA/rRNA methyltransferase [EC:2.1.1.-]	16.9924	3.75e-05	0.00558654	present	K02533	0.6429	0.18	28	50
serine/threonine-protein kinase RsbW [EC:2.7.11.1]	16.9924	3.75e-05	0.00558654	present	K04757	0.6429	0.18	28	50
precorrin-2/cobalt-factor-2 C20-methyltransferase [EC:2.1.1.130 2.1.1.151]	16.8389	4.07e-05	0.00561966	present	K03394	0.3571	0.02	28	50
scyllo-inositol 2-dehydrogenase (NAD+) [EC:1.1.1.370]	16.8389	4.07e-05	0.00561966	present	K16043	0.3571	0.02	28	50
succinate---hydroxymethylglutarate CoA-transferase [EC:2.8.3.13]	16.6886	4.4e-05	0.00561966	present	K18703	0.7143	0.24	28	50
peptide/nickel transport system substrate-binding protein	16.6886	4.4e-05	0.00561966	present	K02035	0.7143	0.24	28	50
N-acyl-phosphatidylethanolamine-hydrolysing phospholipase D [EC:3.1.4.54]	16.6886	4.4e-05	0.00561966	absent	K13985	0.2857	0.76	28	50
modification methylase [EC:2.1.1.72]	16.4751	4.93e-05	0.00587708	present	K13581	0.6071	0.16	28	50
propane monooxygenase reductase component [EC:1.18.1.-]	16.093	6.03e-05	0.00587708	present	K18225	0.3929	0.04	28	50
putative spermidine/putrescine transport system permease protein	16.0658	6.12e-05	0.00587708	present	K02054	0.5714	0.14	28	50
sulfane dehydrogenase subunit SoxC	16.0658	6.12e-05	0.00587708	present	K17225	0.5714	0.14	28	50
mitochondrial import inner membrane translocase subunit TIM44	16.0658	6.12e-05	0.00587708	present	K17804	0.5714	0.14	28	50
NADH dehydrogenase [ubiquinone] 1 alpha subcomplex assembly factor 6	16.0658	6.12e-05	0.00587708	present	K18163	0.5714	0.14	28	50
2-methylfumaryl-CoA hydratase [EC:4.2.1.148]	16.0658	6.12e-05	0.00587708	present	K14449	0.5714	0.14	28	50
ATP synthase mitochondrial F1 complex assembly factor 2	16.0658	6.12e-05	0.00587708	present	K07556	0.5714	0.14	28	50
kinetochore protein Spc25, animal type	15.9486	6.51e-05	0.00587708	present	K11550	0.6786	0.22	28	50
6-phosphofructokinase 2 [EC:2.7.1.11]	15.9189	6.61e-05	0.00587708	present	K16370	0.2857	0	28	50
trehalose/maltose transport system substrate-binding protein	15.9189	6.61e-05	0.00587708	present	K10236	0.2857	0	28	50
aerobic carbon-monoxide dehydrogenase medium subunit [EC:1.2.5.3]	15.7651	7.17e-05	0.00587708	present	K03519	0.5357	0.12	28	50
glutamate---cysteine ligase / carboxylate-amine ligase [EC:6.3.2.2 6.3.-.-]	15.7651	7.17e-05	0.00587708	present	K06048	0.5357	0.12	28	50
malonyl-CoA decarboxylase [EC:4.1.1.9]	15.6994	7.42e-05	0.00587708	present	K01578	0.4286	0.06	28	50
glutamate---methylamine ligase [EC:6.3.4.12]	15.6994	7.42e-05	0.00587708	present	K01949	0.4286	0.06	28	50
7-alpha-hydroxysteroid dehydrogenase [EC:1.1.1.159]	15.6994	7.42e-05	0.00587708	present	K00076	0.4286	0.06	28	50
methylglutamate dehydrogenase subunit B [EC:1.5.99.5]	15.6994	7.42e-05	0.00587708	present	K22085	0.4286	0.06	28	50
(2R)-3-sulfolactate dehydrogenase (NADP+) [EC:1.1.1.338]	15.6994	7.42e-05	0.00587708	present	K16844	0.4286	0.06	28	50
secreted effector protein SseB	15.6994	7.42e-05	0.00587708	present	K15344	0.4286	0.06	28	50
(S)-ureidoglycine aminohydrolase [EC:3.5.3.26]	15.6994	7.42e-05	0.00587708	present	K14977	0.4286	0.06	28	50
ectoine hydrolase [EC:3.5.4.44]	15.6994	7.42e-05	0.00587708	present	K15783	0.4286	0.06	28	50
sulfopropanediol 3-dehydrogenase [EC:1.1.1.308]	15.5864	7.88e-05	0.00587708	present	K15509	0.5	0.1	28	50
S-sulfosulfanyl-L-cysteine sulfohydrolase [EC:3.1.6.20]	15.5517	8.03e-05	0.00587708	present	K17224	0.4643	0.08	28	50
D-amino-acid N-acetyltransferase [EC:2.3.1.36]	15.5517	8.03e-05	0.00587708	present	K18852	0.4643	0.08	28	50
dimethylglycine dehydrogenase [EC:1.5.8.4]	15.5517	8.03e-05	0.00587708	present	K00315	0.4643	0.08	28	50
aconitate decarboxylase [EC:4.1.1.6]	15.5517	8.03e-05	0.00587708	present	K17724	0.4643	0.08	28	50
tRNA threonylcarbamoyladenosine dehydratase	15.3735	8.82e-05	0.00625298	absent	K22132	0.1071	0.56	28	50
queuosine precursor transporter	15.3735	8.82e-05	0.00625298	present	K09125	0.8929	0.44	28	50
glyoxylate reductase [EC:1.1.1.26]	15.1768	9.79e-05	0.00683092	present	K00015	0.7143	0.26	28	50
phosphoribosylanthranilate isomerase [EC:5.3.1.24]	15.0621	0.000104	0.00714726	present	K01817	1	0.6	28	50
putative proteasome-type protease	14.7338	0.000124	0.0082518	present	K07395	0.6071	0.18	28	50
ArsR family transcriptional regulator, arsenate/arsenite/antimonite-responsive transcriptional repressor / arsenate reductase (thioredoxin) [EC:1.20.4.4]	14.7338	0.000124	0.0082518	present	K23988	0.6071	0.18	28	50
N-acetyltransferase	14.6251	0.000131	0.00829111	present	K22479	0.75	0.3	28	50
alpha-glucoside transport system permease protein	14.5892	0.000134	0.00829111	present	K10233	0.3214	0.02	28	50
GntR family transcriptional regulator, uxu operon transcriptional repressor	14.5892	0.000134	0.00829111	present	K13637	0.3214	0.02	28	50
alcohol dehydrogenase, propanol-preferring [EC:1.1.1.1]	14.5892	0.000134	0.00829111	present	K13953	0.3214	0.02	28	50
spermidine/putrescine transport system ATP-binding protein [EC:7.6.2.11]	14.5892	0.000134	0.00829111	present	K11072	0.3214	0.02	28	50
NADH dehydrogenase (ubiquinone) Fe-S protein 3 [EC:7.1.1.2]	14.2611	0.000159	0.00888188	present	K03936	0.5714	0.16	28	50
histidine phosphotransferase ChpT	14.2611	0.000159	0.00888188	present	K13588	0.5714	0.16	28	50
ubiquinol-cytochrome c reductase cytochrome b/c1 subunit	14.2611	0.000159	0.00888188	present	K00410	0.5714	0.16	28	50
iron-sulfur cluster assembly 2	14.2611	0.000159	0.00888188	present	K22072	0.5714	0.16	28	50
2-methoxy-6-polyprenyl-1,4-benzoquinol methylase [EC:2.1.1.201]	14.2611	0.000159	0.00888188	present	K06127	0.5714	0.16	28	50
two-component system, cell cycle response regulator CtrA	14.2611	0.000159	0.00888188	present	K13584	0.5714	0.16	28	50
NADH dehydrogenase (ubiquinone) Fe-S protein 1 [EC:7.1.1.2]	14.2611	0.000159	0.00888188	present	K03934	0.5714	0.16	28	50
cytochrome c oxidase subunit 3	14.2611	0.000159	0.00888188	present	K02262	0.5714	0.16	28	50
iron complex transport system substrate-binding protein	14.0493	0.000178	0.00981795	present	K02016	0.8571	0.42	28	50
fumarylpyruvate hydrolase [EC:3.7.1.20]	13.8787	0.000195	0.00985466	present	K16165	0.5357	0.14	28	50
glycerol-1-phosphatase [EC:3.1.3.21]	13.8787	0.000195	0.00985466	present	K06117	0.5357	0.14	28	50
polysulfide reductase chain C	13.8652	0.000196	0.00985466	present	K16294	0.3571	0.04	28	50
precorrin-4/cobalt-precorrin-4 C11-methyltransferase [EC:2.1.1.133 2.1.1.271]	13.8652	0.000196	0.00985466	present	K05936	0.3571	0.04	28	50
D-hydroxyproline dehydrogenase subunit alpha [EC:1.5.99.-]	13.8652	0.000196	0.00985466	present	K22549	0.3571	0.04	28	50
two-component system, sensor histidine kinase RpfC [EC:2.7.13.3]	13.8652	0.000196	0.00985466	present	K10715	0.3571	0.04	28	50
diaminopropionate ammonia-lyase [EC:4.3.1.15]	13.8652	0.000196	0.00985466	present	K01751	0.3571	0.04	28	50
cobalt-precorrin 5A hydrolase / precorrin-3B C17-methyltransferase [EC:3.7.1.12 2.1.1.131]	13.8652	0.000196	0.00985466	present	K13541	0.3571	0.04	28	50
hippurate hydrolase [EC:3.5.1.32]	13.768	0.000207	0.0100681	present	K01451	0.7143	0.28	28	50
D-2-hydroxyglutarate dehydrogenase [EC:1.1.99.39]	13.7435	0.00021	0.0100681	present	K18204	0.6429	0.22	28	50
L-rhamnonate dehydratase [EC:4.2.1.90]	13.7336	0.000211	0.0100681	present	K12661	0.25	0	28	50
flagellar biosynthesis repressor protein FlbT	13.5936	0.000227	0.0100681	present	K06601	0.5	0.12	28	50
D-threo-aldose 1-dehydrogenase [EC:1.1.1.122]	13.5936	0.000227	0.0100681	present	K00064	0.5	0.12	28	50
GntR family transcriptional regulator, colanic acid and biofilm gene transcriptional regulator	13.5056	0.000238	0.0100681	present	K13654	0.3929	0.06	28	50
dimethylsulfoniopropionate demethylase [EC:2.1.1.269]	13.5056	0.000238	0.0100681	present	K17486	0.3929	0.06	28	50
precorrin-6B C5,15-methyltransferase / cobalt-precorrin-6B C5,C15-methyltransferase [EC:2.1.1.132 2.1.1.289 2.1.1.196]	13.5056	0.000238	0.0100681	present	K00595	0.3929	0.06	28	50
adenylyltransferase and sulfurtransferase [EC:2.7.7.80 2.8.1.11]	13.5056	0.000238	0.0100681	present	K11996	0.3929	0.06	28	50
haloacetate dehalogenase [EC:3.8.1.3]	13.5056	0.000238	0.0100681	present	K01561	0.3929	0.06	28	50
putative pantetheine hydrolase [EC:3.5.1.-]	13.419	0.000249	0.0100681	present	K18572	0.4643	0.1	28	50
sulfate adenylyltransferase [EC:2.7.7.4]	13.419	0.000249	0.0100681	present	K00958	0.4643	0.1	28	50
methylamine methyltransferase corrinoid activation protein	13.419	0.000249	0.0100681	present	K16183	0.4643	0.1	28	50
heme-binding protein	13.419	0.000249	0.0100681	present	K20467	0.4643	0.1	28	50
3-oxoadipate enol-lactonase / 4-carboxymuconolactone decarboxylase [EC:3.1.1.24 4.1.1.44]	13.3767	0.000255	0.0100681	present	K14727	0.4286	0.08	28	50
maleate isomerase [EC:5.2.1.1]	13.3767	0.000255	0.0100681	present	K01799	0.4286	0.08	28	50
2-keto-3-deoxy-L-arabinonate dehydratase [EC:4.2.1.43]	13.3767	0.000255	0.0100681	present	K13876	0.4286	0.08	28	50
mannonate dehydratase [EC:4.2.1.8]	13.3767	0.000255	0.0100681	present	K01686	0.4286	0.08	28	50
octopine/nopaline transport system substrate-binding protein	13.3767	0.000255	0.0100681	present	K10018	0.4286	0.08	28	50
ribonuclease T2 [EC:4.6.1.19]	13.3767	0.000255	0.0100681	present	K01166	0.4286	0.08	28	50
pseudouridylate synthase [EC:4.2.1.70]	13.3767	0.000255	0.0100681	present	K16329	0.4286	0.08	28	50
general nucleoside transport system ATP-binding protein	13.3767	0.000255	0.0100681	present	K23537	0.4286	0.08	28	50
creatinase [EC:3.5.3.3]	13.3767	0.000255	0.0100681	present	K08688	0.4286	0.08	28	50
methylamine---glutamate N-methyltransferase subunit B [EC:2.1.1.21]	13.3767	0.000255	0.0100681	present	K22082	0.4286	0.08	28	50
mannose PTS system EIIA component [EC:2.7.1.191]	13.1432	0.000289	0.0112056	present	K02793	0.6071	0.2	28	50
O-succinylhomoserine sulfhydrylase [EC:2.5.1.-]	13.1432	0.000289	0.0112056	present	K10764	0.6071	0.2	28	50
NADH-quinone oxidoreductase subunit N [EC:7.1.1.2]	13.1016	0.000295	0.0113258	present	K00343	0.8929	0.48	28	50
indole-3-glycerol phosphate synthase [EC:4.1.1.48]	13.0909	0.000297	0.0113258	present	K01609	0.9643	0.58	28	50
murein peptide amidase A	13.0193	0.000308	0.0115977	absent	K14054	0.2143	0.64	28	50
3-hydroxybutyrate dehydrogenase [EC:1.1.1.30]	12.999	0.000312	0.0115977	present	K00019	0.6786	0.26	28	50
two-component system, OmpR family, response regulator ChvI	12.999	0.000312	0.0115977	present	K14981	0.6786	0.26	28	50
2-C-methyl-D-erythritol 4-phosphate cytidylyltransferase / 2-C-methyl-D-erythritol 2,4-cyclodiphosphate synthase [EC:2.7.7.60 4.6.1.12]	12.906	0.000328	0.0120881	present	K12506	0.8571	0.44	28	50
3-keto-5-aminohexanoate cleavage enzyme [EC:2.3.1.247]	12.6257	0.00038	0.013274	present	K18013	0.5714	0.18	28	50
threo-3-hydroxy-L-aspartate ammonia-lyase [EC:4.3.1.16]	12.6257	0.00038	0.013274	present	K22589	0.5714	0.18	28	50
4-hydroxy-2-oxoheptanedioate aldolase [EC:4.1.2.52]	12.6257	0.00038	0.013274	present	K02510	0.5714	0.18	28	50
3-phenylpropionate/trans-cinnamate dioxygenase ferredoxin reductase component [EC:1.18.1.3]	12.6257	0.00038	0.013274	present	K00529	0.5714	0.18	28	50
5-aminolevulinate synthase [EC:2.3.1.37]	12.6257	0.00038	0.013274	present	K00643	0.5714	0.18	28	50
NADH dehydrogenase (ubiquinone) 1 alpha subcomplex subunit 9	12.6257	0.00038	0.013274	present	K03953	0.5714	0.18	28	50
ATP-dependent RNA helicase SUPV3L1/SUV3 [EC:3.6.4.13]	12.6257	0.00038	0.013274	present	K17675	0.5714	0.18	28	50
2-pyrone-4,6-dicarboxylate lactonase [EC:3.1.1.57]	12.4146	0.000426	0.0144116	present	K10221	0.2857	0.02	28	50
fructose transport system ATP-binding protein	12.4146	0.000426	0.0144116	present	K10554	0.2857	0.02	28	50
photosynthetic reaction center cytochrome c subunit	12.4146	0.000426	0.0144116	present	K13992	0.2857	0.02	28	50
simple sugar transport system permease protein	12.4146	0.000426	0.0144116	present	K02057	0.2857	0.02	28	50
3-hydroxyacyl-[acyl-carrier protein] dehydratase / trans-2-decenoyl-[acyl-carrier protein] isomerase [EC:4.2.1.59 5.3.3.14]	12.3097	0.000451	0.0150167	present	K01716	0.6429	0.24	28	50
lipoyl-dependent peroxiredoxin [EC:1.11.1.28]	12.3097	0.000451	0.0150167	present	K04063	0.6429	0.24	28	50
ubiquinone biosynthesis protein COQ9	12.1848	0.000482	0.0158035	present	K18587	0.5357	0.16	28	50
NitT/TauT family transport system permease protein	12.1848	0.000482	0.0158035	present	K02050	0.5357	0.16	28	50
DTW domain-containing protein	12.1731	0.000485	0.0158035	absent	K05812	0	0.34	28	50
transcriptional regulator	11.8481	0.000577	0.0165993	present	K07734	0.7857	0.38	28	50
IclR family transcriptional regulator, acetate operon repressor	11.8232	0.000585	0.0165993	present	K13641	0.5	0.14	28	50
dihydropyrimidinase [EC:3.5.2.2]	11.8232	0.000585	0.0165993	present	K01464	0.5	0.14	28	50
glc operon protein GlcG	11.8232	0.000585	0.0165993	present	K11477	0.5	0.14	28	50
sulfur-oxidizing protein SoxZ	11.8232	0.000585	0.0165993	present	K17227	0.5	0.14	28	50
isopenicillin-N synthase [EC:1.21.3.1]	11.8232	0.000585	0.0165993	present	K04126	0.5	0.14	28	50
carnitine 3-dehydrogenase [EC:1.1.1.108]	11.8232	0.000585	0.0165993	present	K17735	0.5	0.14	28	50
cobalamin biosynthesis protein CobC	11.8232	0.000585	0.0165993	present	K02225	0.5	0.14	28	50
P-type Cu+ transporter [EC:7.2.2.8]	11.8184	0.000586	0.0165993	present	K17686	0.8571	0.46	28	50
preprotein translocase subunit SecF	11.761	0.000605	0.0165993	absent	K03074	0.1786	0.58	28	50
magnesium chelatase subunit H [EC:6.6.1.1]	11.7336	0.000614	0.0165993	present	K03403	0.3214	0.04	28	50
light-independent protochlorophyllide reductase subunit L [EC:1.3.7.7]	11.7336	0.000614	0.0165993	present	K04037	0.3214	0.04	28	50
magnesium chelatase accessory protein	11.7336	0.000614	0.0165993	present	K06049	0.3214	0.04	28	50
citryl-CoA lyase [EC:4.1.3.34]	11.7336	0.000614	0.0165993	present	K15234	0.3214	0.04	28	50
polysaccharide biosynthesis/export protein PslD	11.7336	0.000614	0.0165993	present	K20987	0.3214	0.04	28	50
IclR family transcriptional regulator, pca regulon regulatory protein	11.7336	0.000614	0.0165993	present	K02624	0.3214	0.04	28	50
3-vinyl bacteriochlorophyllide hydratase [EC:4.2.1.165]	11.7336	0.000614	0.0165993	present	K11336	0.3214	0.04	28	50
light-harvesting complex 1 alpha chain	11.7336	0.000614	0.0165993	present	K08926	0.3214	0.04	28	50
light-independent protochlorophyllide reductase subunit N [EC:1.3.7.7]	11.7336	0.000614	0.0165993	present	K04038	0.3214	0.04	28	50
3,8-divinyl chlorophyllide a/chlorophyllide a reductase subunit X [EC:1.3.7.14 1.3.7.15]	11.7336	0.000614	0.0165993	present	K11333	0.3214	0.04	28	50
3,8-divinyl chlorophyllide a/chlorophyllide a reductase subunit Y [EC:1.3.7.14 1.3.7.15]	11.7336	0.000614	0.0165993	present	K11334	0.3214	0.04	28	50
photosynthetic reaction center L subunit	11.7336	0.000614	0.0165993	present	K08928	0.3214	0.04	28	50
S-(hydroxymethyl)mycothiol dehydrogenase [EC:1.1.1.306]	11.7336	0.000614	0.0165993	present	K00153	0.3214	0.04	28	50
magnesium-protoporphyrin IX monomethyl ester (oxidative) cyclase [EC:1.14.13.81]	11.7336	0.000614	0.0165993	present	K04035	0.3214	0.04	28	50
nicotinate dehydrogenase subunit B [EC:1.17.2.1]	11.7336	0.000614	0.0165993	present	K18030	0.3214	0.04	28	50
L-lactate dehydrogenase (cytochrome) [EC:1.1.2.3]	11.6882	0.000629	0.0165993	present	K00101	0.6071	0.22	28	50
NADH dehydrogenase (ubiquinone) flavoprotein 1 [EC:7.1.1.2]	11.6882	0.000629	0.0165993	present	K03942	0.6071	0.22	28	50
membrane-bound lytic murein transglycosylase A [EC:4.2.2.-]	11.6882	0.000629	0.0165993	present	K08304	0.6071	0.22	28	50
3-hydroxy-D-aspartate aldolase [EC:4.1.3.41]	11.6882	0.000629	0.0165993	present	K18425	0.6071	0.22	28	50
entericidin A	11.6882	0.000629	0.0165993	present	K16347	0.6071	0.22	28	50
NADH dehydrogenase (ubiquinone) Fe-S protein 8 [EC:7.1.1.2]	11.6882	0.000629	0.0165993	present	K03941	0.6071	0.22	28	50
monofunctional glycosyltransferase [EC:2.4.1.129]	11.6834	0.000631	0.0165993	present	K03814	0.6786	0.28	28	50
alpha-glucoside transport system substrate-binding protein	11.6089	0.00065637	0.0165993	present	K10232	0.2143	0	28	50
two-component system, OmpR family, response regulator PrrA	11.6089	0.00065637	0.0165993	present	K07671	0.2143	0	28	50
sulfonate transport system ATP-binding protein [EC:7.6.2.14]	11.6089	0.00065637	0.0165993	present	K15555	0.2143	0	28	50
phosphatidylglycerophosphatase GEP4 [EC:3.1.3.27]	11.6089	0.00065637	0.0165993	present	K01094	0.2143	0	28	50
Fur family transcriptional regulator, iron response regulator	11.5475	0.000678	0.0165993	present	K09826	0.4643	0.12	28	50
D-lactate dehydrogenase (cytochrome) [EC:1.1.2.4]	11.5475	0.000678	0.0165993	present	K00102	0.4643	0.12	28	50
dimethylamine corrinoid protein	11.5475	0.000678	0.0165993	present	K16179	0.4643	0.12	28	50
magnesium-protoporphyrin O-methyltransferase [EC:2.1.1.11]	11.5475	0.000678	0.0165993	present	K03428	0.4643	0.12	28	50
D-galactarolactone cycloisomerase [EC:5.5.1.27]	11.5475	0.000678	0.0165993	present	K18983	0.4643	0.12	28	50
3-(3-hydroxy-phenyl)propionate hydroxylase [EC:1.14.13.127]	11.5475	0.000678	0.0165993	present	K05712	0.4643	0.12	28	50
proteasome beta subunit [EC:3.4.25.1]	11.4078	0.000731	0.0165993	present	K03433	0.3571	0.06	28	50
acetyl-CoA/propionyl-CoA carboxylase [EC:6.4.1.2 6.4.1.3 2.1.3.15]	11.4078	0.000731	0.0165993	present	K18604	0.3571	0.06	28	50
homeobox protein Meis2	11.4078	0.000731	0.0165993	present	K16670	0.3571	0.06	28	50
caspase 1 [EC:3.4.22.36]	11.4078	0.000731	0.0165993	present	K01370	0.3571	0.06	28	50
phosphoenolpyruvate---glycerone phosphotransferase subunit DhaL [EC:2.7.1.121]	11.4078	0.000731	0.0165993	present	K05879	0.3571	0.06	28	50
nodulation protein E [EC:2.3.1.-]	11.4078	0.000731	0.0165993	present	K14660	0.3571	0.06	28	50
3-carboxy-cis,cis-muconate cycloisomerase [EC:5.5.1.2]	11.4078	0.000731	0.0165993	present	K01857	0.3571	0.06	28	50
sulfite dehydrogenase (quinone) subunit SoeA [EC:1.8.5.6]	11.4078	0.000731	0.0165993	present	K21307	0.3571	0.06	28	50
3,8-divinyl chlorophyllide a/chlorophyllide a reductase subunit Z [EC:1.3.7.14 1.3.7.15]	11.4078	0.000731	0.0165993	present	K11335	0.3571	0.06	28	50
ganglioside GM2 activator	11.4078	0.000731	0.0165993	present	K12383	0.3571	0.06	28	50
manganese peroxidase [EC:1.11.1.13]	11.4078	0.000731	0.0165993	present	K20205	0.3571	0.06	28	50
kelch repeat and BTB domain-containing protein 11	11.4078	0.000731	0.0165993	present	K10476	0.3571	0.06	28	50
cation-transporting P-type ATPase B [EC:7.2.2.-]	11.4078	0.000731	0.0165993	present	K12949	0.3571	0.06	28	50
dihydropyrimidine dehydrogenase (NAD+) subunit PreA [EC:1.3.1.1]	11.3703	0.000746	0.0165993	present	K17723	0.4286	0.1	28	50
basic membrane protein A and related proteins	11.3703	0.000746	0.0165993	present	K07335	0.4286	0.1	28	50
formimidoylglutamate deiminase [EC:3.5.3.13]	11.3703	0.000746	0.0165993	present	K05603	0.4286	0.1	28	50
2-keto-myo-inositol isomerase [EC:5.3.99.11]	11.3703	0.000746	0.0165993	present	K06606	0.4286	0.1	28	50
LacI family transcriptional regulator, gluconate utilization system Gnt-I transcriptional repressor	11.3703	0.000746	0.0165993	present	K06145	0.4286	0.1	28	50
glyoxalase family protein	11.3703	0.000746	0.0165993	present	K15975	0.4286	0.1	28	50
pseudouridine kinase [EC:2.7.1.83]	11.3703	0.000746	0.0165993	present	K16328	0.4286	0.1	28	50
allantoin racemase [EC:5.1.99.3]	11.3703	0.000746	0.0165993	present	K16841	0.4286	0.1	28	50
terminase, large subunit [EC:3.1.21.4]	11.3135	0.000769	0.0165993	present	K21512	0.3929	0.08	28	50
precorrin-6A/cobalt-precorrin-6A reductase [EC:1.3.1.54 1.3.1.106]	11.3135	0.000769	0.0165993	present	K05895	0.3929	0.08	28	50
regulatory protein RepA	11.3135	0.000769	0.0165993	present	K07505	0.3929	0.08	28	50
spermidine/putrescine transport system substrate-binding protein	11.3135	0.000769	0.0165993	present	K11069	0.3929	0.08	28	50
HAT1-interacting factor 1	11.3135	0.000769	0.0165993	present	K11372	0.3929	0.08	28	50
bacteriochlorophyllide a dehydrogenase [EC:1.1.1.396]	11.3135	0.000769	0.0165993	present	K11337	0.3929	0.08	28	50
U4/U6.U5 tri-snRNP-associated protein 1	11.3135	0.000769	0.0165993	present	K11984	0.3929	0.08	28	50
large subunit ribosomal protein L22	11.2723	0.000787	0.01681	present	K02890	1	0.68	28	50
large subunit ribosomal protein L10	11.2723	0.000787	0.01681	present	K02864	1	0.68	28	50
L-ascorbate 6-phosphate lactonase [EC:3.1.1.-]	11.2286	0.000805	0.0171284	present	K03476	0.7143	0.32	28	50
small subunit ribosomal protein S7	11.1598	0.000836	0.0172153	present	K02992	0.9643	0.62	28	50
tRNA pseudouridine65 synthase [EC:5.4.99.26]	11.1598	0.000836	0.0172153	absent	K06175	0.0357	0.38	28	50
aldehyde dehydrogenase (NAD(P)+) [EC:1.2.1.5]	11.1598	0.000836	0.0172153	absent	K00129	0.0357	0.38	28	50
lysyl-tRNA synthetase, class II [EC:6.1.1.6]	11.1413	0.000844	0.0172153	absent	K04567	0.4286	0.8	28	50
NADH dehydrogenase [ubiquinone] 1 alpha subcomplex assembly factor 5 [EC:2.1.1.-]	11.1413	0.000844	0.0172153	present	K18162	0.5714	0.2	28	50
nicotinamidase/pyrazinamidase [EC:3.5.1.19 3.5.1.-]	11.1413	0.000844	0.0172153	present	K08281	0.5714	0.2	28	50
2-haloacid dehalogenase [EC:3.8.1.2]	11.1413	0.000844	0.0172153	present	K01560	0.5714	0.2	28	50
inositol-phosphate phosphatase / L-galactose 1-phosphate phosphatase / histidinol-phosphatase [EC:3.1.3.25 3.1.3.93 3.1.3.15]	11.1413	0.000844	0.0172153	present	K18649	0.5714	0.2	28	50
methylenetetrahydrofolate--tRNA-(uracil-5-)-methyltransferase [EC:2.1.1.74]	11.1413	0.000844	0.0172153	present	K04094	0.5714	0.2	28	50
mitochondrial-processing peptidase subunit beta [EC:3.4.24.64]	10.9884	0.000917	0.0185265	present	K17732	0.6429	0.26	28	50
PhnB protein	10.9884	0.000917	0.0185265	present	K04750	0.6429	0.26	28	50
L-Ala-D/L-Glu epimerase [EC:5.1.1.20]	10.92	0.000951	0.018881	present	K19802	0.75	0.36	28	50
sulfur-carrier protein	10.92	0.000951	0.018881	present	K03636	0.75	0.36	28	50
2,4-didehydro-3-deoxy-L-rhamnonate hydrolase [EC:3.7.1.26]	10.92	0.000951	0.018881	present	K18336	0.75	0.36	28	50
molybdenum cofactor cytidylyltransferase [EC:2.7.7.76]	10.92	0.000951	0.018881	present	K07141	0.75	0.36	28	50
glucans biosynthesis protein C [EC:2.1.-.-]	10.7837	0.00102399	0.020056	absent	K11941	0.1429	0.52	28	50
homoserine dehydrogenase [EC:1.1.1.3]	10.7837	0.00102399	0.020056	present	K00003	0.8571	0.48	28	50
uroporphyrinogen-III synthase [EC:4.2.1.75]	10.7837	0.00102399	0.020056	present	K01719	0.8571	0.48	28	50
NFU1 iron-sulfur cluster scaffold homolog, mitochondrial	10.6968	0.0010732	0.0208836	present	K22074	0.8214	0.44	28	50
TRAP-type transport system large permease protein	10.6608	0.00109431	0.0208836	present	K21393	0.5357	0.18	28	50
branched-chain amino acid transport system ATP-binding protein	10.6608	0.00109431	0.0208836	present	K01995	0.5357	0.18	28	50
malyl-CoA/(S)-citramalyl-CoA lyase [EC:4.1.3.24 4.1.3.25]	10.6608	0.00109431	0.0208836	present	K08691	0.5357	0.18	28	50
nicotinate phosphoribosyltransferase [EC:6.3.4.21]	10.6608	0.00109431	0.0208836	present	K00763	0.5357	0.18	28	50
malonyl-CoA/methylmalonyl-CoA synthetase [EC:6.2.1.-]	10.6608	0.00109431	0.0208836	present	K18661	0.5357	0.18	28	50
2-hydroxy fatty acid dioxygenase [EC:1.14.18.12]	10.4905	0.00119988	0.0228008	absent	K24121	0.0714	0.42	28	50
UDP-N-acetylmuramate: L-alanyl-gamma-D-glutamyl-meso-diaminopimelate ligase [EC:6.3.2.45]	10.4628	0.00121799	0.0228534	absent	K02558	0.3214	0.7	28	50
HTH-type transcriptional regulator, quorum sensing regulator NprR	10.4628	0.00121799	0.0228534	absent	K20480	0.3214	0.7	28	50
formate-dependent nitrite reductase complex subunit NrfG	10.4628	0.00121799	0.0228534	present	K04018	0.6786	0.3	28	50
large subunit ribosomal protein L24	10.4	0.00126015	0.0228755	present	K02895	1	0.7	28	50
small subunit ribosomal protein S3	10.4	0.00126015	0.0228755	present	K02982	1	0.7	28	50
small subunit ribosomal protein S17	10.4	0.00126015	0.0228755	present	K02961	1	0.7	28	50
small subunit ribosomal protein S19	10.4	0.00126015	0.0228755	present	K02965	1	0.7	28	50
large subunit ribosomal protein L4	10.4	0.00126015	0.0228755	present	K02926	1	0.7	28	50
flavodoxin I	10.4	0.00126015	0.0228755	absent	K03839	0	0.3	28	50
two-component system, HptB-dependent secretion and biofilm response regulator	10.4	0.00126015	0.0228755	absent	K20977	0	0.3	28	50
16S rRNA pseudouridine516 synthase [EC:5.4.99.19]	10.4	0.00126015	0.0228755	absent	K06183	0	0.3	28	50
GTP cyclohydrolase I [EC:3.5.4.16]	10.3563	0.00129034	0.0229217	absent	K22391	0.3929	0.76	28	50
tyrosine-protein phosphatase SIW14 [EC:3.1.3.48]	10.3563	0.00129034	0.0229217	present	K18045	0.6071	0.24	28	50
nitrogen fixation protein NifU and related proteins	10.3563	0.00129034	0.0229217	present	K04488	0.6071	0.24	28	50
MFS transporter, UMF2 family, putative MFS family transporter protein	10.3563	0.00129034	0.0229217	present	K08219	0.6071	0.24	28	50
protein-tyrosine sulfotransferase [EC:2.8.2.20]	10.3563	0.00129034	0.0229217	present	K01021	0.6071	0.24	28	50
cobalt-precorrin 5A hydrolase [EC:3.7.1.12]	10.3155	0.00131916	0.0229217	present	K02189	0.25	0.02	28	50
fructose transport system substrate-binding protein	10.3155	0.00131916	0.0229217	present	K10552	0.25	0.02	28	50
staphyloferrin B biosynthesis citrate synthase	10.3155	0.00131916	0.0229217	present	K23376	0.25	0.02	28	50
D-lyxose ketol-isomerase [EC:5.3.1.15]	10.3155	0.00131916	0.0229217	present	K09988	0.25	0.02	28	50
sn-glycerol 3-phosphate transport system permease protein	10.3155	0.00131916	0.0229217	present	K05815	0.25	0.02	28	50
sorbitol/mannitol transport system permease protein	10.3155	0.00131916	0.0229217	present	K10229	0.25	0.02	28	50
sulfur-oxidizing protein SoxY	10.2464	0.00136954	0.0231661	present	K17226	0.5	0.16	28	50
geranyl-CoA carboxylase beta subunit [EC:6.4.1.5]	10.2464	0.00136954	0.0231661	present	K13778	0.5	0.16	28	50
xanthine phosphoribosyltransferase [EC:2.4.2.22]	10.2464	0.00136954	0.0231661	present	K00769	0.5	0.16	28	50
MarR family transcriptional regulator, multiple antibiotic resistance protein MarR	10.2464	0.00136954	0.0231661	present	K03712	0.5	0.16	28	50
carbohydrate 4-sulfotransferase 9 [EC:2.8.2.-]	10.2464	0.00136954	0.0231661	present	K09673	0.5	0.16	28	50
acetate/butyrate---CoA ligase [EC:6.2.1.1 6.2.1.2]	10.2464	0.00136954	0.0231661	present	K01913	0.5	0.16	28	50
peptidyl-prolyl cis-trans isomerase A (cyclophilin A) [EC:5.2.1.8]	10.2464	0.00136954	0.0231661	absent	K03767	0.5	0.84	28	50
S-disulfanyl-L-cysteine oxidoreductase SoxD [EC:1.8.2.6]	10.085	0.0014948	0.0250948	present	K22622	0.7143	0.34	28	50
cytochrome c	10.085	0.0014948	0.0250948	present	K08738	0.7143	0.34	28	50
glucose-1-phosphatase [EC:3.1.3.10]	10.0591	0.00151596	0.0252602	present	K20866	0.8929	0.54	28	50
D-alanine transaminase [EC:2.6.1.21]	10.0591	0.00151596	0.0252602	present	K00824	0.8929	0.54	28	50
gamma-glutamylputrescine synthase [EC:6.3.1.11]	9.90042	0.00165241	0.027229	present	K09470	0.4643	0.14	28	50
cytochrome c-type biogenesis protein CcmH	9.90042	0.00165241	0.027229	present	K02200	0.4643	0.14	28	50
ribose 1,5-bisphosphokinase [EC:2.7.4.23]	9.90042	0.00165241	0.027229	present	K05774	0.4643	0.14	28	50
miniconductance mechanosensitive channel	9.79943	0.00174566	0.0281927	absent	K16053	0.1429	0.5	28	50
[truncated: 289 more rows]

## Sheet: Table S9 
Supplementary Table 9. Relative abundances of 5 symbiotic MAGs and 50 potential algicidal MAGs in the August bloom sample.
[truncated: 56 more rows]

[truncated: 3 more sheets: Table S10, Table S11, Table S12]
